# Supplementary material for: Childhood vaccination trends among the Maasai nomadic pastoralists: Insights from a community-based vaccine registry in Kenya
Source: PLOS Glob Public Health. 2025 Mar 25;5(3):e0004077. doi: 10.1371/journal.pgph.0004077 (PMC11936188; doi:10.1371/journal.pgph.0004077)
Supplement: S1 Data — (CSV) [file pgph.0004077.s006.csv]

Unique_Code	Clinic	Serial Number	Child's Number	Year	Gender	Date of Birth	Date First Seen	Village	BCG	Polio Birth Dose	OPV1	OPV2	OPV3	IPV	DPT/Hep.B/ Hib.1	DPT/Hep.B/Hib2	DPT/Hep.B/Hib3	PCV 10 (pneumocococcal) 1	PCV 10 (pneumocococcal) 2	PCV 10 (pneumocococcal) 3	Rota 1	Rota 2	Vit. A	Measles-Rubella (MR) 1	Fully Immunized Child	Measles Rubella (MR) 2	Potential Error?	Error_Descript	Latitude	Longitude	Error Description (optional)	Missing/Error?
T1	Talek	7133	7133	18	Male	8/18/2018	9/5/2018	Ntipilikwani	9/5/2018	9/5/2018	10/3/2018	11/7/2018	12/5/2018	12/12/2018	10/3/2018	11/7/2018	12/5/2018	10/3/2018	11/7/2018	12/5/2018	10/3/2018	11/7/2018	2/7/2019	5/29/2019
T2	Talek	7134	7134	18	Male	8/22/2018	9/5/2018	Olare-Orok	9/5/2018	9/5/2018	10/3/2018	11/7/2018	12/5/2018	12/5/2018	10/3/2018	11/7/2018	12/5/2018	10/3/2018	11/7/2018		10/3/2018	11/7/2018
T3	Talek	7135	1	18	Male	8/2/2018	9/12/2018	Nkamuriak	9/12/2018		10/17/2018				10/17/2018			10/17/2018			10/17/2018
T4	Talek	7136	2	18	Male	9/5/2018	9/12/2018	Talek Centre	9/12/2018		9/12/2018	11/14/2018	12/12/2018	12/12/2018	9/12/2018	11/14/2018	12/12/2018	9/12/2018	11/14/2018	12/12/2018	9/12/2018	11/14/2018	2/13/2019						-1.4468	35.21573
T5	Talek	7137	3	18	Female	8/8/2018	9/12/2018	Ntipilikwani	9/12/2018		9/19/2018	10/17/2018	11/21/2018	11/21/2018	9/19/2018	10/17/2018	11/21/2018	9/19/2018	10/17/2018	11/21/2018	9/19/2018	10/17/2018		5/9/2019	FIC
T6	Talek	7138	4	18	Female	9/10/2018	9/12/2018	Oltiameletei	9/12/2018	9/12/2018	10/17/2018	12/12/2018	12/12/2018	12/12/2018	10/17/2018	12/12/2018	12/12/2018	10/17/2018	12/12/2018	12/12/2018	10/17/2018	12/12/2018	9/18/2019	6/12/2019	FIC	3/18/2020
T7	Talek	7139	5	18	Male	8/24/2018	9/12/2018	Olare-Orok	9/12/2018		10/3/2018	11/17/2018	12/19/2018	12/19/2018	10/3/2018	11/17/2018	12/19/2018	10/3/2018	11/17/2018	12/19/2018	10/3/2018	11/17/2018
T8	Talek	7140	6	18	Female	9/5/2018	9/12/2018	Mpuai	9/12/2018		10/17/2018	11/14/2018	12/12/2018	12/12/2018	10/17/2018	11/14/2018	12/12/2018	10/17/2018	11/14/2018	12/12/2018	10/17/2018	11/14/2018	3/14/2019	6/19/2019	FIC				-1.4264415	35.2082205
T9	Talek	7141	7	18	Female	9/1/2018	9/12/2018	Irbaan	9/12/2018		10/17/2018	11/17/2018	12/19/2018	12/19/2018	10/17/2018	11/17/2018	12/19/2018	10/17/2018	11/17/2018	12/19/2018	10/17/2018	11/17/2018	3/6/2019	6/5/2019	FIC	3/18/2020			-1.463426794	35.28792458
T10	Talek	7142	8	18	Female	9/2/2018	9/12/2018	Ntipilikwani	9/12/2018		10/17/2018	11/14/2018	12/12/2018	12/12/2018	10/17/2018	11/14/2018	12/12/2018	10/17/2018	11/14/2018	12/12/2018	10/17/2018	11/14/2018		5/15/2019	FIC	2/26/2020
T11	Talek	7143	9	18	Female	9/16/2018	9/19/2018	Talek Centre	9/19/2018	9/19/2018	11/14/2018				11/14/2018			11/14/2018			11/14/2018								-1.4468	35.21573
T12	Talek	7144	10	18	Female	9/15/2018	9/19/2018	Talek Centre	9/19/2018	9/19/2018	10/31/2018	11/28/2018	7/3/2019	7/3/2019	10/31/2018	11/28/2018	7/3/2019	10/31/2018	11/28/2018	7/3/2019	10/31/2018	11/28/2018	3/10/2020	6/22/2019	FIC	3/25/2020			-1.4468	35.21573
T13	Talek	7145	11	18	Male	9/14/2018	9/19/2018	Mpuai	9/19/2018	9/19/2018	10/31/2018	12/5/2018	1/9/2019	1/9/2019	10/31/2018	12/5/2018	1/9/2019	10/31/2018	12/5/2018	1/9/2019	10/31/2018	12/5/2018		3/11/2020	FIC	4/29/2020			-1.4264415	35.2082205
T14	Talek	7146	12	18	Female	9/5/2018	9/19/2018	Olare-Orok	9/19/2018		10/24/2018	11/21/2018	12/26/2018	12/26/2018	10/24/2018	11/21/2018	12/26/2018	10/24/2018	11/21/2018	12/26/2018	10/24/2018	11/21/2018	3/19/2019	7/17/2019	7/17/2019	3/11/2020
T15	Talek	7147	13	18	Female	9/7/2018	9/19/2018	Oltiameletei	9/19/2018		10/17/2018	11/14/2018	12/19/2018	12/19/2018	10/17/2018	11/14/2018	12/19/2018	10/17/2018	11/14/2018	12/19/2018	10/17/2018	11/14/2018	2/13/2019	6/5/2019	6/5/2019
T16	Talek	7148	14	18	Male	9/26/2018	9/26/2018	Talek Centre	9/26/2019	9/26/2019	11/14/2018	12/20/2018	1/25/2019	1/25/2019	11/14/2018	12/20/2018	1/25/2019	11/14/2018	12/20/2018	1/25/2019	11/14/2018	12/20/2018	4/10/2019	7/10/2019	7/10/2019	4/1/2020			-1.4468	35.21573
T17	Talek	7149	15	18	Male	9/21/2018	10/3/2018	Talek Centre	10/10/2018	10/3/2018	11/7/2018	12/5/2018	1/9/2019	1/9/2019	11/7/2018	12/5/2018	1/9/2019	11/7/2018	12/5/2018	1/9/2019	11/7/2018	12/5/2018	3/5/2019	7/3/2019	FIC	9/7/2020			-1.4468	35.21573
T18	Talek	7150	16	18	Female	9/21/2018	10/3/2018	Talek Centre	10/10/2018	10/3/2018	11/7/2018	12/5/2018	1/9/2019	1/9/2019	11/7/2018	12/5/2018	1/9/2019	11/7/2018	12/5/2018	1/9/2019	11/7/2018	12/5/2018	3/5/2019	7/3/2019	FIC				-1.4468	35.21573
T19	Talek	7150	16	18	Male	9/25/2018	10/10/2018	Ngila	10/10/2018	10/10/2018	11/7/2018	12/5/2018	1/9/2019	1/9/2019	11/7/2018	12/5/2018	1/9/2019	11/7/2018	12/5/2018	1/9/2019	11/7/2018	12/5/2018			8/28/2019				-1.3797716	35.2331218
T20	Talek	7151	17	18	Male	8/12/2018	10/3/2018		10/10/2018		10/3/2018				10/3/2018			10/3/2018			10/3/2018					7/15/2020
T21	Talek	7152	18	18	Female	9/30/2018	10/10/2018	Talek Centre	10/10/2018	10/10/2018	11/14/2018	12/12/2018	6/5/2019	6/5/2019	11/14/2018	12/12/2018	6/5/2019	11/14/2018	12/12/2018	6/5/2019	11/14/2018	12/12/2018	6/5/2019						-1.4468	35.21573
T22	Talek	7153	19	18	Male	9/2/2018	10/10/2018	Esilalei	10/10/2018		10/17/2018	11/14/2018	12/12/2018	12/12/2018	10/17/2018	11/14/2018	12/12/2018	10/17/2018	11/14/2018	12/12/2018	10/17/2018	11/14/2018	3/12/2019	6/19/2019	6/19/2019				-1.43112	35.25578
T23	Talek	7154	20	18	Female	9/27/2018	10/10/2018	Talek Centre	10/10/2018	10/10/2018	11/7/2018	12/5/2018	1/9/2019	1/9/2019	11/7/2018	12/5/2018	1/9/2019	11/7/2018	12/5/2018	1/9/2019	11/7/2018	12/5/2018		7/3/2019	7/3/2019				-1.4468	35.21573
T24	Talek	7155	21	18	Male	9/5/2018	10/10/2018	Oltiameletei	10/10/2018		10/17/2018	12/12/2018	12/12/2018	12/12/2018	10/17/2018	12/12/2018	12/12/2018	10/17/2018	12/12/2018	12/12/2018	10/17/2018	12/12/2018
T25	Talek	7156	22	18	Male	9/11/2018	10/10/2018	Olare-Orok	10/10/2018		11/7/2018	12/5/2018	1/9/2019	1/9/2019	11/7/2018	12/5/2018	1/9/2019	11/7/2018	12/5/2018	1/9/2019	11/7/2018	12/5/2018		6/12/2019	6/12/2019
T26	Talek	7157	23	18	Male	9/13/2018	10/10/2018	Olekasoe	10/10/2018		10/24/2018	11/21/2018	12/19/2018	12/19/2018	10/24/2018	11/21/2018	12/19/2018	10/24/2018	11/21/2018	12/19/2018	10/24/2018	11/21/2018	3/22/2019	6/19/2019	FIC	5/23/2020
T27	Talek	7158	24	18	Male	9/11/2018	10/10/2018	Ntipilikwani	10/10/2018		10/24/2018	11/28/2018	12/26/2018	12/26/2018	10/24/2018	11/28/2018	12/26/2018	10/24/2018	11/28/2018	12/26/2018	10/24/2018	11/28/2018	3/22/2019	9/4/2019
T28	Talek	7159	25	18	Male	6/7/2018	10/10/2018	Ndoinyio	10/10/2018	10/10/2018	11/21/2018	12/5/2018	1/23/2019	2/13/2019	11/21/2018	12/5/2018	1/23/2019	11/21/2018	12/5/2018	1/23/2019	11/21/2018	12/5/2018	3/6/2019	8/28/2019		12/23/2020			-1.63029	36.95421
T29	Talek	7160	26	18	Female	10/6/2018	10/17/2018	Olekasoe	10/17/2018	10/17/2018	11/7/2018	1/23/2019	2/27/2019	1/9/2019	11/7/2018	1/23/2019	2/27/2019	11/7/2018	1/23/2019	2/27/2019	11/7/2018	1/23/2019
T30	Talek	7161	27	18	Female	9/21/2018	10/17/2018	Ntipilikwani	10/17/2018	10/17/2018	11/21/2018	12/5/2018	1/9/2019	1/9/2019	11/21/2018	12/5/2018	1/9/2019	11/21/2018	12/5/2018	1/9/2019	11/21/2018	12/5/2018	3/4/2019	7/3/2019
T31	Talek	7162	28	18	Male	10/2/2018	10/17/2018	Irbaan	10/17/2018	10/17/2018	11/21/2018	12/19/2018	1/16/2019	2/20/2019	11/21/2018	12/19/2018	1/16/2019	11/21/2018	12/19/2018	1/16/2019	11/21/2018	12/19/2018	6/4/2019	11/27/2019					-1.463426794	35.28792458
T32	Talek	7163	29	18	Female	10/12/2018	10/17/2018	Mpuai	10/17/2018	10/17/2018	11/28/2018	12/26/2018	1/23/2018	1/23/2018	11/28/2018	12/26/2018	1/23/2018	11/28/2018	12/26/2018	1/23/2018	11/28/2018	12/26/2018	4/17/2019	7/17/2019	FIC	4/22/2020			-1.4264415	35.2082205
T33	Talek	7164	30	18	Male	10/6/2018	10/24/2018	Oltiameletei	10/24/2018		11/21/2018	12/19/2018	1/16/2019	2/20/2019	11/21/2018	12/19/2018	1/16/2019	11/21/2018	12/19/2018	1/16/2019	11/21/2018	12/19/2018	4/17/2019
T34	Talek	7165	31	18	Female	10/6/2018	10/24/2018	Ntipilikwani	10/24/2018		11/21/2018	12/19/2018	1/23/2019	2/13/2019	11/21/2018	12/19/2018	1/23/2019	11/21/2018	12/19/2018	1/23/2019	11/21/2018	12/19/2018
T35	Talek	7166	32	18	Female	10/13/2018	10/24/2018	Talek Centre	10/24/2018	10/24/2018	11/28/2018	12/26/2018	1/23/2019	2/13/2019	11/28/2018	12/26/2018	1/23/2019	11/28/2018	12/26/2018	1/23/2019	11/28/2018	12/26/2018	2/13/2019	7/17/2019	FIC	4/22/2020			-1.4468	35.21573
T36	Talek	7167	33	18	Female	10/12/2018	10/24/2018	Ngila	10/24/2018	10/24/2018	11/7/2018	12/12/2018	1/23/2019	2/13/2019	11/7/2018	12/12/2018	1/23/2019	11/7/2018	12/12/2018	1/23/2019	11/7/2018	12/12/2018	6/15/2019	10/23/2019					-1.3797716	35.2331218
T37	Talek	7168	34	18	Male	9/28/2018	10/31/2018	Esilalei	10/31/2018		11/14/2018	1/9/2019	2/13/2019	2/13/2019	11/14/2018	1/9/2019	2/13/2019	11/14/2018	1/9/2019	2/13/2019	11/14/2018	1/9/2019		1/22/2020					-1.43112	35.25578
T38	Talek	7169	35	18	Male	10/15/2018	10/31/2018	Olare-Orok	10/31/2018		12/12/2018	12/26/2018	2/13/2019	2/13/2019	12/12/2018	12/26/2018	2/13/2019	12/12/2018	12/26/2018	2/13/2019	12/12/2018	12/26/2018	4/4/2019	7/8/2020	FIC	4/8/2020
T39	Talek	7170	36	18	Male	10/28/2018	10/31/2018	Ntipilikwani	10/31/2018	10/31/2018	11/14/2018	12/12/2018	2/6/2019	2/13/2019	11/14/2018	12/12/2018	2/6/2019	11/14/2018	12/12/2018	2/6/2019	11/14/2018	12/12/2018	4/25/2019	8/23/2019		7/1/2020
T40	Talek	7171	37	18	Female	10/24/2018	10/31/2018	Ndoinyio	10/31/2018	10/31/2018	12/5/2018	12/14/2018	1/9/2019	12/13/2019	12/5/2018	12/14/2018	1/9/2019	12/5/2018	12/14/2018	1/9/2019	12/5/2018	12/14/2018	4/17/2019	8/23/2019					-1.63029	36.95421
T41	Talek	7172	38	18	Male	10/25/2018	10/31/2018	Oltiameletei	10/31/2018	10/31/2018	12/12/2018	1/4/2019	2/6/2019	2/20/2019	12/12/2018	1/4/2019	2/6/2019	12/12/2018	1/4/2019	2/6/2019	12/12/2018	1/4/2019	4/25/2019	9/4/2019	FIC	6/3/2020
T42	Talek	7173	39	18	Male	10/15/2018	10/31/2018	Olare-Orok	10/31/2018	10/31/2018	12/5/2018	1/30/2019	3/6/2019	3/6/2019	12/5/2018	1/30/2019	3/6/2019	12/5/2018	1/30/2019	3/6/2019	12/5/2018
T43	Talek	7174	40	18	Male	10/26/2018	11/7/2018	Oltiameletei	11/7/2018	11/7/2018	12/19/2018	1/30/2019	5/22/2019	5/22/2019	12/19/2018	1/30/2019	5/22/2019	12/19/2018	1/30/2019	5/22/2019	12/19/2018	1/30/2019	4/25/2019	9/4/2019
T44	Talek	7175	41	18	Male	10/20/2018	11/7/2018	Mpuai	11/7/2018	11/7/2018	12/19/2018	1/23/2019	2/27/2019	2/27/2019	12/19/2018	1/23/2019	2/27/2019	12/19/2018	1/23/2019	2/27/2019	12/19/2018	1/23/2019	4/28/2019	8/23/2019					-1.4264415	35.2082205
T45	Talek	7176	42	18	Female	10/28/2018	11/7/2018	Talek Centre	11/7/2018	11/7/2018	11/14/2018	1/9/2019	2/6/2019	2/13/2019	11/14/2018	1/9/2019	2/6/2019	11/14/2018	1/9/2019	2/6/2019	11/14/2018	1/9/2019	2/13/2019	8/23/2019	11/23/2020				-1.4468	35.21573
T46	Talek	7177	43	18	Female	11/6/2018	11/14/2018	Ntipilikwani	11/14/2018	11/14/2018	12/26/2018	1/23/2019	2/20/2019	2/20/2019	12/26/2018	1/23/2019	2/20/2019	12/26/2018	1/23/2019	2/20/2019	12/26/2018	1/23/2019			8/28/2019
T47	Talek	7178	44	18	Female	11/1/2018	11/14/2018	Ndoinyio	11/14/2018	11/14/2018	12/14/2018	1/9/2019	2/6/2019	2/13/2019	12/14/2018	1/9/2019	2/6/2019	12/14/2018	1/9/2019	2/6/2019	12/14/2018	1/9/2019	11/13/2019			6/17/2020			-1.63029	36.95421
T48	Talek	7179	45	18	Male	11/12/2018	11/14/2018	Talek Centre	11/14/2018	11/14/2018	11/14/2018	1/23/2019	2/20/2019	2/20/2019	11/14/2018	1/23/2019	2/20/2019	11/14/2018	1/23/2019	2/20/2019	11/14/2018	1/23/2019	3/28/2019	8/28/2019		5/13/2020			-1.4468	35.21573
T49	Talek	7180	46	18	Female	11/11/2018	11/14/2018	Talek Centre	11/14/2018	11/14/2018	11/14/2018	2/6/2019	3/27/2019	3/27/2019	11/14/2018	2/6/2019	3/27/2019	11/14/2018	2/6/2019	3/27/2019	11/14/2018	2/6/2019		10/30/2019					-1.4468	35.21573
T50	Talek	7181	47	18	Female	11/14/2018	11/14/2018	Talek Centre	11/14/2018	11/14/2018	12/26/2018	1/23/2019	2/20/2019	2/20/2019	12/26/2018	1/23/2019	2/20/2019	12/26/2018	1/23/2019	2/20/2019	12/26/2018	1/23/2019	6/19/2019	8/7/2019	8/28/2019	6/10/2020			-1.4468	35.21573
T51	Talek	7182	48	18	Female	11/18/2018	11/14/2018	Olkuroto	11/14/2018																				-1.3602464	35.2439639
T52	Talek	7183	49	18	Female	11/7/2018	11/14/2018	Kolong	11/14/2018	11/14/2018	12/19/2018	1/16/2019	2/13/2019	2/13/2019	12/19/2018	1/16/2019	2/13/2019	12/19/2018	1/16/2019	2/13/2019	12/19/2018	1/16/2019	6/5/2019						-1.41356	35.20047
T53	Talek	7184	50	18	Male	11/1/2018	11/14/2018	Oltiameletei	11/14/2018	11/14/2018	12/12/2018	1/9/2019	2/13/2019	2/13/2019	12/12/2018	1/9/2019	2/13/2019	12/12/2018	1/9/2019	2/13/2019	12/12/2018	1/9/2019	4/10/2019	9/4/2019		6/3/2020
T54	Talek	7185	51	18	Male	11/4/2018	11/14/2018	Esilalei	11/14/2018	11/14/2018	12/12/2018	1/9/2019	2/6/2019	2/13/2019	12/12/2018	1/9/2019	2/6/2019	12/12/2018	1/9/2019	2/6/2019	12/12/2018	1/9/2019	5/15/2019	10/9/2019		6/17/2020			-1.43112	35.25578
T55	Talek	7186	52	18	Male	11/6/2018	11/14/2018	Ndoinyio	11/14/2018	11/14/2018	12/12/2018	1/9/2019	2/6/2019	2/13/2019	12/12/2018	1/9/2019	2/6/2019	12/12/2018	1/9/2019	2/6/2019	12/12/2018	1/9/2019	5/8/2019	9/4/2019					-1.63029	36.95421
T56	Talek	7187	53	18	Male	11/9/2018	11/14/2018	Ntipilikwani	11/14/2018	11/14/2018	12/19/2018	1/23/2019	2/20/2019	2/20/2019	12/19/2018	1/23/2019	2/20/2019	12/19/2018	1/23/2019	2/20/2019	12/19/2018	1/23/2019	5/4/2019	9/4/2019
T57	Talek	7188	54	18	Female	11/4/2018	11/14/2018	Esilalei	11/14/2018	11/14/2018	12/12/2018	1/9/2019	1/6/2019	2/13/2019	12/12/2018	1/9/2019	1/6/2019	12/12/2018	1/9/2019	1/6/2019	12/12/2018	1/9/2019	5/15/2019	9/4/2019		5/27/2020			-1.43112	35.25578
T58	Talek	7189	55	18	Male	10/30/2018	11/14/2018	Oltiameletei	11/14/2018	11/14/2018	12/19/2018	1/16/2019	2/13/2019	2/13/2019	12/19/2018	1/16/2019	2/13/2019	12/19/2018	1/16/2019	2/13/2019	12/19/2018	1/16/2019	6/5/2018	7/10/2019
T59	Talek	7190	56	18	Female	11/14/2018	11/21/2018	Oltiameletei	11/21/2018	11/21/2018	12/26/2018	1/23/2019	2/20/2019	2/20/2019	12/26/2018	1/23/2019	2/20/2019	12/26/2018	1/23/2019	2/20/2019	12/26/2018	1/23/2019	6/5/2018	6/5/2019
T60	Talek	7191	57	18	Male	11/10/2018	11/21/2018	Irbaan	11/21/2018	11/21/2018	12/19/2018	1/16/2019	2/13/2019	2/13/2019	12/19/2018	1/16/2019	2/13/2019	12/19/2018	1/16/2019	2/13/2019	12/19/2018	1/16/2019	6/5/2018	9/11/2019		5/13/2020			-1.463426794	35.28792458
T61	Talek	7192	58	18	Male	11/21/2018	11/28/2018	Mpuai	11/28/2018	11/28/2018	1/9/2019	2/13/2019	3/27/2019	3/27/2019	1/9/2019	2/13/2019	3/27/2019	1/9/2019	2/13/2019	3/27/2019	1/9/2019	2/13/2019		8/28/2019					-1.4264415	35.2082205
T62	Talek	7193	59	18	Male	9/18/2018	9/19/2018	Mpuai	9/19/2018	9/19/2018	11/1/2018	11/28/2018	12/26/2018	1/9/2019	11/1/2018	11/28/2018	12/26/2018	11/1/2018	11/28/2018	12/26/2018	11/1/2018	11/28/2018	2/20/2019	3/11/2020					-1.4264415	35.2082205
T63	Talek	7194	60	18	Female	11/25/2018	11/28/2018	Oltiameletei	11/28/2018	11/28/2018	1/9/2019	2/6/2019	3/6/2019		1/9/2019	2/6/2019	3/6/2019	1/9/2019	2/6/2019	3/6/2019	1/9/2019	2/6/2019	6/25/2019	6/10/2019		6/10/2020
T64	Talek	7195	61	18	Male	10/11/2018	10/31/2018	Irbaan	10/31/2018	10/31/2018	11/28/2018	12/26/2018	1/23/2019	2/13/2019	11/28/2018	12/26/2018	1/23/2019	11/28/2018	12/26/2018	1/23/2019	11/28/2018	12/26/2018	4/10/2019	9/4/2019	2/12/2020	2/14/2020			-1.463426794	35.28792458
T65	Talek	7196	62	18	Female	8/12/2018	8/13/2018	Talek Centre	8/13/2018	8/13/2018	9/24/2018	10/26/2018	11/28/2018	11/28/2018	9/24/2018	10/26/2018	11/28/2018	9/24/2018	10/26/2018	11/28/2018	9/24/2018	10/26/2018	8/28/2019						-1.4468	35.21573
T66	Talek	7197	63	18	Female	11/19/2018	11/28/2018	Olare-Orok	11/28/2018	11/28/2018	1/9/2019	2/13/2019	3/27/2019	3/27/2019	1/9/2019	2/13/2019	3/27/2019	1/9/2019	2/13/2019	3/27/2019	1/9/2019	2/13/2019	9/4/2019	9/4/2019	12/16/2020	12/16/2020
T67	Talek	7198	64	18	Female	11/16/2018	11/28/2018	Irbaan	11/28/2018	11/28/2018	12/26/2018	1/23/2019			12/26/2018	1/23/2019		12/26/2018	1/23/2019		12/26/2018	1/23/2019							-1.463426794	35.28792458
T68	Talek	7199	65	18	Male	11/16/2018	12/5/2018	Oltiameletei	12/5/2018	12/5/2018	1/9/2019	2/6/2019	3/13/2019	3/13/2019	1/9/2019	2/6/2019	3/13/2019	1/9/2019	2/6/2019	3/13/2019	1/9/2019	2/6/2019
T69	Talek	7200	66	18	Male	11/23/2018	12/5/2018	Kolong	12/5/2018	12/5/2018	1/9/2019	2/13/2019	3/13/2019	3/13/2019	1/9/2019	2/13/2019	3/13/2019	1/9/2019	2/13/2019	3/13/2019	1/9/2019	2/13/2019				6/3/2020			-1.41356	35.20047
T70	Talek	7201	67	18	Male	11/28/2018	12/5/2018	Esilalei	12/5/2018	12/5/2018	11/7/2018	12/5/2018	3/13/2019	3/13/2019	11/7/2018	12/5/2018	3/13/2019	11/7/2018	12/5/2018	3/13/2019	11/7/2018	12/5/2018	6/5/2019	11/6/2019					-1.43112	35.25578
T71	Talek	7201	68	18	Female	10/21/2018	12/24/2018	Olesere			12/5/2018	2/13/2019			12/5/2018	2/13/2019	3/13/2019	12/5/2018	2/13/2019		12/5/2018	2/13/2019							-1.213679	35.270085
T72	Talek	7201	69	18	Female	9/18/2018	12/5/2018	Nkamuriak
T73	Talek	7202	70	18	Female	11/26/2018	12/5/2018	Kolong	12/5/2018	12/5/2018	1/9/2019	2/6/2019			1/9/2019	2/6/2019		1/9/2019	2/6/2019					9/11/2019					-1.41356	35.20047
T74	Talek	7203	71	18	Male	11/30/2018	12/5/2018	Talek Centre	12/5/2018	12/5/2018	1/9/2018	1/6/2019	3/6/2019	3/6/2019	1/9/2018	1/6/2019	3/6/2019	1/9/2018	1/6/2019	3/6/2019	1/9/2018	1/6/2019	5/30/2019	9/11/2020	5/13/2020	5/13/2020			-1.4468	35.21573
T75	Talek	7203	72	18	Female	7/7/2018	8/7/2018	Oltiameletei			9/11/2018	12/5/2018	9/22/2019	1/23/2019	9/11/2018	12/5/2018	9/22/2019	9/11/2018	12/5/2018	9/22/2019	9/11/2018	12/5/2018	3/6/2019	8/8/2019	7/29/2020	7/29/2020
T76	Talek	7204	73	18	Female	12/9/2018	12/12/2018	Ndoinyio	12/12/2018	12/12/2018	1/23/2019	2/20/2019	3/27/2019	3/27/2019	1/23/2019	2/20/2019	3/27/2019	1/23/2019	2/20/2019	3/27/2019	1/23/2019	2/20/2019	7/2/2019	9/25/2019	7/8/2020	7/8/2020			-1.63029	36.95421
T77	Talek	7205	74	18	Male	12/7/2018	12/12/2018	Ntipilikwani	12/12/2018	12/12/2018	1/23/2019	2/20/2019	3/27/2019	3/27/2019	1/23/2019	2/20/2019	3/27/2019	1/23/2019	2/20/2019	3/27/2019	1/23/2019	2/20/2019	6/12/2019	9/11/2019		2/10/2019
T78	Talek	7206	75	18	Female	11/18/2018	12/12/2018	Ngila	12/12/2018	12/12/2018	1/9/2019	2/13/2019	3/13/2019	3/13/2019	1/9/2019	2/13/2019	3/13/2019	1/9/2019	2/13/2019	3/13/2019	1/9/2019	2/13/2019		10/30/2019		5/27/2020			-1.3797716	35.2331218
T79	Talek	7207	76	18	Female	12/3/2018	12/12/2018	Ntipilikwani	12/12/2018	12/12/2018	1/16/2019	2/13/2019	3/27/2019	3/27/2019	1/16/2019	2/13/2019	3/27/2019	1/16/2019	2/13/2019	3/27/2019	1/16/2019	2/13/2019	6/19/2019
T80	Talek	7208	77	18	Female	12/3/2018	12/12/2018	Ntipilikwani	12/12/2018	12/12/2018	1/16/2019	2/13/2019	3/27/2019	3/27/2019	1/16/2019	2/13/2019	3/27/2019	1/16/2019	2/13/2019	3/27/2019	1/16/2019	2/13/2019	6/12/2019
T81	Talek	7209	78	18	Male	12/8/2018	12/12/2018	Talek Centre	12/12/2018	12/12/2018	1/23/2019	2/27/2019	3/14/2019	3/27/2019	1/23/2019	2/27/2019	3/14/2019	1/23/2019	2/27/2019	3/14/2019	1/23/2019	2/27/2019		10/23/2019					-1.4468	35.21573
T82	Talek	7210		18	Female	9/4/2018	10/26/2018	Talek Centre	10/26/2018	10/26/2018	11/8/2018	12/12/2018			11/8/2018	12/12/2018		11/8/2018	12/12/2018		11/8/2018	12/12/2018							-1.4468	35.21573
T83	Talek	7211	79	18	Female	11/6/2018	12/12/2018	Enchoor Osidan	12/12/2018	12/12/2018
T84	Talek		80	18	Female	11/4/2018	10/26/2018	Talek Centre	11/6/2018	11/6/2018	11/21/2018	12/19/2018	1/16/2019	2/13/2019	11/21/2018	12/19/2018	1/16/2019	11/21/2018	12/19/2018	1/16/2019	11/21/2018	12/19/2018							-1.4468	35.21573
T85	Talek	7212	81	18	Female	12/22/2018	12/12/2018	Ndoinyio	12/26/2018	12/26/2018	2/6/2019	3/6/2019	4/3/2018	4/3/2018	2/6/2019	3/6/2019	4/3/2018	2/6/2019	3/6/2019	4/3/2018	2/6/2019	3/6/2019	7/10/2019	10/9/2019	7/15/2020	7/15/2020			-1.63029	36.95421
T86	Talek	7213	82	18	Female	12/22/2018	11/6/2018	Ndoinyio	12/26/2018	12/26/2018	2/6/2019	3/6/2019			2/6/2019	3/6/2019		2/6/2019	3/6/2019		2/6/2019	3/6/2019	7/10/2019	10/9/2019	7/15/2020	7/15/2020			-1.63029	36.95421
T87	Talek	7214	83	18	Female	12/19/2018	12/26/2018	Olkuroto	12/26/2018	12/26/2018	2/13/2019	3/27/2019	5/1/2019	5/8/2019	2/13/2019	3/27/2019	5/1/2019	2/13/2019	3/27/2019	5/1/2019	2/13/2019	3/27/2019	7/3/2019	4/15/2020					-1.3602464	35.2439639
T88	Talek		84	18	Female	3/4/2018	12/26/2018	Olesere	4/11/2018		5/2/2018	5/30/2018	7/4/2018	7/4/2018	5/2/2018	5/30/2018	7/4/2018	5/2/2018	5/30/2018	7/4/2018	5/2/2018	5/30/2018	9/19/2018	12/26/2018					-1.213679	35.270085
T89	Talek	7215	85	18	Female	11/18/2018	12/26/2018	Olare-Orok	12/26/2018		1/9/2019	2/12/2019			1/9/2019	2/12/2019		1/9/2019	2/12/2019		1/9/2019	2/12/2019
T90	Talek	7216	86	18	Male	12/17/2018	4/11/2018	Talek Centre	12/26/2018	12/26/2018	1/30/2019	2/27/2019	3/27/2019	3/27/2019	1/30/2019	2/27/2019	3/27/2019	1/30/2019	2/27/2019	3/27/2019	1/30/2019	2/27/2019							-1.4468	35.21573
T91	Talek	7217	87	18	Male	11/13/2018	12/26/2018	Oltiameletei	11/22/2018	11/22/2018	12/26/2018	1/23/2019	2/20/2019	7/4/2018	12/26/2018	1/23/2019	2/20/2019	12/26/2018	1/23/2019	2/20/2019	12/26/2018	1/23/2019		8/28/2019
T92	Talek	7218	1	19	Female	10/16/2018	11/22/2018	Talek Centre	10/17/2018	10/17/2018																			-1.4468	35.21573
T93	Talek	7219	2	19	Female	1/3/2019	10/17/2018	Ndoinyio	1/9/2019	1/9/2019	2/20/2019	3/27/2019	4/3/2019	4/3/2019	2/20/2019	3/27/2019	4/3/2019	2/20/2019	3/27/2019	4/3/2019	2/20/2019	3/27/2019	7/3/2019						-1.63029	36.95421
T94	Talek	7220	3	19	Male	1/1/2019	9/1/2019	Kolong	1/9/2019	1/9/2019	2/13/2019	3/13/2019	5/1/2019	5/1/2019	2/13/2019	3/13/2019	5/1/2019	2/13/2019	3/13/2019	5/1/2019	2/13/2019	3/13/2019	7/3/2019	10/9/2019					-1.41356	35.20047
T95	Talek	7221	4	19	Female	12/8/2018	9/1/2019	Mpuai	1/9/2019		2/13/2019	3/13/2019			2/13/2019	3/13/2019		2/13/2019	3/13/2019		2/13/2019	3/13/2019				7/1/2020			-1.4264415	35.2082205
T96	Talek	7222	5	19	Female	12/25/2018	9/1/2019	Talek Centre	1/9/2019	1/9/2019	2/13/2019	3/13/2019	3/17/2019	3/17/2019	2/13/2019	3/13/2019	3/17/2019	2/13/2019	3/13/2019	3/17/2019	2/13/2019	3/13/2019		9/25/2019					-1.4468	35.21573
T97	Talek	7223	6	19	Female	12/28/2018	9/1/2019	Ndoinyio	1/9/2019	1/9/2019	2/6/2019	3/27/2019	5/8/2019	5/8/2019	2/6/2019	3/27/2019	5/8/2019	2/6/2019	3/27/2019	5/8/2019	2/6/2019	3/27/2019	7/10/2019	1/29/2020					-1.63029	36.95421
T98	Talek	7224	7	19	Male	12/28/2018	9/1/2019	Olesere	1/9/2019	1/9/2019	2/13/2019	3/13/2019	4/10/2019	4/10/2019	2/13/2019	3/13/2019	4/10/2019	2/13/2019	3/13/2019	4/10/2019	2/13/2019	3/13/2019	6/5/2019	9/4/2019		7/29/2020			-1.213679	35.270085
T99	Talek	7225	8	19	Female	12/29/2018	9/1/2019	Kolong	1/9/2019	1/9/2019	2/13/2019	4/3/2019	5/1/2019	5/1/2019	2/13/2019	4/3/2019	5/1/2019	2/13/2019	4/3/2019	5/1/2019	2/13/2019	4/3/2019	6/19/2019	10/9/2019		7/1/2020			-1.41356	35.20047
T100	Talek	7226	9	19	Female	12/31/2018	9/1/2019	Mpuai	1/9/2019	1/9/2019	2/13/2019	3/13/2019	4/10/2019	4/10/2019	2/13/2019	3/13/2019	4/10/2019	2/13/2019	3/13/2019	4/10/2019	2/13/2019	3/13/2019	7/31/2019	10/30/2019		7/22/2020			-1.4264415	35.2082205
T101	Talek	7227	10	19	Male	12/26/2018	9/1/2019	Olare-Orok	9/1/2019	9/1/2019	2/12/2019	3/12/2019	4/9/2020	4/9/2020	2/12/2019	3/12/2019	4/9/2020	2/12/2019	3/12/2019	4/9/2020	2/12/2019	3/12/2019	7/3/2019	10/9/2019	7/1/2020	7/1/2020
T102	Talek	7228	11	19	Female	12/29/2018	9/1/2019	Mpuai	9/1/2019	9/1/2019	2/13/2019	3/13/2019	4/10/2019	4/10/2019	2/13/2019	3/13/2019	4/10/2019	2/13/2019	3/13/2019	4/10/2019	2/13/2019	3/13/2019	7/3/2019	9/25/2019					-1.4264415	35.2082205
T103	Talek	7229	12	19	Male	1/4/2019	9/1/2019	Talek Centre	9/1/2019	9/1/2019	2/20/2019	3/20/2019	5/1/2019	5/1/2019	2/20/2019	3/20/2019	5/1/2019	2/20/2019	3/20/2019	5/1/2019	2/20/2019	3/20/2019	7/20/2019	9/10/2019	7/8/2020	7/8/2020			-1.4468	35.21573
T104	Talek	7230	13	19	Female	12/11/2018	9/1/2019	Olesere	9/1/2019	9/1/2019	1/23/2019	2/20/2019	3/27/2019	3/27/2019	1/23/2019	2/20/2019	3/27/2019	1/23/2019	2/20/2019	3/27/2019	1/23/2019	2/20/2019	7/3/2019	9/10/2019		7/22/2020			-1.213679	35.270085
T105	Talek	7231	14	19	Female	1/7/2019	1/16/2019	Mpuai	1/16/2019	1/16/2019	2/20/2019	3/27/2019	5/1/2019	5/1/2019	2/20/2019	3/27/2019	5/1/2019	2/20/2019	3/27/2019	5/1/2019	2/20/2019	3/27/2019	7/10/2019	9/10/2019	7/1/2020	7/1/2020			-1.4264415	35.2082205
T106	Talek	7232	15	19	Male	1/17/2019	1/16/2019	Olkuroto	1/16/2019		1/30/2019	4/3/2019	5/15/2019	2/6/2019	1/30/2019	4/3/2019	5/15/2019	1/30/2019	4/3/2019	5/15/2019	1/30/2019	4/3/2019	6/5/2019	9/4/2019	7/1/2020	7/1/2020			-1.3602464	35.2439639
T107	Talek	7233	16	19	Male	12/19/2018	1/16/2019	Oltiameletei	1/16/2019		1/30/2019	2/27/2019			1/30/2019	2/27/2019		1/30/2019	2/27/2019		1/30/2019	2/27/2019		11/20/2019
T108	Talek	7234	17	19	Male	12/5/2018	1/16/2019	Talek Centre	1/16/2019	1/16/2019	1/16/2019	2/13/2019	3/27/2019	3/27/2019	1/16/2019	2/13/2019	3/27/2019	1/16/2019	2/13/2019	3/27/2019	1/16/2019	2/13/2019							-1.4468	35.21573
T109	Talek	7235	18	19	Male	1/2/2019	1/16/2019	Oltiameletei	1/16/2019	1/16/2019	2/13/2019	3/13/2019	4/24/2019	4/24/2019	2/13/2019	3/13/2019	4/24/2019	2/13/2019	3/13/2019	4/24/2019	2/13/2019	3/13/2019	6/5/2019	9/11/2019	7/1/2020	7/1/2020
T110	Talek	7236	19	19	Male	1/12/2019	1/16/2019	Kolong	1/16/2019	1/16/2019	2/27/2019	3/27/2019	5/1/2019	6/5/2019	2/27/2019	3/27/2019	5/1/2019	2/27/2019	3/27/2019	5/1/2019	2/27/2019	3/27/2019		11/16/2019		7/8/2020			-1.41356	35.20047
T111	Talek	7237	20	19	Male	12/9/2018	12/10/2018	Talek Centre	12/10/2018	12/10/2018	1/23/2019	2/20/2019	3/20/2020	3/20/2020	1/23/2019	2/20/2019	3/20/2020	1/23/2019	2/20/2019	3/20/2020	1/23/2019	2/20/2019	6/12/2019	9/11/2019	6/10/2020	6/10/2020			-1.4468	35.21573
T112	Talek	7238	21	19	Male	1/13/2019	1/16/2019	Ntipilikwani	1/16/2019	1/16/2019	2/27/2019	3/27/2019	5/1/2019	5/1/2019	2/27/2019	3/27/2019	5/1/2019	2/27/2019	3/27/2019	5/1/2019	2/27/2019	3/27/2019	7/17/2019	10/16/2019
T113	Talek	7239	22	19	Female	1/20/2019	1/16/2019	Oltiameletei	1/16/2019	1/16/2019	2/27/2019	3/27/2019	5/1/2019	5/8/2019	2/27/2019	3/27/2019	5/1/2019	2/27/2019	3/27/2019	5/1/2019	2/27/2019	3/27/2019		10/23/2019	7/15/2020	7/15/2020
T114	Talek	7240	23	19	Male	1/22/2019	12/10/2018	Talek Centre	12/10/2018	12/10/2018	3/6/2019	4/3/2019	5/1/2019	5/1/2019	3/6/2019	4/3/2019	5/1/2019	3/6/2019	4/3/2019	5/1/2019	3/6/2019	5/1/2019	7/31/2019	12/11/2019		8/19/2020			-1.4468	35.21573
T115	Talek	7241	24	19	Female	12/8/2018	1/23/2019	Mpuai	1/23/2019	1/23/2019	2/20/2019	3/27/2019			2/20/2019	3/27/2019		2/20/2019	3/27/2019		2/20/2019	3/27/2019	7/2/2019	9/25/2019	6/10/2020	6/10/2020			-1.4264415	35.2082205
T116	Talek	7242	25	19	Male	1/17/2019	1/23/2019	Talek Centre	1/23/2019	1/23/2019	3/13/2019	4/10/2019	5/8/2019	5/8/2019	3/13/2019	4/10/2019	5/8/2019	3/13/2019	4/10/2019	5/8/2019	3/13/2019	4/10/2019							-1.4468	35.21573
T117	Talek	7243	26	19	Female	1/14/2019	1/23/2019	Ntipilikwani	1/23/2019	1/23/2019	2/27/2019	4/3/2019	5/1/2019	6/5/2019	2/27/2019	4/3/2019	5/1/2019	2/27/2019	4/3/2019	5/1/2019	2/27/2019	4/3/2019		10/16/2019	7/15/2020	7/15/2020
T118	Talek	7244	27	19	Male	12/29/2018	1/23/2019	Talek Centre	1/23/2019		2/14/2019	3/13/2019			2/14/2019	3/13/2019		2/14/2019	3/13/2019		2/14/2019	3/13/2019	8/22/2019	11/20/2019					-1.4468	35.21573
T119	Talek	7245	28	19	Male	1/15/2019	1/23/2019	Ntipilikwani	1/23/2019	1/23/2019	2/27/2019	3/27/2019	5/1/2019	5/1/2019	2/27/2019	3/27/2019	5/1/2019	2/27/2019	3/27/2019	5/1/2019	2/27/2019	3/27/2019	8/14/2019	12/16/2020		1/20/2021
T120	Talek	7246	29	19	Male	1/16/2019	1/23/2019	Ntipilikwani	1/23/2019	1/23/2019	2/27/2019	3/27/2019	5/1/2019	6/5/2019	2/27/2019	3/27/2019	5/1/2019	2/27/2019	3/27/2019	5/1/2019	2/27/2019	3/27/2019	9/4/2019	10/23/2019
T121	Talek	7247	30	19	Male	1/16/2019	1/23/2019	Ntipilikwani	1/23/2019	1/23/2019	2/27/2019	3/27/2019	5/1/2019	6/5/2019	2/27/2019	3/27/2019	5/1/2019	2/27/2019	3/27/2019	5/1/2019	2/27/2019	3/27/2019	7/31/2019	10/9/2019
T122	Talek	7248	31	19	Male	1/3/2019	1/23/2019	Ndoinyio	1/23/2019	1/23/2019	2/13/2019	3/13/2019	3/27/2019	6/5/2019	2/13/2019	3/13/2019	3/27/2019	2/13/2019	3/13/2019	3/27/2019	2/13/2019	3/13/2019	7/17/2019	10/9/2019		7/1/2020			-1.63029	36.95421
T123	Talek	7249	32	19	Male	1/20/2019	1/30/2019	Olekasoe	1/30/2019	1/30/2019	2/13/2019	4/10/2019	5/8/2019	5/8/2019	2/13/2019	4/10/2019	5/8/2019	2/13/2019	4/10/2019	5/8/2019	2/13/2019	4/10/2019	8/21/2019	10/30/2019		7/29/2020
T124	Talek	7250	33	19	Female	1/3/2019	1/30/2019	Olekasoe	1/30/2019	1/30/2019	2/13/2019	3/13/2019	4/10/2019	4/10/2019	2/13/2019	3/13/2019	4/10/2019	2/13/2019	3/13/2019	4/10/2019	2/13/2019	3/13/2019
T125	Talek	7251	34	19	Female	1/6/2019	1/30/2019	Ntipilikwani	1/30/2019	1/30/2019	2/20/2019	3/27/2019	5/1/2019	5/1/2019	2/20/2019	3/27/2019	5/1/2019	2/20/2019	3/27/2019	5/1/2019	2/20/2019	3/27/2019	7/3/2019	9/18/2019
T126	Talek	7252	35	19	Female	12/14/2018	1/30/2019	Talek Centre	12/15/2018	12/15/2018	1/30/2019	2/27/2019			1/30/2019	2/27/2019		1/30/2019	2/27/2019		1/30/2019	2/27/2019	1/15/2020	9/23/2019		2/17/2020			-1.4468	35.21573
T127	Talek	7253	36	19	Male	1/24/2019	1/30/2019	Ngila	1/30/2019	1/30/2019	6/3/2019	4/3/2019	5/1/2019	6/5/2019	6/3/2019	4/3/2019	5/1/2019	6/3/2019	4/3/2019	5/1/2019	6/3/2019	4/3/2019		10/23/2019		8/5/2020			-1.3797716	35.2331218
T128	Talek	7254	37	19	Female	1/13/2019	1/30/2019	Shanke	1/30/2019	1/30/2019	2/27/2019	3/27/2019			2/27/2019	3/27/2019		2/27/2019	3/27/2019		2/27/2019	3/27/2019		10/9/2019
T129	Talek	7255	37	19	Male	2/6/2019	2/6/2019	Ntipilikwani	2/6/2019		3/27/2019	5/5/2019	6/5/2019	6/5/2019	3/27/2019	5/5/2019	6/5/2019	3/27/2019	5/5/2019	6/5/2019	3/27/2019	5/5/2019	8/14/2019	11/6/2019		8/12/2020
T130	Talek	7256	38	19	Female	1/14/2019	2/6/2019	Olare-Orok	2/6/2019	2/6/2019	2/20/2019	4/2/2019	5/9/2019	6/5/2019	2/20/2019	4/2/2019	5/9/2019	2/20/2019	4/2/2019	5/9/2019	2/20/2019	4/2/2019	4/10/2019	7/10/2019	7/15/2020	7/18/2020
T131	Talek	7257	39	19	Male	1/17/2019	2/6/2019	Ndoinyio	2/6/2019		3/6/2019	4/3/2019	5/8/2019	5/8/2019	3/6/2019	4/3/2019	5/8/2019	3/6/2019	4/3/2019	5/8/2019	3/6/2019	4/3/2019	7/25/2019	10/166/19		7/8/2020			-1.63029	36.95421
T132	Talek	7258	40	19	Male	1/24/2019	2/6/2019	Oloochura	2/6/2019		3/6/2019	4/3/2019	5/1/2019	5/1/2019	3/6/2019	4/3/2019	5/1/2019	3/6/2019	4/3/2019	5/1/2019	3/6/2019	4/3/2019	6/5/2019	10/23/2019	7/29/2020	1/29/2020			-1.47929	35.3
T133	Talek	7259	41	19	Male	2/12/2019	2/12/2019	Mpuai	2/12/2019	2/12/2019	3/27/2019	5/1/2019	6/5/2019	6/5/2019	3/27/2019	5/1/2019	6/5/2019	3/27/2019	5/1/2019	6/5/2019	3/27/2019	5/1/2019	8/14/2019	11/20/2019	8/12/2020	8/12/2020			-1.4264415	35.2082205
T134	Talek	7260	42	19	Male	1/23/2019	2/13/2019	Mpuai	2/13/2019	2/13/2019	3/13/2019				3/13/2019			3/13/2019			3/13/2019								-1.4264415	35.2082205
T135	Talek	7261	43	19	Female	2/4/2019	2/13/2019	Mpuai	2/13/2019	2/13/2019	5/22/2019				5/22/2019			5/22/2019											-1.4264415	35.2082205
T136	Talek	7262	44	19	Female	2/1/2019	2/13/2019	Kolong	2/13/2019	2/13/2019	4/3/2019	5/1/2019	6/19/2019	6/19/2019	4/3/2019	5/1/2019	6/19/2019	4/3/2019	5/1/2019	6/19/2019	4/3/2019	5/1/2019	9/4/2019						-1.41356	35.20047
T137	Talek	7263	45	19	Female	2/1/2019	2/13/2019	Olare-Orok	2/13/2019	2/13/2019	3/12/2019	4/9/2019	5/8/2019	5/8/2019	3/12/2019	4/9/2019	5/8/2019	3/12/2019	4/9/2019	5/8/2019	3/12/2019	4/9/2019	7/31/2019	4/29/2020
T138	Talek	7264	46	19	Female	2/8/2019	2/20/2019	Ngila	2/20/2019	2/20/2019	4/3/2019	5/1/2019	6/5/2019	6/5/2019	4/3/2019	5/1/2019	6/5/2019	4/3/2019	5/1/2019	6/5/2019	4/3/2019	5/1/2019							-1.3797716	35.2331218
T139	Talek	7265	47	19	Male	2/12/2019	2/20/2019	Oltiameletei	2/20/2019	2/20/2019	3/27/2019	5/1/2019	6/5/2019	6/5/2019	3/27/2019	5/1/2019	6/5/2019	3/27/2019	5/1/2019	6/5/2019	3/27/2019	5/1/2019	5/21/2019	12/11/2019
T140	Talek	7266	48	19	Male	2/17/2019	2/20/2019	Talek Centre	2/20/2019	2/20/2019	4/3/2019	5/1/2019	6/5/2019	6/5/2019	4/3/2019	5/1/2019	6/5/2019	4/3/2019	5/1/2019	6/5/2019	4/3/2019	5/1/2019	8/21/2019	11/20/2019					-1.4468	35.21573
T141	Talek	7267	49	19	Male	2/13/2019	2/20/2019	Talek Centre	2/20/2019	2/20/2019	3/27/2019	5/1/2019	6/5/2019	6/5/2019	3/27/2019	5/1/2019	6/5/2019	3/27/2019	5/1/2019	6/5/2019	3/27/2019	5/1/2019	8/29/2019	11/27/2019					-1.4468	35.21573
T142	Talek	7268	50	19	Male	2/19/2019	2/20/2019	Talek Centre	2/20/2019	2/20/2019	3/27/2019	5/1/2019			3/27/2019	5/1/2019		3/27/2019	5/1/2019		3/27/2019	5/1/2019	8/14/2019	11/27/2019		9/9/2020			-1.4468	35.21573
T143	Talek	7269	51	19	Male	2/13/2019	2/20/2019	Mpuai	2/20/2019	2/20/2019	4/3/2019	5/1/2019	6/5/2019	6/5/2019	4/3/2019	5/1/2019	6/5/2019	4/3/2019	5/1/2019	6/5/2019	4/3/2019	5/1/2019		11/20/2019		8/26/2020			-1.4264415	35.2082205
T144	Talek	7270	52	19	Female	2/11/2019	2/20/2019	Ntipilikwani	2/20/2019	2/20/2019	3/27/2019	5/1/2019			3/27/2019	5/1/2019		3/27/2019	5/1/2019		3/27/2019	5/1/2019		5/20/2020
T145	Talek	7271	53	19	Female	2/8/2019	2/20/2019	Ndoinyio	2/20/2019	2/20/2019	3/27/2019	5/1/2019	6/5/2019	6/5/2019	3/27/2019	5/1/2019	6/5/2019	3/27/2019	5/1/2019	6/5/2019	3/27/2019	5/1/2019	2/5/2020	5/20/2020					-1.63029	36.95421
T146	Talek	7272	54	19	Male	2/13/2019	2/20/2019	Olare-Orok	2/20/2019	2/20/2019	3/27/2019	5/1/2019	6/5/2019	6/5/2019	3/27/2019	5/1/2019	6/5/2019	3/27/2019	5/1/2019	6/5/2019	3/27/2019	5/1/2019	8/14/2019	11/20/2019
T147	Talek	7273	55	19	Female	2/10/2019	2/27/2019	Olare-Orok	2/27/2019	2/27/2019	3/20/2019	4/17/2019	6/5/2019	6/5/2019	3/20/2019	4/17/2019	6/5/2019	3/20/2019	4/17/2019	6/5/2019	3/20/2019	4/17/2019	8/14/2019	11/20/2019		8/12/2020
T148	Talek	7274	56	19	Female	2/15/2019	2/27/2019	Talek Centre	2/27/2019	2/27/2019	3/27/2019				3/27/2019			3/27/2019			3/27/2019								-1.4468	35.21573
T149	Talek	7275	57	19	Male	2/19/2019	2/27/2019	Talek Centre	2/27/2019	2/27/2019	4/3/2019	5/1/2019	6/5/2019	6/5/2019	4/3/2019	5/1/2019	6/5/2019	4/3/2019	5/1/2019	6/5/2019	4/3/2019	5/1/2019	7/31/2019	12/11/2019					-1.4468	35.21573
T150	Talek	7276	58	19	Male	2/23/2019	2/27/2019	Talek Centre	2/27/2019	2/27/2019	4/3/2019	5/1/2019	6/5/2019	6/5/2019	4/3/2019	5/1/2019	6/5/2019	4/3/2019	5/1/2019	6/5/2019	4/3/2019	5/1/2019	8/21/2019	11/27/2019		8/26/2020			-1.4468	35.21573
T151	Talek	7277	59	19	Female	2/22/2019	2/27/2019	Talek Centre	2/27/2019	2/27/2019	4/3/2019	5/3/2019	5/29/2019	6/5/2019	4/3/2019	5/3/2019	5/29/2019	4/3/2019	5/3/2019	5/29/2019	4/3/2019	5/3/2019	9/4/2019	11/27/2019		8/26/2020			-1.4468	35.21573
T152	Talek	7278	60	19	Female	2/11/2019	2/27/2019	Irbaan	2/27/2019	2/27/2019	3/27/2019	5/5/2019	6/5/2019	6/5/2019	3/27/2019	5/5/2019	6/5/2019	3/27/2019	5/5/2019	6/5/2019	3/27/2019	5/5/2019	8/14/2019	12/11/2019					-1.463426794	35.28792458
T153	Talek	7279	61	19	Female	3/1/2019	3/6/2019	Talek Centre	3/6/2019	3/6/2019																			-1.4468	35.21573
T154	Talek	7280	62	19	Male	1/31/2019	3/6/2019	Olare-Orok	3/6/2019		3/13/2019	5/10/2019			3/13/2019	5/10/2019		3/13/2019	5/10/2019		3/13/2019	5/10/2019
T155	Talek	7281	63	19	Male	2/23/2019	3/6/2019	Oltiameletei	3/6/2019	3/6/2019	7/10/2019	5/8/2019	6/5/2019	6/5/2019	7/10/2019	5/8/2019	6/5/2019	7/10/2019	5/8/2019	6/5/2019	7/10/2019	5/8/2019	7/31/2019
T156	Talek	7282	64	19	Male	2/24/2019	3/6/2019	Talek Centre	3/6/2019	3/6/2019	5/22/2019	6/19/2019			5/22/2019	6/19/2019		5/22/2019	6/19/2019		5/22/2019	6/19/2019							-1.4468	35.21573
T157	Talek	7283	65	19	Female	2/14/2019	3/6/2019	Talek Centre	3/6/2019	3/6/2019	4/3/2019	5/1/2019	7/3/2019	7/3/2019	4/3/2019	5/1/2019	7/3/2019	4/3/2019	5/1/2019	7/3/2019	4/3/2019	5/1/2019							-1.4468	35.21573
T158	Talek	7284	66	19	Male	2/26/2019	3/6/2019	Mpuai	3/6/2019	3/6/2019	4/3/2019	5/1/2019	6/5/2019	6/5/2019	4/3/2019	5/1/2019	6/5/2019	4/3/2019	5/1/2019	6/5/2019	4/3/2019	5/1/2019	8/28/2019	11/27/2019					-1.4264415	35.2082205
T159	Talek	7285	67	19	Male	2/24/2019	3/13/2019	Ndoinyio	3/13/2019	3/13/2019	4/3/2019	5/8/2019	6/5/2019	6/5/2019	4/3/2019	5/8/2019	6/5/2019	4/3/2019	5/8/2019	6/5/2019	4/3/2019	5/8/2019	8/28/2019						-1.63029	36.95421
T160	Talek	7286	68	19	Female	2/3/2019	3/13/2019	Irbaan	3/13/2019	3/13/2019	3/27/2019	5/1/2019	6/5/2019	6/5/2019	3/27/2019	5/1/2019	6/5/2019	3/27/2019	5/1/2019	6/5/2019	3/27/2019	5/1/2019	8/14/2019	11/20/2019					-1.463426794	35.28792458
T161	Talek	7287	69	19	Male	3/1/2019	3/13/2019	Mpuai	3/13/2019	3/13/2019	4/17/2019	5/15/2019	6/19/2019	6/19/2019	4/17/2019	5/15/2019	6/19/2019	4/17/2019	5/15/2019	6/19/2019	4/17/2019	5/15/2019	9/11/2019	1/15/2020					-1.4264415	35.2082205
T162	Talek	7288	70	19	Male	3/3/2019	3/13/2019	Ntipilikwani	3/13/2019	3/13/2019	4/17/2019	5/8/2019	6/5/2019	6/5/2019	4/17/2019	5/8/2019	6/5/2019	4/17/2019	5/8/2019	6/5/2019	4/17/2019	5/8/2019	9/4/2019	1/22/2020	9/30/2020	9/30/2020
T163	Talek	7289	71	19	Male	2/27/2019	3/13/2019	Irbaan	3/13/2019	3/13/2019	4/10/2019	5/15/2019			4/10/2019	5/15/2019		4/10/2019	5/15/2019		4/10/2019	5/15/2019	10/2/2019						-1.463426794	35.28792458
T164	Talek	7290	72	19	Female	3/13/2019	3/20/2019	Talek Centre	3/20/2019	3/20/2019	4/24/2019	5/22/2019	6/19/2019	6/19/2019	4/24/2019	5/22/2019	6/19/2019	4/24/2019	5/22/2019	6/19/2019	4/24/2019	5/22/2019	10/2/2019	1/29/2020		7/22/2020			-1.4468	35.21573
T165	Talek	7291	73	19	Male	2/1/2019	3/20/2019	Olare-Orok	3/20/2019		4/9/2019	5/9/2019	6/5/2019	6/5/2019	4/9/2019	5/9/2019	6/5/2019	4/9/2019	5/9/2019	6/5/2019	4/9/2019	5/9/2019
T166	Talek	7292	74	19	Female	2/28/2019	3/20/2019	Olare-Orok	3/20/2019		4/9/2019	5/9/2019	6/5/2019	6/5/2019	4/9/2019	5/9/2019	6/5/2019	4/9/2019	5/9/2019	6/5/2019
T167	Talek	7293	75	19	Male	3/23/2019	3/23/2019	Ndoinyio	3/27/2019																				-1.63029	36.95421
T168	Talek	7294	76	19	Female	3/7/2019	3/27/2019	Ntipilikwani	3/27/2019	3/27/2019	5/8/2019	6/5/2019	7/10/2019	7/10/2019	5/8/2019	6/5/2019	7/10/2019	5/8/2019	6/5/2019	7/10/2019	5/8/2019	6/5/2019	9/18/2019	1/15/2020
T169	Talek	7295	77	19	Male	3/27/2019	3/27/2019	Ntipilikwani	3/27/2019	3/27/2019	5/9/2019	6/5/2019	8/21/2019	7/17/2019	5/9/2019	6/5/2019	8/21/2019	5/9/2019	6/5/2019	8/21/2019	5/9/2019	6/5/2019	10/2/2019	1/29/2020		9/30/2020
T170	Talek	7296	78	19	Male	3/22/2019	3/27/2019	Ntipilikwani	3/27/2019	3/27/2019	5/8/2019	6/5/2019	7/10/2019	7/10/2019	5/8/2019	6/5/2019	7/10/2019	5/8/2019	6/5/2019	7/10/2019	5/8/2019	6/5/2019	10/2/2019
T171	Talek	7297	78	19	Male	3/20/2019	3/27/2019	Ndoinyio	3/27/2019	3/27/2019	5/15/2019	4/3/2019	8/14/2019	8/14/2019	5/15/2019	4/3/2019	8/14/2019	5/15/2019	4/3/2019	8/14/2019	5/15/2019	4/3/2019	9/25/2019	1/22/2020					-1.63029	36.95421
T172	Talek	7298	79	19	Male	3/22/2019	3/27/2019	Mpuai	3/27/2019	3/27/2019	6/5/2019				6/5/2019			6/5/2019			6/5/2019		10/2/2019	1/15/2020		9/30/2020			-1.4264415	35.2082205
T173	Talek	7299	80	19	Female	3/19/2019	3/27/2019	Isiketa	3/27/2019	3/27/2019	5/8/2019	6/5/2019	7/10/2019	7/10/2019	5/8/2019	6/5/2019	7/10/2019	5/8/2019	6/5/2019	7/10/2019	5/8/2019	6/5/2019	10/2/2019	1/29/2020		7/12/2020			-1.3608708	35.2431412
T174	Talek	7300	81	19	Female	3/18/2019	3/27/2019	Isiketa	3/27/2019	3/27/2019	5/8/2019	6/5/2019			5/8/2019	6/5/2019		5/8/2019	6/5/2019		5/8/2019	6/5/2019	10/9/2019	1/29/2020		10/21/2020			-1.3608708	35.2431412
T175	Talek	7301	82	19	Female	3/22/2019	3/27/2019	Olkuroto	3/27/2019	3/27/2019	5/1/2019	6/5/2019			5/1/2019	6/5/2019		5/1/2019	6/5/2019		5/1/2019	6/5/2019							-1.3602464	35.2439639
T176	Talek	7302	83	19	Male	2/26/2019	3/13/2019	Irbaan	3/13/2019		4/3/2019				4/3/2019			4/3/2019			4/3/2019								-1.463426794	35.28792458
T177	Talek	7303	84	19	Male	3/30/2019	4/3/2019	Ngila	4/3/2019	4/3/2019	6/5/2019				6/5/2019			6/5/2019			6/5/2019								-1.3797716	35.2331218
T178	Talek	7304	85	19	Male	3/17/2019	4/3/2019	Mpuai	4/3/2019	4/3/2019	5/10/2019	6/5/2019			5/10/2019	6/5/2019		5/10/2019	6/5/2019		5/10/2019	6/5/2019							-1.4264415	35.2082205
T179	Talek	7305	86	19	Male	3/24/2019	4/3/2019	Oltiameletei	4/3/2019	4/3/2019	5/8/2019	6/5/2019			5/8/2019	6/5/2019		5/8/2019	6/5/2019		5/8/2019	6/5/2019	9/18/2019
T180	Talek	7306	87	19	Male	2/18/2019	4/3/2019	Ndoinyio	4/3/2019		4/3/2019	6/5/2019	7/1/2019	7/1/2019	4/3/2019	6/5/2019	7/1/2019	4/3/2019	6/5/2019	7/1/2019	4/3/2019	6/5/2019	8/14/2019	11/6/2019		8/26/2020			-1.63029	36.95421
T181	Talek	7307	88	19	Female	3/17/2019	4/3/2019	Ntipilikwani	4/3/2019	4/3/2019	4/24/2019	5/22/2019	7/3/2019	7/3/2019	4/24/2019	5/22/2019	7/3/2019	4/24/2019	5/22/2019	7/3/2019	4/24/2019	5/22/2019
T182	Talek	7308	89	19	Female	3/30/2019	4/10/2019	Esilalei	4/10/2019	4/10/2019	5/15/2019	6/19/2019	8/14/2019	7/31/2019	5/15/2019	6/19/2019	8/14/2019	5/15/2019	6/19/2019	8/14/2019	5/15/2019	6/19/2019	9/25/2019	1/15/2020					-1.43112	35.25578
T183	Talek	7309	90	19	Female	4/3/2019	4/10/2019	Talek Centre	4/10/2019	4/10/2019	5/22/2019	7/3/2019	7/31/2019	7/31/2019	5/22/2019	7/3/2019	7/31/2019	5/22/2019	7/3/2019	7/31/2019	5/22/2019	7/3/2019	10/23/2019	2/5/2020		11/25/2020			-1.4468	35.21573
T184	Talek	7310	91	19	Male	4/5/2019	4/10/2019	Ntipilikwani	4/10/2019	4/10/2019	5/22/2019	7/3/2019		7/31/2019	5/22/2019	7/3/2019	7/31/2019	5/22/2019	7/3/2019	7/31/2019	5/22/2019	7/3/2019	10/9/2019	1/15/2020
T185	Talek	7311	92	19	Female	4/5/2019	4/10/2019	Irbaan	4/10/2019	4/10/2019	5/30/2019	7/3/2019	7/10/2019	7/10/2019	5/30/2019	7/3/2019	7/10/2019	5/30/2019	7/3/2019	7/10/2019	5/30/2019	7/3/2019	9/4/2019	12/18/2019		8/26/2020			-1.463426794	35.28792458
T186	Talek	7312	93	19	Male	3/23/2019	4/10/2019	Esilalei	4/10/2019	4/10/2019	5/15/2019	6/19/2019	8/14/2019	8/14/2019	5/15/2019	6/19/2019	8/14/2019	5/15/2019	6/19/2019	8/14/2019	5/15/2019	6/19/2019	9/25/2019			9/23/2020			-1.43112	35.25578
T187	Talek	7313	94	19	Male	4/1/2019	4/17/2019	Kolong	4/17/2019		5/15/2019	6/19/2019	8/21/2019	8/21/2019	5/15/2019	6/19/2019	8/21/2019	5/15/2019	6/19/2019	8/21/2019	5/15/2019	6/19/2019							-1.41356	35.20047
T188	Talek	7314	95	19	Male	4/8/2019	4/17/2019	Oltiameletei	4/17/2019		5/22/2019	6/19/2019		7/31/2019	5/22/2019	6/19/2019	7/31/2019	5/22/2019	6/19/2019	7/31/2019	5/22/2019	6/19/2019	10/9/2019	1/15/2020
T189	Talek	7315	96	19	Male	4/3/2019	4/17/2019	Irbaan	4/17/2019		5/8/2019	6/5/2019	7/10/2019	7/10/2019	5/8/2019	6/5/2019	7/10/2019	5/8/2019	6/5/2019	7/10/2019	5/8/2019	6/5/2019							-1.463426794	35.28792458
T190	Talek	7316	97	19	Female	4/4/2019	4/17/2019	Ngila	4/17/2019		4/3/2019		8/14/2019	8/14/2019	4/3/2019	8/14/2019	8/14/2019	4/3/2019	8/14/2019	8/14/2019	4/3/2019	8/14/2019	10/30/2019	1/15/2020		12/2/2020			-1.3797716	35.2331218
T191	Talek	7317	98	19	Female	4/13/2019	4/24/2019	Irbaan	4/24/2019	4/24/2019	6/5/2019	7/10/2019	8/14/2019	8/14/2019	6/5/2019	7/10/2019	8/14/2019	6/5/2019	7/10/2019	8/14/2019	6/5/2019	7/10/2019	9/15/2020	12/5/2020		9/16/2020			-1.463426794	35.28792458
T192	Talek	7318	99	19	Female	4/13/2019	4/24/2019	Olkuroto	4/24/2019	4/24/2019																			-1.3602464	35.2439639
T193	Talek	7319	100	19	Female	4/20/2019	4/24/2019	Talek Centre	4/24/2019	4/24/2019	6/5/2019	7/10/2019	8/14/2019	8/14/2019	6/5/2019	7/10/2019	8/14/2019	6/5/2019	7/10/2019	8/14/2019	6/5/2019	7/10/2019	12/22/2019	1/22/2020					-1.4468	35.21573
T194	Talek	7320	101	19	Male	4/14/2019	4/24/2019	Ntipilikwani	4/24/2019	4/24/2019	5/24/2019	7/3/2019	7/17/2019	7/17/2019	5/24/2019	7/3/2019	7/17/2019	5/24/2019	7/3/2019	7/17/2019	5/24/2019	7/3/2019	10/9/2019	2/5/2019
T195	Talek	7321	102	19	Female	4/6/2019	4/24/2019	Oltiameletei	4/24/2019		5/22/2019	6/19/2019	8/14/2019	8/14/2019	5/22/2019	6/19/2019	8/14/2019	5/22/2019	6/19/2019	8/14/2019	5/22/2019	6/19/2019	10/9/2019	4/29/2020		12/23/2020
T196	Talek	7322	103	19	Male	1/22/2019	4/24/2019	Mpuai	4/24/2019	4/24/2019																			-1.4264415	35.2082205
T197	Talek	7322	103	19	Female	4/18/2019	5/1/2019	Esilalei	5/1/2019	5/1/2019	6/5/2019	7/10/2019	8/14/2019	7/31/2019	6/5/2019	7/10/2019	8/14/2019	6/5/2019	7/10/2019	8/14/2019	6/5/2019	7/10/2019	11/6/2019	2/12/2020		9/30/2020			-1.43112	35.25578
T198	Talek	7323	104	19	Female	4/29/2019	5/1/2019	Olare-Orok	5/1/2019	5/1/2019	7/3/2019				7/3/2019			7/3/2019			7/3/2019
T199	Talek	7324	105	19	Female	4/20/2019	5/1/2019	Irbaan	5/1/2019	5/1/2019	6/5/2019			8/21/2019	6/5/2019	7/17/2019	8/21/2019	6/5/2019	7/17/2019	8/21/2019	6/5/2019	7/17/2019	11/20/2019	1/15/2020		10/28/2020			-1.463426794	35.28792458
T200	Talek	7325	106	19	Male	5/1/2019	5/1/2019	Irbaan	5/1/2019	5/1/2019	6/12/2019	7/31/2019	9/11/2019	7/31/2019	6/12/2019	7/31/2019	9/11/2019	6/12/2019	7/31/2019	9/11/2019	6/12/2019	7/31/2019	12/18/2019	2/12/2020					-1.463426794	35.28792458
T201	Talek	7326	107	19	Female	5/4/2019	5/8/2019	Talek Centre	5/8/2019	5/8/2019	6/19/2019				6/19/2019	7/25/2019		6/19/2019	7/25/2019		6/19/2019	7/25/2019							-1.4468	35.21573
T202	Talek	7327	108	19	Female	4/21/2019	5/8/2019	Mpuai	5/8/2019	5/8/2019	6/5/2019	7/10/2019	8/14/2019	8/14/2019	6/5/2019	7/10/2019	8/14/2019	6/5/2019	7/10/2019	8/14/2019	6/5/2019	7/10/2019	12/4/2019	1/14/2020		11/23/2020			-1.4264415	35.2082205
T203	Talek	7328	109	19	Male	5/3/2019	5/8/2019	Talek Centre	5/8/2019	5/8/2019	6/19/2019		8/21/2019	8/21/2019	6/19/2019	7/25/2019	8/21/2019	6/19/2019	7/25/2019	8/21/2019	6/19/2019	7/25/2019	12/11/2019	3/4/2020		12/2/2020			-1.4468	35.21573
T204	Talek	7329	110	19	Male	3/22/2019	3/22/2019	Mpuai	3/22/2019	3/22/2019	5/8/2019				5/8/2019			5/8/2019			5/8/2019								-1.4264415	35.2082205
T205	Talek	7330	111	19	Female	5/3/2019	5/8/2019	Isiketa	5/8/2019	5/8/2019	7/3/2019	8/14/2019	9/25/2019	9/25/2019	7/3/2019	8/14/2019	9/25/2019	7/3/2019	8/14/2019	9/25/2019	7/3/2019	8/14/2019	11/6/2019	2/12/2020		11/18/2020			-1.3608708	35.2431412
T206	Talek	7331	112	19	Male	4/23/2019	5/8/2019	Mpuai	5/8/2019	5/8/2019	7/10/2019	8/21/2019	9/25/2019	9/25/2019	7/10/2019	8/21/2019	9/25/2019	7/10/2019	8/21/2019	9/25/2019	7/10/2019	8/21/2019	10/30/2019	2/19/2020					-1.4264415	35.2082205
T207	Talek	7332	113	19	Female	4/8/2019	5/8/2019	Talek Centre	5/8/2019	5/8/2019	6/19/2019	7/31/2019	8/28/2019	8/28/2019	6/19/2019	7/31/2019	8/28/2019	6/19/2019	7/31/2019	8/28/2019	6/19/2019	7/31/2019	11/20/2019	2/19/2020					-1.4468	35.21573
T208	Talek	7333	114	19	Male	4/2/2019	5/8/2019	Olare-Orok	5/8/2019	5/8/2019	5/15/2019				5/15/2019			5/15/2019
T209	Talek	7334	115	19	Female	4/2/2019	5/15/2019	Oltiameletei	5/15/2019		5/15/2019	6/19/2019		7/31/2019	5/15/2019	6/19/2019		5/15/2019	6/19/2019		5/15/2019	6/19/2019	10/2/2019	3/19/2020
T210	Talek	7335	116	19	Male	5/15/2019	5/15/2019	Ngila	5/15/2019	5/15/2019	7/3/2019	8/14/2019	9/18/2019	9/18/2019	7/3/2019	8/14/2019	9/18/2019	7/3/2019	8/14/2019	9/18/2019	7/3/2019	8/14/2019	11/27/2019	2/12/2020		12/2/2020			-1.3797716	35.2331218
T211	Talek	7336	117	19	Female	5/21/2019	5/22/2019	Ndoinyio	5/22/2019	5/22/2019	7/3/2019	8/14/2019	9/25/2019	11/6/2019	7/3/2019	8/14/2019	9/25/2019	7/3/2019	8/14/2019	9/25/2019	7/3/2019	8/14/2019	11/6/2019	2/26/2020		12/2/2020			-1.63029	36.95421
T212	Talek	7337	118	19	Male	4/10/2019	5/1/2019	Talek Centre	5/1/2019	5/1/2019	5/22/2019	7/2/2019	8/14/2019	8/14/2019	5/22/2019	7/2/2019	8/14/2019	5/22/2019	7/2/2019	8/14/2019	5/22/2019	7/2/2019	1/22/2020	1/22/2020					-1.4468	35.21573
T213	Talek	7338	119	19	Female	5/8/2019	5/22/2019	Irbaan	5/22/2019	5/22/2019	7/17/2019	8/28/2019	10/9/2019	9/4/2019	7/17/2019	8/28/2019	10/9/2019	7/17/2019	8/28/2019	10/9/2019	7/17/2019	8/28/2019	11/20/2019	2/12/2020					-1.463426794	35.28792458
T214	Talek	7339	120	19	Female	5/8/2019	5/22/2019	Mpuai	5/22/2019	5/22/2019	7/2/2019	9/4/2019	10/9/2019	9/4/2019	7/2/2019	9/4/2019	10/9/2019	7/2/2019	9/4/2019	10/9/2019	7/2/2019	9/4/2019	11/20/2019	2/12/2020					-1.4264415	35.2082205
T215	Talek	7340	121	19	Male	5/11/2019	5/22/2019	Ntipilikwani	5/22/2019	5/22/2019	7/3/2019	8/14/2019	9/25/2019		7/3/2019	8/14/2019	9/25/2019	7/3/2019	8/14/2019	9/25/2019	7/3/2019	8/14/2019	11/6/2019	2/26/2020		10/21/2020
T216	Talek	7341	122	19	Male	5/6/2019	5/22/2019	Olare-Orok	5/22/2019	5/22/2019	7/3/2019	8/14/2019	9/25/2019	9/25/2019	7/3/2019	8/14/2019	9/25/2019	7/3/2019	8/14/2019	9/25/2019	7/3/2019	8/14/2019	11/13/2019	2/26/2020
T217	Talek	7342	123	19	Male	5/13/2019	5/22/2019	Ntipilikwani	5/22/2019	5/22/2019	7/3/2019	8/14/2019	9/25/2019	11/27/2019	7/3/2019	8/14/2019	9/25/2019	7/3/2019	8/14/2019	9/25/2019	7/3/2019	8/14/2019	11/27/2019	2/26/2020		11/18/2020
T218	Talek	7343	124	19	Female	5/12/2019	5/22/2019	Irbaan	5/22/2019	5/22/2019	7/3/2019	8/14/2019	10/2/2019	11/20/2019	7/3/2019	8/14/2019	10/2/2019	7/3/2019	8/14/2019	10/2/2019	7/3/2019	8/14/2019	12/18/2019	2/19/2020		1/27/2021			-1.463426794	35.28792458
T219	Talek	7344	125	19	Male	5/8/2019	5/22/2019	Olare-Orok	5/22/2019	5/22/2019
T220	Talek	7345	126	19	Male	5/16/2019	5/30/2019	Talek Centre	5/16/2019	5/16/2019	7/3/2019	8/14/2019	9/25/2019	9/25/2019	7/3/2019	8/14/2019	9/25/2019	7/3/2019	8/14/2019	9/25/2019	7/3/2019	8/14/2019	11/27/2019	2/19/2020		11/18/2020			-1.4468	35.21573
T221	Talek	7346	127	19	Male	5/17/2019	5/30/2019	Oltiameletei	5/30/2019	5/30/2019	7/10/2019	8/14/2019			7/10/2019	8/14/2019		7/10/2019	8/14/2019		7/10/2019	8/14/2019	11/20/2019	6/18/2020
T222	Talek	7346	128	19	Female	3/1/2019	4/24/2019	Olesere	4/24/2019	4/24/2019	4/24/2019	5/29/2019	7/3/2019	7/3/2019	4/24/2019	5/29/2019	7/3/2019	4/24/2019	5/29/2019	7/3/2019	4/24/2019	5/29/2019	9/4/2019	12/11/2019					-1.213679	35.270085
T223	Talek	7347	129	19	Female	5/21/2019	5/29/2019	Esilalei	5/29/2019	5/29/2019	7/10/2019	8/14/2019	9/18/2019	9/18/2019	7/10/2019	8/14/2019	9/18/2019	7/10/2019	8/14/2019	9/18/2019	7/10/2019	8/14/2019	12/4/2019	1/22/2020		12/9/2020			-1.43112	35.25578
T224	Talek	7348	130	19	Female	5/18/2019	5/29/2019	Oloochura	5/29/2019	5/29/2019	7/3/2019	9/11/2019	9/11/2019		7/3/2019	9/11/2019	9/11/2019	7/3/2019	9/11/2019	9/11/2019	7/3/2019	9/11/2019	1/15/2020						-1.47929	35.3
T225	Talek	7349	131	19	Female	5/14/2019	5/29/2019	Mukbani	5/29/2019	5/29/2019	7/3/2019	8/14/2019	10/23/2019	11/27/2019	7/3/2019	8/14/2019	10/23/2019	7/3/2019	8/14/2019	10/23/2019	7/3/2019	8/14/2019	11/27/2019	4/22/2020
T226	Talek	7350	132	19	Male	5/15/2019	5/27/2019	Ntipilikwani	5/29/2019	5/29/2019	7/10/2019	8/14/2019	9/18/2019	9/18/2019	7/10/2019	8/14/2019	9/18/2019	7/10/2019	8/14/2019	9/18/2019	7/10/2019	8/14/2019	11/27/2019	2/19/2020		11/11/2020
T227	Talek	7351	133	19	Female	5/24/2019	5/29/2019	Talek Centre	5/29/2019	5/29/2019	7/10/2019	8/14/2019	10/22/2019	3/18/2020	7/10/2019	8/14/2019	10/22/2019	7/10/2019	8/14/2019	10/22/2019	7/10/2019	8/14/2019	1/22/2020	3/18/2020					-1.4468	35.21573
T228	Talek	7352	134	19	Female	5/9/2019	5/29/2019	Olesere	5/29/2019																				-1.213679	35.270085
T229	Talek	7353	135	19	Male	5/30/2019	6/5/2019	Esilalei	6/5/2019	6/5/2019	7/10/2019	8/14/2019	9/25/2019	9/25/2019	7/10/2019	8/14/2019	9/25/2019	7/10/2019	8/14/2019	9/25/2019	7/10/2019	8/14/2019	12/4/2019	10/7/2020					-1.43112	35.25578
T230	Talek	7354	136	19	Male	6/2/2019	6/5/2019	Talek Centre	6/5/2019	6/5/2019	7/17/2019	8/21/2019	9/25/2019	11/6/2019	7/17/2019	8/21/2019	9/25/2019	7/17/2019	8/21/2019	9/25/2019	7/17/2019	8/21/2019	11/6/2019						-1.4468	35.21573
T231	Talek	7355	137	19	Female	5/20/2019	6/5/2019	Olekasoe	6/5/2019	6/5/2019	7/3/2019	8/14/2019	9/25/2019	9/25/2019	7/3/2019	8/14/2019	9/25/2019	7/3/2019	8/14/2019	9/25/2019	7/3/2019	8/14/2019	12/18/2019	4/1/2020		11/11/2020
T232	Talek	7356	138	19	Female	5/26/2019	6/5/2019	Ndoinyio	6/5/2019	6/5/2019	7/10/2019	8/14/2019	9/25/2019	9/25/2019	7/10/2019	8/14/2019	9/25/2019	7/10/2019	8/14/2019	9/25/2019	7/10/2019	8/14/2019	12/18/2019	5/6/2020		1/6/2021			-1.63029	36.95421
T233	Talek	7357	139	19	Male	5/26/2019	6/5/2019	Ntipilikwani	6/5/2019	6/5/2019	7/10/2019	8/14/2019	9/25/2019	11/20/2019	7/10/2019	8/14/2019	9/25/2019	7/10/2019	8/14/2019	9/25/2019	7/10/2019	8/14/2019	12/18/2019	5/13/2020
T234	Talek	7358	140	19	Female	6/8/2019	6/12/2019	Oltiameletei	6/12/2019	6/12/2019	8/21/2019	12/11/2019	9/25/2019	9/25/2019	8/21/2019	12/11/2019	9/25/2019	8/21/2019	12/11/2019	9/25/2019	8/21/2019	12/11/2019	12/11/2019	3/11/2020		12/9/2020
T235	Talek	7359	141	19	Female	6/10/2018	6/12/2019	Ntipilikwani	6/12/2019	6/12/2019	7/31/2019	8/18/2019	9/22/2019	6/11/2019	7/31/2019	8/18/2019	9/22/2019	7/31/2019	8/18/2019	9/22/2019	7/31/2019	8/18/2019	1/15/2020	4/22/2020
T236	Talek	7360	142	19	Male	6/4/2019	6/12/2019	Ntipilikwani	6/12/2019	6/12/2019	7/25/2019	8/28/2019	10/2/2019		7/25/2019	8/28/2019	10/2/2019	7/25/2019	8/28/2019	10/2/2019	7/25/2019	8/28/2019	12/11/2019
T237	Talek	7361	143	19	Male	6/17/2019	6/19/2019	Talek Centre	6/19/2019	6/19/2019	7/31/2019	8/28/2019	11/6/2019	6/11/2019	7/31/2019	8/28/2019	11/6/2019	7/31/2019	8/28/2019	11/6/2019	7/31/2019	8/28/2019	12/18/2019	3/18/2020					-1.4468	35.21573
T238	Talek	7262	144	19	Male	6/5/2019	6/19/2019	Esilalei	6/19/2019	6/19/2019	7/31/2019	8/28/2019	10/2/2019	6/11/2019	7/31/2019	8/28/2019	10/2/2019	7/31/2019	8/28/2019	10/2/2019	7/31/2019	8/28/2019	12/4/2019	12/4/2020		12/23/2020			-1.43112	35.25578
T239	Talek	7263	145	19	Female	6/18/2019	6/19/2019	Isiketa	6/19/2019	6/19/2019	8/14/2019	9/25/2019		11/20/2019	8/14/2019	9/25/2019	10/23/2019	8/14/2019	9/25/2019	10/23/2019	8/14/2019	9/25/2019	12/11/2019	4/29/2020					-1.3608708	35.2431412
T240	Talek	7264	146	19	Male	6/12/2019	6/19/2019	Irbaan	6/19/2019	6/19/2019	7/31/2019	8/28/2019	10/9/2019	11/27/2019	7/31/2019	8/28/2019	10/9/2019	7/31/2019	8/28/2019	10/9/2019	7/31/2019	8/28/2019	11/27/2019	4/8/2020					-1.463426794	35.28792458
T241	Talek	7265	147	19	Male	6/7/2019	6/19/2019	Isiketa	6/19/2019	6/19/2019	7/31/2019	9/4/2019	10/16/2019	11/20/2019	7/31/2019	9/4/2019	10/16/2019	7/31/2019	9/4/2019	10/16/2019	7/31/2019	9/4/2019	2/5/2020	5/20/2020					-1.3608708	35.2431412
T242	Talek	7266	148	19	Male	3/12/2019	6/19/2019	Talek Centre	3/12/2019	3/12/2019	4/24/2019	5/22/2019	6/19/2019	6/19/2019	4/24/2019	5/22/2019	6/19/2019	4/24/2019	5/22/2019	6/19/2019	4/24/2019	5/22/2019							-1.4468	35.21573
T243	Talek	7267	149	19	Male	6/8/2019	6/19/2019	Olekasoe	6/19/2019	6/19/2019	6/19/2019	8/28/2019	10/2/2019	11/6/2019	6/19/2019	8/28/2019	10/2/2019	6/19/2019	8/28/2019	10/2/2019	6/19/2019	8/28/2019	8/28/2019	1/15/2020	12/30/2020	12/30/2020
T244	Talek	7268	150	19	Female	4/3/2019	6/19/2019	Talek Centre	6/19/2019	6/19/2019																			-1.4468	35.21573
T245	Talek	7269	151	19	Female	6/1/2019	6/19/2019	Talek Centre	6/19/2019	6/19/2019	7/17/2019	8/28/2019			7/17/2019	8/28/2019		7/17/2019	8/28/2019		7/17/2019	8/28/2019							-1.4468	35.21573
T246	Talek	7270	152	19	Male	6/17/2019	6/19/2019	Talek Centre	6/19/2019	6/19/2019	6/19/2019	8/28/2019	11/27/2019	11/27/2019	6/19/2019	8/28/2019	11/27/2019	6/19/2019	8/28/2019	11/27/2019	6/19/2019	8/28/2019	4/5/2020						-1.4468	35.21573
T247	Talek	7271	153	19	Female	5/8/2019	5/29/2019	Talek Centre	5/29/2019	5/29/2019	7/2/2019				7/2/2019			7/2/2019			7/2/2019								-1.4468	35.21573
T248	Talek	1273	154	19	Male	1/22/2019	6/2/2019	Talek Centre	6/29/2019	6/29/2019	8/14/2019	9/17/2019	10/21/2019	11/20/2019	8/14/2019	9/17/2019	10/21/2019	8/14/2019	9/17/2019	10/21/2019	8/14/2019	9/17/2019	1/15/2020	4/1/2020		12/30/2020			-1.4468	35.21573
T249	Talek	7274	155	19	Male	7/2/2019	7/2/2019	Molibany	7/2/2019	7/2/2019	8/14/2019	9/25/2019	10/30/2019	12/11/2019	8/14/2019	9/25/2019	10/30/2019	8/14/2019	9/25/2019	10/30/2019	8/14/2019	9/25/2019	2/12/2020	5/6/2020					-1.43224	35.23519
T250	Talek	7275	156	19	Male	6/19/2019	7/3/2019	Ngila	7/3/2019	7/3/2019	8/14/2019	9/25/2019	1/22/2020	11/13/2019	8/14/2019	9/25/2019	10/30/2019	8/14/2019	9/25/2019	10/30/2019	8/14/2019	9/25/2019	1/22/2020	4/15/2020		11/23/2020			-1.3797716	35.2331218
T251	Talek	7276	157	19	Female	6/28/2019	7/3/2019	Ntipilikwani	7/3/2019	7/3/2019	8/14/2019	9/25/2019	1/22/2020	11/20/2019	8/14/2019	9/25/2019	1/22/2020	8/14/2019	9/25/2019	1/22/2020	8/14/2019	9/25/2019	1/22/2020
T252	Talek	7277	158	19	Female	6/21/2019	7/3/2019	Ntipilikwani	7/3/2019	7/3/2019	8/14/2019	9/25/2019	10/23/2019	11/20/2019	8/14/2019	9/25/2019	10/23/2019	8/14/2019	9/25/2019	10/23/2019	8/14/2019	9/25/2019
T253	Talek	7278	159	19	Female	7/3/2019	7/3/2019	Isiketa	7/3/2019	7/3/2019	8/21/2019	9/25/2019	11/20/2019		8/21/2019	9/25/2019	11/20/2019	8/21/2019	9/25/2019	11/20/2019	8/21/2019	9/25/2019	1/15/2020	4/8/2020					-1.3608708	35.2431412
T254	Talek	7279	160	19	Male	6/18/2019	7/3/2019	Ntipilikwani	7/3/2019	7/3/2019	7/3/2019	9/4/2019	10/9/2019	11/6/2019	7/3/2019	9/4/2019	10/9/2019	7/3/2019	9/4/2019	10/9/2019	7/3/2019	9/4/2019	1/15/2020	4/8/2020
T255	Talek	7380	161	19	Male	5/24/2019	7/3/2019	Talek Centre	5/26/2019	5/26/2019	7/3/2019	8/14/2019	9/25/2019	9/25/2019	7/3/2019	8/14/2019	9/25/2019	7/3/2019	8/14/2019	9/25/2019	7/3/2019	8/14/2019	11/27/2019	3/4/2020					-1.4468	35.21573
T256	Talek	7381	162	19	Female	6/1/2019	7/3/2019	Molibany	7/3/2019	7/3/2019	8/28/2019	8/28/2019	10/2/2019	11/27/2019	8/28/2019	8/28/2019	10/2/2019	8/28/2019	8/28/2019	10/2/2019	8/28/2019	8/28/2019	11/27/2019	4/22/2020					-1.43224	35.23519
T257	Talek	7382	163	19	Female	5/20/2019	5/20/2019	Talek Centre	5/20/2019	5/20/2019	7/10/2019				7/10/2019			7/10/2019			7/10/2019			10/28/2020					-1.4468	35.21573
T258	Talek	7383	164	19	Female	7/8/2019	7/10/2019	Ngila	7/10/2019	7/10/2019	8/21/2019	9/25/2019	10/23/2019	11/27/2019	8/21/2019	9/25/2019	10/23/2019	8/21/2019	9/25/2019	10/23/2019	8/21/2019	9/25/2019	1/15/2020	4/8/2020		1/20/2021			-1.3797716	35.2331218
T259	Talek	7384	165	19	Female	6/23/2019	7/10/2019	Molibany	7/10/2019	7/10/2019	8/21/2019	9/25/2019	10/30/2019	12/11/2019	8/21/2019	9/25/2019	10/30/2019	8/21/2019	9/25/2019	10/30/2019	8/21/2019	9/25/2019	1/22/2020	5/13/2020					-1.43224	35.23519
T260	Talek	7385	166	19	Female	3/27/2019	3/28/2019	Molibany	3/28/2019	3/28/2019	5/8/2019	6/5/2019	7/10/2019	7/10/2019	5/8/2019	6/5/2019	7/10/2019	5/8/2019	6/5/2019	7/10/2019	5/8/2019	6/5/2019							-1.43224	35.23519
T261	Talek	7385	167	19	Female	7/1/2019	7/10/2019	Ntipilikwani	7/10/2019	7/10/2019	8/14/2019	9/18/2019	10/30/2019	11/20/2019	8/14/2019	9/18/2019	10/30/2019	8/14/2019	9/18/2019	10/30/2019	8/14/2019	9/18/2019	12/11/2019	4/1/2020
T262	Talek	7386	168	19	Male	4/9/2019	7/10/2019	Mpuai	7/10/2019	7/10/2019	8/21/2019	9/25/2019	12/11/2019	11/20/2019	8/21/2019	9/25/2019	12/11/2019	8/21/2019	9/25/2019	12/11/2019	8/21/2019	9/25/2019	2/5/2020	4/15/2020		2/10/2021			-1.4264415	35.2082205
T263	Talek	7387	169	19	Female	4/5/2019	4/10/2019	Ngila	4/10/2019	4/10/2019	8/21/2019	9/25/2019	10/23/2019	11/27/2019	8/21/2019	9/25/2019	10/23/2019	8/21/2019	9/25/2019	10/23/2019	8/21/2019	9/25/2019	2/5/2020	4/15/2020					-1.3797716	35.2331218
T264	Talek	7388	170	19	Male	4/5/2019	4/10/2019	Ngila	4/10/2019	4/10/2019	8/28/2019	10/2/2019	11/6/2019	11/6/2019	8/28/2019	10/2/2019	11/6/2019	8/28/2019	10/2/2019	11/6/2019	8/28/2019	10/2/2019	2/12/2020	5/13/2020					-1.3797716	35.2331218
T265	Talek	7389	171	19	Male	4/13/2019	4/13/2019	Ngila	4/13/2019	4/13/2019	5/29/2019	6/26/2019		11/27/2019	5/29/2019	6/26/2019		5/29/2019	6/26/2019		5/29/2019	6/26/2019							-1.3797716	35.2331218
T266	Talek	7390	172	19	Female	7/14/2019	7/17/2019	Talek Centre	7/17/2019	7/17/2019	8/28/2019	10/9/2019	11/6/2019	11/6/2019	8/28/2019	10/9/2019	11/6/2019	8/28/2019	10/9/2019	11/6/2019	8/28/2019	10/9/2019	1/29/2020	4/15/2020	4/7/2021	4/7/2021			-1.4468	35.21573
T267	Talek	7391	173	19	Male	7/15/2019	7/17/2019	Talek Centre	7/17/2019	7/17/2019	8/28/2019	10/2/2019	11/6/2019	11/6/2019	8/28/2019	10/2/2019	11/6/2019	8/28/2019	10/2/2019	11/6/2019	8/28/2019	10/2/2019							-1.4468	35.21573
T268	Talek	7392	174	19	Male	7/5/2019	7/17/2019	Mpuai	7/17/2019	7/17/2019	9/4/2019	9/25/2019	10/23/2019	11/20/2019	9/4/2019	9/25/2019	10/23/2019	9/4/2019	9/25/2019	10/23/2019	9/4/2019	9/25/2019	1/15/2020	4/8/2020		1/6/2021			-1.4264415	35.2082205
T269	Talek	7393	175	19	Female	7/18/2019	7/25/2019	Ndoinyio	7/25/2019		9/4/2019	10/9/2019	11/6/2019	11/6/2019	9/4/2019	10/9/2019	11/6/2019	9/4/2019	10/9/2019	11/6/2019	9/4/2019	10/9/2019	1/22/2020	4/1/2020					-1.63029	36.95421
T270	Talek	7394	176	19	Male	7/20/2019	7/25/2019	Talek Centre	7/25/2019		9/4/2019	10/9/2019	11/6/2019	11/6/2019	9/4/2019	10/9/2019	11/6/2019	9/4/2019	10/9/2019	11/6/2019	9/4/2019	10/9/2019	1/22/2020	4/22/2020		2/3/2021			-1.4468	35.21573
T271	Talek	7395	177	19	Female	7/14/2019	7/25/2019	Oltiameletei	7/25/2019		8/28/2019	10/2/2019	11/6/2019	11/6/2019	8/28/2019	10/2/2019	11/6/2019	8/28/2019	10/2/2019	11/6/2019	8/28/2019	10/2/2019	7/8/2020	7/8/2020
T272	Talek	7396	178	19	Female	5/29/2019	5/29/2019	Ngila	5/29/2019	5/29/2019	7/25/2019		9/25/2019	9/25/2019	7/25/2019		9/25/2019	7/25/2019		9/25/2019	7/25/2019			5/20/2020					-1.3797716	35.2331218
T273	Talek	7397	179	19	Male	7/11/2019	7/25/2019	Ngila	7/25/2019		8/21/2019	9/25/2019	10/30/2019	10/30/2019	8/21/2019	9/25/2019	10/30/2019	8/21/2019	9/25/2019	10/30/2019	8/21/2019	9/25/2019	1/8/2019	4/8/2020					-1.3797716	35.2331218
T274	Talek	7398	180	19	Female	7/25/2019	7/25/2019	Olare-Orok	7/25/2019		9/18/2019	11/6/2019			9/18/2019	11/6/2019		9/18/2019	11/6/2019		9/18/2019	11/6/2019	1/15/2020			2/3/2021
T275	Talek	7399	181	19	Male	7/15/2019	7/31/2019	Ntipilikwani	7/31/2019		8/28/2019	10/2/2019	11/6/2019	11/6/2019	8/28/2019	10/2/2019	11/6/2019	8/28/2019	10/2/2019	11/6/2019	8/28/2019	10/2/2019	2/5/2020
T276	Talek	7400	182	19	Female	7/21/2019	7/31/2019	Ntipilikwani	7/31/2019		9/4/2019	10/9/2019	11/6/2019	11/6/2019	9/4/2019	10/9/2019	11/6/2019	9/4/2019	10/9/2019	11/6/2019	9/4/2019	10/9/2019	1/29/2020	5/6/2020		7/22/2020
T277	Talek	7400	183	19	Male	5/6/2019	5/28/2019	Talek Centre	5/28/2019	5/28/2019	7/2/2019			11/20/2019	7/2/2019	7/31/2019	11/20/2019	7/2/2019	7/31/2019	11/20/2019	7/2/2019	7/31/2019							-1.4468	35.21573
T278	Talek	7401	184	19	Female	7/14/2019	7/31/2019	Ndoinyio	7/31/2019		9/4/2019	10/16/2019	11/20/2019	11/20/2019	9/4/2019	10/16/2019	11/20/2019	9/4/2019	10/16/2019	11/20/2019	9/4/2019	10/16/2019	2/5/2020	5/6/2020		1/26/2021			-1.63029	36.95421
T279	Talek	7402	185	19	Male	7/18/2019	7/31/2019	Isiketa	7/31/2019		8/28/2019	10/2/2019	11/6/2019	11/6/2019	8/28/2019	10/2/2019	11/6/2019	8/28/2019	10/2/2019	11/6/2019	8/28/2019	10/2/2019	1/29/2020	6/3/2020					-1.3608708	35.2431412
T280	Talek	7403	186	19	Female	7/22/2019	7/31/2019	Ntipilikwani	7/31/2019		9/4/2019	10/9/2019	11/20/2019	11/20/2019	9/4/2019	10/9/2019	11/20/2019	9/4/2019	10/9/2019	11/20/2019	9/4/2019	10/9/2019	12/18/2019	6/10/2020		2/3/2021
T281	Talek	7404	187	19	Female	7/31/2019	7/31/2019	Ntipilikwani	7/31/2019		9/18/2019	10/23/2019	12/11/2019	12/11/2019	9/18/2019	10/23/2019	12/11/2019	9/18/2019	10/23/2019	12/11/2019	9/18/2019	10/23/2019		6/10/2020
T282	Talek	7405	188	19	Female	5/8/2019	5/29/2019	Mpuai	5/29/2019		7/2/2019	7/31/2019	8/28/2019	8/28/2019	7/2/2019	7/31/2019	8/28/2019	7/2/2019	7/31/2019	8/28/2019	7/2/2019	7/31/2019	2/25/2020	2/5/2020		11/18/2020			-1.4264415	35.2082205
T283	Talek	7406	189	19	Female	7/19/2019	7/31/2019	Ntipilikwani	7/31/2019		8/28/2019	10/2/2019	11/6/2019	11/6/2019	8/28/2019	10/2/2019	11/6/2019	8/28/2019	10/2/2019	11/6/2019	8/28/2019	10/2/2019	1/15/2020	5/13/2020
T284	Talek	7407	189	19	Male	7/7/2019	7/31/2019	Talek Centre	7/31/2019	8/14/2019																			-1.4468	35.21573
T285	Talek	7407	190	19	Male	8/12/2019	8/14/2019	Ndoinyio	8/28/2019	8/14/2019	10/2/2019	11/6/2019	12/18/2019	12/18/2019	10/2/2019	11/6/2019	12/18/2019	10/2/2019	11/6/2019	12/18/2019	10/2/2019	11/6/2019	4/12/2020	5/20/2020					-1.63029	36.95421
T286	Talek	7408	191	19	Male	8/9/2019	8/14/2019	Irbaan	8/28/2019	8/14/2019	9/4/2019	10/23/2019	2/12/2020	2/12/2020	9/4/2019	10/23/2019	2/12/2020	9/4/2019	10/23/2019	2/12/2020	9/4/2019	10/23/2019	5/27/2020						-1.463426794	35.28792458
T287	Talek	7409	192	19	Male	7/29/2019	8/14/2019	Mpuai	8/28/2019	8/14/2019	9/4/2019	10/9/2019	11/6/2019	11/6/2019	9/4/2019	10/9/2019	11/6/2019	9/4/2019	10/9/2019	11/6/2019	9/4/2019	10/9/2019	2/19/2020	5/13/2020					-1.4264415	35.2082205
T288	Talek	7410	193	19	Female	7/30/2019	8/14/2019	Molibany	9/4/2019	8/14/2019	9/11/2019	2/5/2020		11/27/2019	9/11/2019	2/5/2020		9/11/2019	2/5/2020		9/11/2019	2/5/2020	1/5/2020	5/6/2020					-1.43224	35.23519
T289	Talek	7411	194	19	Female	8/1/2019	8/14/2019	Mpuai	9/4/2019	8/14/2019	9/25/2019	10/23/2019		11/27/2019	9/25/2019	10/23/2019		9/25/2019	10/23/2019		9/25/2019	10/23/2019	1/29/2020	6/24/2020					-1.4264415	35.2082205
T290	Talek	7412	195	19	Male	8/13/2019	8/14/2019	Talek Centre	9/4/2019	8/14/2019	9/25/2019	5/20/2020		11/27/2019	9/25/2019	10/23/2019		9/25/2019	10/23/2019		9/25/2019	10/23/2019	3/18/2020	5/20/2020	5/20/2020	4/21/2021			-1.4468	35.21573
T291	Talek	7413	196	19	Male	8/12/2019	8/14/2019	Kolong	8/28/2019	8/14/2019	9/25/2019	12/26/2019	11/20/2019	11/20/2019	9/25/2019	12/26/2019	11/20/2019	9/25/2019	12/26/2019	11/20/2019	9/25/2019	12/26/2019	3/4/2020	5/28/2020					-1.41356	35.20047
T292	Talek	7414	197	19	Female	8/8/2019	8/14/2019	Olare-Orok		8/14/2019	9/25/2019	11/6/2019	12/19/2019	12/19/2019	9/25/2019	11/6/2019	12/19/2019	9/25/2019	11/6/2019	12/19/2019	9/25/2019	11/6/2019		7/8/2020
T293	Talek	7415	198	19	Male	8/14/2019	8/21/2019	Oltiameletei	8/28/2019	8/14/2019	10/2/2019	11/6/2019	12/18/2019	12/18/2019	10/2/2019	11/6/2019	12/18/2019	10/2/2019	11/6/2019	12/18/2019	10/2/2019	11/6/2019	4/22/2020	7/22/2020		2/17/2021
T294	Talek	7416	199	19	Female	8/15/2019	8/21/2019	Talek Centre	8/28/2019	8/21/2019	10/2/2019	11/6/2019	12/11/2019	12/11/2019	10/2/2019	11/6/2019	12/11/2019	10/2/2019	11/6/2019	12/11/2019	10/2/2019	11/6/2019	2/19/2020	5/20/2020					-1.4468	35.21573
T295	Talek	7417	200	19	Male	8/12/2019	8/21/2019	Ntipilikwani	8/28/2019	8/21/2019	9/25/2019			11/27/2019	9/25/2019	10/23/2019		9/25/2019	10/23/2019		9/25/2019	10/23/2019	2/19/2020	5/13/2020		2/17/2021
T296	Talek	7418	201	19	Female	8/19/2019	8/28/2019	Talek Centre	8/28/2019	8/28/2019	10/9/2019	11/6/2019	12/18/2019	12/18/2019	10/9/2019	11/6/2019	12/18/2019	10/9/2019	11/6/2019	12/18/2019	10/9/2019	11/6/2019	2/19/2020	5/6/2020					-1.4468	35.21573
T297	Talek	7419	202	19	Female	7/15/2019	8/28/2019	Mpuai	8/28/2019	8/28/2019	8/28/2019	10/2/2019	1/15/2020	1/15/2020	8/28/2019	10/2/2019	1/15/2020	8/28/2019	10/2/2019	1/15/2020	8/28/2019	10/2/2019	1/2/2020	5/20/2020					-1.4264415	35.2082205
T298	Talek	7420	203	19	Male	8/12/2019	8/28/2019	Ntipilikwani	8/28/2019	8/28/2019	10/9/2019	11/20/2019	12/18/2019	12/18/2019	10/9/2019	11/20/2019	12/18/2019	10/9/2019	11/20/2019	12/18/2019	10/9/2019	11/20/2019	2/19/2020	5/13/2020		2/17/2021
T299	Talek	7421	204	19	Male	8/13/2019	8/28/2019	Talek Centre	8/28/2019	8/28/2019	10/2/2019	11/6/2019	12/11/2019	12/11/2019	10/2/2019	11/6/2019	12/11/2019	10/2/2019	11/6/2019	12/11/2019	10/2/2019	11/6/2019	5/11/2020						-1.4468	35.21573
T300	Talek	7422	205	19	Male	8/17/2019	8/28/2019	Olare-Orok	8/28/2019		10/2/2019				10/2/2019			10/2/2019			10/2/2019
T301	Talek	7423	206	19	Female	8/4/2019	8/28/2019	Mpuai	8/28/2019	8/28/2019	9/25/2019	10/23/2019	11/20/2019	11/20/2019	9/25/2019	10/23/2019	11/20/2019	9/25/2019	10/23/2019	11/20/2019	9/25/2019	10/23/2019	3/5/2020	6/17/2020					-1.4264415	35.2082205
T302	Talek	7424	207	19	Female	8/17/2019	8/28/2019	Olekasoe	8/28/2019	8/28/2019	9/25/2019	12/11/2019	12/11/2019	11/27/2019	9/25/2019	10/23/2019	11/27/2019	9/25/2019	10/23/2019	11/27/2019	9/25/2019	10/23/2019	2/19/2020	5/20/2020
T303	Talek	7425	208	19	Male	8/4/2019	8/28/2019	Irbaan	8/28/2019		9/18/2019	2/19/2020		11/27/2019	9/18/2019	10/23/2019	11/27/2019	9/18/2019	10/23/2019	11/27/2019	9/18/2019	10/23/2019	2/12/2020	5/13/2020					-1.463426794	35.28792458
T304	Talek	7426	209	19	Female	8/9/2019	8/28/2019	Talek Centre	8/28/2019		9/25/2019		11/27/2019	11/27/2019	9/25/2019	10/23/2019	11/27/2019	9/25/2019	10/23/2019	11/27/2019	9/25/2019	10/23/2019	12/11/2019	5/13/2020		2/17/2021			-1.4468	35.21573
T305	Talek	7427	210	19	Male	8/11/2019	8/28/2019	Talek Centre	8/28/2019		10/2/2019	11/6/2019	12/11/2019	12/11/2019	10/2/2019	11/6/2019	12/11/2019	10/2/2019	11/6/2019	12/11/2019	10/2/2019	11/6/2019	4/22/2020	8/12/2020					-1.4468	35.21573
T306	Talek	7428	211	19	Female	8/20/2019	8/28/2019	Ndoinyio	8/28/2019	8/28/2019	10/2/2019	11/6/2019	12/11/2019	12/11/2019	10/2/2019	11/6/2019	12/11/2019	10/2/2019	11/6/2019	12/11/2019	10/2/2019	11/6/2019	2/26/2020	5/20/2020		2/20/2020			-1.63029	36.95421
T307	Talek	7429	212	19	Male	8/15/2019	8/28/2019	Ntipilikwani	8/28/2019	8/28/2019	10/2/2019	11/6/2019	12/11/2019	12/11/2019	10/2/2019	11/6/2019	12/11/2019	10/2/2019	11/6/2019	12/11/2019	10/2/2019	11/6/2019	2/26/2020	5/20/2020		12/4/2020
T308	Talek	7430	213	19	Male	8/26/2019	9/4/2019	Talek Centre	9/4/2019	9/4/2019		11/27/2019	12/5/2020	12/5/2020		11/27/2019	12/5/2020		11/27/2019	12/5/2020		11/27/2019							-1.4468	35.21573
T309	Talek	7431	214	19	Male	8/23/2019	9/4/2019	Irbaan	9/4/2019	9/4/2019	10/9/2019	12/26/2019	1/22/2020	1/22/2020	10/9/2019	11/27/2019	1/22/2020	10/9/2019	11/27/2019	1/22/2020	10/9/2019	11/27/2019	3/17/2020	5/3/2020	5/3/2020	3/17/2021			-1.463426794	35.28792458
T310	Talek	7432	215	19	Male	8/21/2019	9/4/2019	Oltiameletei	9/4/2019	9/4/2019	9/4/2019	10/9/2019	12/18/2019	12/18/2019	9/4/2019	10/9/2019	12/18/2019	9/4/2019	10/9/2019	12/18/2019	9/4/2019	10/9/2019	4/29/2020	7/8/2020	7/8/2020	3/17/2022
T311	Talek	7433	216	19	Male	7/29/2019	9/4/2019	Mpuai	9/4/2019	9/4/2019	9/11/2019	10/16/2019		11/27/2019	9/11/2019	10/16/2019	11/27/2019	9/11/2019	10/16/2019	11/27/2019	9/11/2019	10/16/2019	3/25/2020	6/18/2020					-1.4264415	35.2082205
T312	Talek	7434	217	19	Male	9/4/2019	9/4/2019	Oltiameletei	9/4/2019	9/4/2019	10/16/2019	12/11/2019	1/15/2020		10/16/2019	12/11/2019	1/15/2020	10/16/2019	12/11/2019	1/15/2020	10/16/2019	12/11/2019	9/23/2020
T313	Talek	7435	218	19	Male	8/29/2019	9/4/2019	Mpuai	9/4/2019	9/4/2019			12/18/2019	12/18/2019	10/16/2019	11/20/2019	12/18/2019	10/16/2019	11/20/2019	12/18/2019	10/16/2019	11/20/2019	3/24/2020	6/17/2020					-1.4264415	35.2082205
T314	Talek	7436	219	19	Male	8/30/2019	9/4/2019	Talek Centre	9/4/2019	9/4/2019	10/9/2019	11/6/2019	12/11/2019	12/11/2019	10/9/2019	11/6/2019	12/11/2019	10/9/2019	11/6/2019	12/11/2019	10/9/2019	11/6/2019	2/5/2020	5/6/2020		1/6/2021			-1.4468	35.21573
T315	Talek	7437	220	19	Male	8/23/2019	9/4/2019	Mpuai	9/4/2019	9/4/2019	10/2/2019	11/6/2019	12/11/2019	12/11/2019	10/2/2019	11/6/2019	12/11/2019	10/2/2019	11/6/2019	12/11/2019	10/2/2019	11/6/2019							-1.4264415	35.2082205
T316	Talek	7438	221	19	Female	7/20/2019	9/4/2019	Esilalei	9/4/2019	9/4/2019	8/19/2019	9/18/2019	12/5/2020	12/5/2020	8/19/2019	10/23/2020	12/5/2020	8/19/2019	10/23/2020	12/5/2020	8/19/2019	10/23/2020	2/5/2020	8/5/2020					-1.43112	35.25578
T317	Talek	7439	222	19	Male	8/31/2019	9/4/2019	Talek Centre	9/4/2019	9/4/2019			1/22/2020		10/23/2019	11/27/2019	1/22/2020	10/23/2019	11/27/2019	1/22/2020	10/23/2019	11/27/2019	5/20/2020	5/20/2020		5/5/2021			-1.4468	35.21573
T318	Talek	7440	223	19	Male	9/5/2019	9/11/2019	Talek Centre	9/11/2019	9/11/2019		11/27/2019	12/26/2019	12/26/2019	10/23/2019	11/27/2019	12/26/2019	10/23/2019	11/27/2019	12/26/2019	10/23/2019	11/27/2019	3/4/2020	7/8/2020		4/7/2021			-1.4468	35.21573
T319	Talek	7441	224	19	Male	9/3/2019	9/11/2019	Talek Centre	9/11/2019	9/11/2019	10/16/2019	11/14/2019	12/11/2019	12/11/2019	10/16/2019	11/14/2019	12/11/2019	10/16/2019	11/14/2019	12/11/2019	10/16/2019	11/14/2019	3/4/2020	6/3/2020					-1.4468	35.21573
T320	Talek	7442	225	19	Male	8/6/2019	9/11/2019	Olare-Orok	9/11/2019		9/18/2019	10/30/2019			9/18/2019	10/30/2019		9/18/2019	10/30/2019		9/18/2019	10/30/2019
T321	Talek	7443	226	19	Female	8/24/2019	9/11/2019	Nkamuriak	9/11/2019		10/9/2019				10/9/2019			10/9/2019			10/9/2019
T322	Talek	7444	227	19	Male	9/8/2019	9/11/2019	Irbaan	9/11/2019	9/11/2019					10/23/2019	11/27/2019		10/23/2019	11/27/2019		10/23/2019	11/27/2019	6/17/2020						-1.463426794	35.28792458
T323	Talek	7445	228	19	Female	8/30/2019	9/11/2019	Irbaan	9/11/2019	9/11/2019	10/16/2019	2/11/2019	2/12/2020	2/12/2020	10/16/2019	2/11/2019	12/11/2019	10/16/2019	2/11/2019	12/11/2019	10/16/2019	2/11/2019							-1.463426794	35.28792458
T324	Talek	7446	229	19	Male	8/23/2019	9/11/2019	Ntipilikwani	9/11/2019	9/11/2019	10/9/2019	11/6/2019	12/11/2019	12/11/2019	10/9/2019	11/6/2019	12/11/2019	10/9/2019	11/6/2019	12/11/2019	10/9/2019	11/6/2019
T325	Talek	7447	230	19	Male	9/8/2019	9/18/2019	Ndoinyio	9/18/2019	9/18/2019					10/30/2019	11/27/2019		10/30/2019	11/27/2019		10/30/2019	11/27/2019							-1.63029	36.95421
T326	Talek	7447	231	19	Female	9/10/2019	9/18/2019	Oltiameletei	9/18/2019	9/18/2019	9/16/2019	1/15/2020	1/15/2020	3/4/2020	10/23/2019	11/27/2019	1/15/2020	10/23/2019	11/27/2019	1/15/2020	10/23/2019	11/27/2019	8/26/2020
T327	Talek	7448	232	19	Female	9/13/2019	9/18/2019	Ndoinyio	9/18/2019	9/18/2019	1/15/2020	2/5/2020	1/15/2020	1/15/2020	10/30/2019	11/27/2019	1/15/2020	10/30/2019	11/27/2019	1/15/2020	10/30/2019	11/27/2019	4/22/2020	6/24/2020	6/24/2020				-1.63029	36.95421
T328	Talek	7449	233	19	Male	9/1/2019	9/18/2019	Esilalei	9/18/2019	9/18/2019	10/16/2019	11/27/2020	1/15/2020	2/19/2020	10/16/2019	11/20/2019	1/15/2020	10/16/2019	11/20/2019	1/15/2020	10/16/2019	11/20/2019	10/7/2020						-1.43112	35.25578
T329	Talek	7450	234	19	Male	9/16/2019	9/18/2019	Ndoinyio	9/18/2019	9/18/2019		12/18/2019	10/13/2020	2/12/2020	10/30/2019	12/18/2019	10/13/2020	10/30/2019	12/18/2019		10/30/2019	12/18/2019	3/18/2020	6/17/2020	6/17/2020				-1.63029	36.95421
T330	Talek	7451	235	19	Male	4/13/2019	4/13/2019	Ngila	4/13/2019	9/15/2019	5/29/2019	6/26/2019	8/14/2019	8/14/2019	5/29/2019	6/26/2019	8/14/2019	5/29/2019	6/26/2019	8/14/2019	5/29/2019	6/26/2019	9/18/2019	2/5/2020	2/5/2020				-1.3797716	35.2331218
T331	Talek	7452	236	19	Female	7/15/2019	9/18/2019	Talek Centre	9/18/2019		9/18/2019			11/27/2019	9/18/2019	10/23/2019	11/27/2019	9/18/2019	10/23/2019	11/27/2019	9/18/2019	10/23/2019	1/15/2020	5/20/2020	5/20/2020	11/4/2020			-1.4468	35.21573
T332	Talek	7453	237	19	Male	9/18/2019	9/18/2019	Irbaan	9/18/2019	9/18/2019	11/6/2019	12/11/2019	1/14/2020	11/14/2020	11/6/2019	12/11/2019	1/14/2020	11/6/2019	12/11/2019	1/14/2020	11/6/2019	12/11/2019	4/8/2020	7/8/2020	7/8/2020	11/4/2020			-1.463426794	35.28792458
T333	Talek	7454	238	19	Female	7/22/2019	9/18/2019	Ngila	9/18/2019		9/18/2019	10/23/2019	12/11/2019	12/11/2019	9/18/2019	10/23/2019	12/11/2019	9/18/2019	10/23/2019	12/11/2019	9/18/2019	10/23/2019	1/15/2020	4/15/2020	4/15/2020				-1.3797716	35.2331218
T334	Talek	7455	239	19	Male	9/14/2019	9/18/2019	Ngila	9/18/2019	9/18/2019	10/30/2019	1/11/2020	1/15/2020	2/12/2020	10/30/2019	11/27/2019	1/15/2020	10/30/2019	11/27/2019	1/15/2020	10/30/2019	11/27/2019	3/18/2020	7/8/2020	7/8/2020				-1.3797716	35.2331218
T335	Talek	7456	239	19	Female	9/17/2019	9/25/2019	Irbaan	9/25/2019	9/25/2019				12/27/2019	10/30/2019	11/27/2019	12/27/2019	10/30/2019	11/27/2019	12/27/2019	10/30/2019	11/27/2019	6/3/2020	9/23/2020	9/23/2020				-1.463426794	35.28792458
T336	Talek	7457	240	19	Female	9/7/2019	9/25/2019	Ntipilikwani	9/25/2019		1/15/2020	2/5/2020		2/5/2020	10/23/2019	11/27/2019	1/15/2020	10/23/2019	11/27/2019	1/15/2020	10/23/2019	11/27/2019	3/4/2020	6/3/2020	6/3/2020
T337	Talek	7458	241	19	Female	9/16/2019	9/25/2019	Isiketa	9/25/2019	9/25/2019		12/11/2019			10/30/2019	12/11/2019		10/30/2019	12/11/2019		10/30/2019	12/11/2019							-1.3608708	35.2431412
T338	Talek	7459	242	19	Female	8/28/2019	9/25/2019	Talek Centre	9/25/2019		10/23/2019	12/26/2019		12/26/2019	10/23/2019	10/27/2019	12/26/2019	10/23/2019	10/27/2019	12/26/2019	10/23/2019	10/27/2019							-1.4468	35.21573
T339	Talek	7460	243	19	Male	9/25/2019	9/25/2019	Mpuai	9/25/2019	9/25/2019					10/23/2019			10/23/2019			10/23/2019								-1.4264415	35.2082205
T340	Talek	7461	244	19	Female	9/22/2019	10/2/2019	Ndoinyio	10/2/2019	10/2/2019	11/6/2019	12/18/2019	2/12/2020	12/12/2020	11/6/2019	12/18/2019	2/12/2020	11/6/2019	12/18/2019	2/12/2020	11/6/2019	12/18/2019	4/22/2020	9/9/2020	9/9/2020				-1.63029	36.95421
T341	Talek	7462	245	19	Male	8/19/2019	8/19/2019	Mpuai	8/19/2019	8/19/2019	10/2/2019	11/20/2019	12/18/2019	12/12/2019	10/2/2019	11/20/2019	12/18/2019	10/2/2019	11/20/2019	12/18/2019	10/2/2019	11/20/2019	6/10/2020						-1.4264415	35.2082205
T342	Talek	7463	246	19	Female	9/26/2019	10/2/2019	Talek Centre	10/2/2019	10/2/2019	11/6/2019	12/11/2019	1/15/2020	2/11/2020	11/6/2019	12/11/2019	1/15/2020	11/6/2019	12/11/2019	1/15/2020	11/6/2019	12/11/2019	7/22/2020						-1.4468	35.21573
T343	Talek	7464	247	19	Female	9/19/2019	10/2/2019	Irbaan	10/2/2019	10/2/2019	11/6/2019	12/11/2019	1/14/2020	1/14/2020	11/6/2019	12/11/2019	1/14/2020	11/6/2019	12/11/2019	1/14/2020	11/6/2019	12/11/2019	4/1/2020	6/24/2020	6/24/2020				-1.463426794	35.28792458
T344	Talek	7465	248	19	Male	9/26/2019	10/2/2019	Mpuai	10/2/2019	10/2/2019	1/15/2020		3/4/2020	3/4/2020	1/15/2020	1/15/2020	3/4/2020	1/15/2020	1/15/2020	3/4/2020	1/15/2020	1/15/2020	5/6/2020	7/29/2020	7/29/2020				-1.4264415	35.2082205
T345	Talek	7466	249	19	Male	9/26/2019	10/2/2019	Olare-Orok	10/2/2019	10/2/2019	11/6/2019	12/11/2019	1/15/2020	2/19/2020	11/6/2019	12/11/2019	1/15/2020	11/6/2019	12/11/2019	1/15/2020	11/6/2019	12/11/2019	4/29/2020	6/24/2020	6/24/2020	10/13/2021
T346	Talek	7467	250	19	Male	10/2/2019	10/2/2019	Talek Centre	10/2/2019	10/2/2019	11/20/2019	12/18/2019	1/15/2020	2/12/2020	11/20/2019	12/18/2019	1/15/2020	11/20/2019	12/18/2019	1/15/2020	11/20/2019	12/18/2019	4/15/2020	7/22/2020	7/22/2020				-1.4468	35.21573
T347	Talek	7468	251	19	Male	9/24/2019	10/9/2019	Ntipilikwani	10/9/2019	10/9/2019	11/6/2019	12/11/2019	1/15/2020	2/12/2020	11/6/2019	12/11/2019	1/15/2020	11/6/2019	12/11/2019	1/15/2020	11/6/2019	12/11/2019	4/7/2020	7/1/2020	7/1/2020
T348	Talek	7469	252	19	Male	9/30/2019	10/9/2019	Oltiameletei	10/9/2019	10/9/2019	11/6/2019	1/15/2020	2/12/2020	2/12/2020	11/6/2019	1/15/2020	2/12/2020	11/6/2019	1/15/2020	2/12/2020	11/6/2019	1/15/2020	4/22/2020	10/28/2020	10/28/2020
T349	Talek	7470	253	19	Male	10/9/2019	10/9/2019	Ntipilikwani	10/9/2019		11/20/2019	12/18/2019	1/15/2020		11/20/2019	12/18/2019	1/15/2020	11/20/2019	12/18/2019	1/15/2020	11/20/2019	12/18/2019	4/15/2020	8/12/2020	8/12/2020
T350	Talek	7471	254	19	Female	10/8/2019	10/16/2019	Irbaan	10/16/2019	10/16/2019	3/4/2020	12/18/2019	1/14/2020	1/14/2020	11/20/2019	12/18/2019	1/14/2020	11/20/2019	12/18/2019	1/14/2020	11/20/2019	12/18/2019	7/15/2020						-1.463426794	35.28792458
T351	Talek	7472	255	19	Female	10/4/2019	10/16/2019	Olesere	10/16/2019	10/16/2019					11/27/2019			11/27/2019			11/27/2019								-1.213679	35.270085
T352	Talek	7473	256	19	Male	10/2/2019	10/16/2019	Talek Centre	10/16/2019	10/16/2019		12/18/2019	1/14/2020	1/14/2020	11/20/2019	12/18/2019	1/14/2020	11/20/2019	12/18/2019	1/14/2020	11/20/2019	12/18/2019	4/1/2020	7/1/2020					-1.4468	35.21573
T353	Talek	7474	257	19	Female	10/23/2019	10/23/2019	Nkamuriak	10/23/2019
T354	Talek	7475	258	19	Female	10/22/2019	10/23/2019	Molibany	10/23/2019		12/26/2019	1/22/2020	2/12/2020	2/12/2020	11/20/2019	1/22/2020	2/12/2020	11/20/2019	1/22/2020	2/12/2020	11/20/2019	1/22/2020	4/15/2020	7/22/2020					-1.43224	35.23519
T355	Talek	7476	259	19	Female	10/3/2019	10/23/2019	Olkuroto	10/23/2019		10/30/2019	12/30/2019	2/3/2020	2/3/2020	11/20/2019	12/30/2019	2/3/2020	11/20/2019	12/30/2019	2/3/2020	11/20/2019	12/30/2019							-1.3602464	35.2439639
T356	Talek	7477	260	19	Female	10/13/2019	10/23/2019	Ntipilikwani	10/23/2019			12/26/2019	2/19/2020	2/19/2020	11/27/2019	12/26/2019	2/19/2020	11/27/2019	12/26/2019	2/19/2020	11/27/2019	12/26/2019	3/25/2020	7/22/2020
T357	Talek	7478	261	19	Female	10/20/2019	10/23/2019	Ngila	10/23/2019			2/19/2020		2/19/2020	11/20/2019	2/19/2020		11/20/2019	2/19/2020		11/20/2019	2/19/2020	4/15/2020	8/12/2020		12/30/2020			-1.3797716	35.2331218
T358	Talek	7479	262	19	Female	10/11/2019	10/23/2019	Oltiameletei	10/23/2019		11/27/2019	1/15/2020	2/12/2020	2/12/2020	1/15/2020	1/15/2020	2/12/2020	1/15/2020	1/15/2020	2/12/2020	1/15/2020	1/15/2020	4/22/2020	7/15/2020
T359	Talek	7480	263	19	Male	10/26/2019	10/30/2019	Oleopolos	10/30/2019		12/11/2019	1/15/2020	2/12/2020	2/12/2020	12/11/2019	1/15/2020	2/12/2020	12/11/2019	1/15/2020	2/12/2020	12/11/2019	1/15/2020	4/29/2020	8/19/2020
T360	Talek	7481	263	19	Female	11/28/2019	10/30/2019	Isiketa	10/30/2019		12/11/2019	1/15/2020	2/12/2020	2/12/2020	12/11/2019	1/15/2020	2/12/2020	12/11/2019	1/15/2020	2/12/2020	12/11/2019	1/15/2020	4/29/2020	9/26/2020					-1.3608708	35.2431412
T361	Talek	7482	264	19	Female	11/27/2019	11/6/2019	Olesere	11/6/2019	11/6/2019																			-1.213679	35.270085
T362	Talek	7483	265	19	Male	10/25/2019	11/6/2019	Olare-Orok	11/6/2019	11/6/2019	12/11/2019	1/15/2020			12/11/2019	1/15/2020		12/11/2019	1/15/2020		12/11/2019	1/15/2020	5/13/2020	8/12/2020
T363	Talek	7484	266	19	Female	10/29/2019	11/20/2019	Ntipilikwani	11/20/2019		12/18/2019	1/15/2020	2/12/2020	2/12/2020	12/18/2019	1/15/2020	2/12/2020	12/18/2019	1/15/2020	2/12/2020	12/18/2019	1/15/2020	5/13/2020
T364	Talek	7485	267	19	Male	11/4/2019	11/20/2019	Irbaan	11/20/2019		12/18/2019	1/14/2020	2/12/2020	2/12/2020	12/18/2019	1/14/2020	2/12/2020	12/18/2019	1/14/2020	2/12/2020	12/18/2019	1/14/2020	5/13/2020	8/26/2020					-1.463426794	35.28792458
T365	Talek	7486	268	19	Female	11/8/2019	11/20/2019	Isiketa	11/20/2019		12/18/2019	1/15/2020	2/12/2020	2/12/2020	12/18/2019	1/15/2020	2/12/2020	12/18/2019	1/15/2020	2/12/2020	12/18/2019	1/15/2020	5/13/2020	9/9/2020					-1.3608708	35.2431412
T366	Talek	7487	269	19	Male	11/14/2019	11/20/2019	Ntipilikwani	11/20/2019		1/15/2020	2/19/2020	3/23/2020	3/23/2020	1/15/2020	2/19/2020	3/23/2020	1/15/2020	2/19/2020	3/23/2020	1/15/2020	2/19/2020	5/20/2020	8/19/2020
T367	Talek	7488	270	19	Female	11/9/2019	11/20/2019	Ndoinyio	11/20/2019		1/15/2020	2/12/2020	3/11/2020	3/11/2020	1/15/2020	2/12/2020	3/11/2020	1/15/2020	2/12/2020	3/11/2020	1/15/2020	2/12/2020	5/6/2020	8/12/2020					-1.63029	36.95421
T368	Talek	7489	271	19	Female	11/13/2019	11/20/2019	Talek Centre	11/20/2019		1/15/2020	2/19/2020	3/25/2020	3/25/2020	1/15/2020	2/19/2020	3/25/2020	1/15/2020	2/19/2020	3/25/2020	1/15/2020	2/19/2020	5/13/2020	8/19/2020					-1.4468	35.21573
T369	Talek	7490	272	19	Female	10/1/2019	11/20/2019	Ntipilikwani	11/20/2019			12/18/2019	1/15/2020	1/15/2020	12/11/2019	12/18/2019	1/15/2020	12/11/2019	12/18/2019	1/15/2020	12/11/2019	12/18/2019	4/22/2020	12/9/2020		4/7/2021
T370	Talek	7491	273	19	Male	11/7/2019	11/20/2019	Oltiameletei	11/20/2019		12/18/2019	1/15/2020	3/4/2020	3/4/2020	1/15/2019	1/15/2020	3/4/2020	1/15/2019	1/15/2020	3/4/2020	1/15/2019	1/15/2020	4/29/2020	6/24/2020	6/24/2020
T371	Talek	7492	274	19	Female	10/25/2019	11/20/2019	Talek Centre	11/20/2019																				-1.4468	35.21573
T372	Talek	7493	275	19	Female	11/11/2019	11/20/2019	Olare-Orok	11/20/2019
T373	Talek	7494	276	19	Male	11/12/2019	11/20/2019	Ntipilikwani	11/20/2019		1/15/2020	2/11/2020	3/4/2020	3/4/2020	1/15/2020	2/11/2020	3/4/2020	1/15/2020	2/11/2020	3/4/2020	1/15/2020	2/11/2020	5/20/2020	8/19/2020
T374	Talek	7495	277	19	Male	9/29/2019	10/1/2019	Ngila	10/1/2019				1/15/2020		10/30/2019	11/27/2019		10/30/2019	11/27/2019	1/15/2020	10/30/2019	11/27/2019							-1.3797716	35.2331218
T375	Talek	7496	278	19	Male	11/17/2019	11/27/2019	Mpuai	11/27/2019		1/22/2020	4/8/2020	5/13/2020	4/8/2020	1/22/2020	2/19/2020	4/8/2020	1/22/2020	2/19/2020	4/8/2020	1/22/2020	2/19/2020	6/17/2020	8/26/2020					-1.4264415	35.2082205
T376	Talek	7497	279	19	Female	11/2/2019	11/27/2019	Oltiameletei	11/27/2019		1/15/2020	2/19/2020	3/25/2020	3/25/2020	1/15/2020	2/19/2020	3/25/2020	1/15/2020	2/19/2020	3/25/2020	1/15/2020	2/19/2020	6/10/2020
T377	Talek	7498	280	19	Male	11/27/2019	11/27/2019	Singilayo	11/27/2019		1/15/2020	2/12/2020	3/11/2020	3/11/2020	1/15/2020	2/12/2020	3/11/2020	1/15/2020	2/12/2020	3/11/2020	1/15/2020	2/12/2020	6/10/2020	9/2/2020
T378	Talek	7499	281	19	Female	11/17/2019	11/27/2019	Oltiameletei	11/27/2019		1/14/2020	2/12/2020	3/11/2020	3/11/2020	1/14/2020	2/12/2020	3/11/2020	1/14/2020	2/12/2020	3/11/2020	1/14/2020	2/12/2020	5/20/2020	9/9/2020
T379	Talek	7500	282	19	Female	12/4/2019	12/11/2019	Singilayo		12/11/2019	1/22/2020	2/19/2020	4/1/2020	4/1/2020	1/22/2020	2/19/2020	4/1/2020	1/22/2020	2/19/2020	4/1/2020	1/22/2020	2/19/2020	6/10/2020	9/16/2020
T380	Talek	7501	283	19	Male	11/20/2019	12/11/2019	Ntipilikwani		12/11/2019	1/29/2020	4/1/2020	5/27/2020	5/27/2020	1/29/2020	4/1/2020	5/27/2020	1/29/2020	4/1/2020		1/29/2020	4/1/2020	10/14/2020	12/16/2020
T381	Talek	7502	284	19	Male	12/2/2019	12/11/2019	Kolong	12/11/2019	12/11/2019	1/15/2020	3/4/2020	5/13/2020	5/13/2020	1/15/2020	3/4/2020	5/13/2020	1/15/2020	3/4/2020	5/13/2020	1/15/2020	3/4/2020							-1.41356	35.20047
T382	Talek	7503	285	19	Male	12/3/2019	12/11/2019	Irbaan	12/11/2019	12/11/2019	1/14/2020	2/12/2020	3/11/2020	3/11/2020	1/14/2020	2/12/2020	3/11/2020	1/14/2020	2/12/2020	3/11/2020	1/14/2020	2/12/2020	6/10/2020	9/9/2020					-1.463426794	35.28792458
T383	Talek	7504	286	19	Male	12/3/2019	12/11/2019	Irbaan	12/11/2019	12/11/2019	1/14/2020	2/12/2020	3/11/2020	3/11/2020	1/14/2020	2/12/2020	3/11/2020	1/14/2020	2/12/2020	3/11/2020	1/14/2020	2/12/2020	6/10/2020	9/9/2020					-1.463426794	35.28792458
T384	Talek	7505	287	19	Male	12/5/2019	12/11/2019	Talek Centre	12/11/2019	12/11/2019	1/22/2020	2/19/2020	3/25/2020	3/25/2020	1/22/2020	2/19/2020	3/25/2020	1/22/2020	2/19/2020	3/25/2020	1/22/2020	2/19/2020	7/1/2020						-1.4468	35.21573
T385	Talek	7506	288	19	Male	12/17/2019	12/18/2019	Ntipilikwani	12/18/2019	12/18/2019	1/29/2020	3/4/2020	4/1/2020	4/1/2020	1/29/2020	3/4/2020	4/1/2020	1/29/2020	3/4/2020	4/1/2020	1/29/2020	3/4/2020	6/17/2020	9/23/2020
T386	Talek	7507	289	19	Female	11/30/2019	12/18/2019	Talek Centre	12/18/2019	12/18/2019																	yes	completed at Huhoisi dispensary Nyardarua County	-1.4468	35.21573
T387	Talek	7508	289	19	Female	12/14/2019	12/18/2019	Ntipilikwani	12/18/2019	12/18/2019	1/22/2020	2/19/2020			1/22/2020	2/19/2020		1/22/2020	2/19/2020		1/22/2020	2/19/2020
T388	Talek	7509	290	19	Female	12/4/2019	12/18/2019	Irbaan	12/18/2019	12/18/2019	1/14/2020	2/12/2020	3/11/2020	3/11/2020	1/14/2020	2/12/2020	3/11/2020	1/14/2020	2/12/2020	3/11/2020	1/14/2020	2/12/2020	6/10/2020						-1.463426794	35.28792458
T389	Talek	7510	291	19	Male	12/9/2019	12/18/2019	Talek Centre	12/18/2019	12/18/2019	1/22/2020	2/19/2020	3/18/2020	3/18/2020	1/22/2020	2/19/2020	3/18/2020	1/22/2020	2/19/2020	3/18/2020	1/22/2020	2/19/2020	9/6/2020						-1.4468	35.21573
T390	Talek	7511	292	19	Male	12/25/2019	12/26/2019	Ndoinyio	12/26/2019	12/26/2019	2/5/2020	3/4/2020	4/1/2020	4/1/2020	2/5/2020	3/4/2020	4/1/2020	2/5/2020	3/4/2020	4/1/2020	2/5/2020	3/4/2020	7/1/2020	10/14/2020					-1.63029	36.95421
T391	Talek	7512	293	19	Male	12/18/2019	12/20/2019		12/26/2019	12/18/2019	2/12/2020	4/1/2020	5/20/2020	5/20/2020	2/12/2020	4/1/2020	5/20/2020	2/12/2020	4/1/2020	5/20/2020	2/12/2020	4/1/2020	7/1/2020
T392	Talek	7513	294	19	Male	12/23/2019	12/26/2019		12/26/2019		2/6/2020	3/11/2020	4/8/2020	4/8/2020	2/6/2020	3/11/2020	4/8/2020	2/6/2020	3/11/2020	4/8/2020	2/6/2020	3/11/2020	6/24/2020
T393	Talek	7514	1	20	Female	1/8/2020	1/15/2020	Ngila	1/15/2020	1/15/2020	2/19/2020	4/1/2020	5/6/2020	5/6/2020	2/19/2020	4/1/2020	5/6/2020	2/19/2020	4/1/2020	5/6/2020	2/19/2020	4/1/2020	7/15/2020	10/21/2020					-1.3797716	35.2331218
T394	Talek	7515	2	20	Female	1/13/2020	1/15/2020	Olare-Orok	1/15/2020	1/15/2020	2/26/2020	3/25/2020	4/22/2020	4/22/2020	2/26/2020	3/25/2020	4/22/2020	2/26/2020	3/25/2020	4/22/2020	2/26/2020	3/25/2020	7/22/2020
T395	Talek	7516	3	20	Male	12/23/2019	1/15/2020	Ndoinyio	1/15/2020	1/15/2020	2/5/2020	3/4/2020	4/1/2020	4/1/2020	2/5/2020	3/4/2020	4/1/2020	2/5/2020	3/4/2020	4/1/2020	2/5/2020	3/4/2020	6/24/2020	9/23/2020					-1.63029	36.95421
T396	Talek	7517	4	20	Male	12/28/2019	1/15/2020	Talek Centre	1/15/2020	1/15/2020	2/12/2020	3/11/2020	4/15/2020	4/15/2020	2/12/2020	3/11/2020	4/15/2020	2/12/2020	3/11/2020	4/15/2020	2/12/2020	3/11/2020	7/8/2020	11/4/2020					-1.4468	35.21573
T397	Talek	7518	5	20	Female	1/3/2020	1/15/2020	Ntipilikwani	1/15/2020	1/15/2020
T398	Talek	7519	6	20	Male	1/1/2020	1/15/2020	Ngila	1/15/2020	1/15/2020	2/12/2020	3/18/2020	5/6/2020	5/6/2020	2/12/2020	3/18/2020	5/6/2020	2/12/2020	3/18/2020	5/6/2020	2/12/2020	3/18/2020	10/2/2020						-1.3797716	35.2331218
T399	Talek	7520	7	20	Female	12/19/2020	1/15/2020	Ngila	1/15/2020	1/15/2020	2/5/2020	3/4/2020	4/1/2020	4/1/2020	2/5/2020	3/4/2020	4/1/2020	2/5/2020	3/4/2020	4/1/2020	2/5/2020	3/4/2020	6/17/2020	9/30/2020					-1.3797716	35.2331218
T400	Talek	7521	8	20	Female	1/14/2020	1/15/2020	Talek Centre	1/15/2020	1/15/2020	2/26/2020	3/25/2020	4/22/2020	4/22/2020	2/26/2020	3/25/2020	4/22/2020	2/26/2020	3/25/2020	4/22/2020	2/26/2020	3/25/2020	7/1/2020	10/14/2020					-1.4468	35.21573
T401	Talek	7522	9	20	Female	12/25/2019	1/15/2020	Olare-Orok	1/15/2020	1/15/2020	2/19/2020				2/19/2020			2/19/2020			2/19/2020
T402	Talek	7523	10	20	Male	12/24/2019	1/15/2020	Mpuai	1/15/2020	1/15/2020	2/19/2020	3/25/2020	4/22/2020	4/22/2020	2/19/2020	3/25/2020	4/22/2020	2/19/2020	3/25/2020	4/22/2020	2/19/2020	3/25/2020	7/8/2020	9/30/2020	9/30/2020				-1.4264415	35.2082205
T403	Talek	7524	11	20	Female	1/3/2020	1/15/2020	Olare-Orok	1/15/2020	1/15/2020	2/20/2020	4/8/2020			2/20/2020	4/8/2020		2/20/2020	4/8/2020		2/20/2020	4/8/2020	7/8/2020	9/23/2020
T404	Talek	7525	12	20	Male	12/17/2019	1/15/2020	Molibany	1/15/2020	1/15/2020	2/26/2020	4/1/2020	5/6/2020	5/6/2020	2/26/2020	4/1/2020	5/6/2020	2/26/2020	4/1/2020	5/6/2020	2/26/2020	4/1/2020	6/17/2020	11/4/2020					-1.43224	35.23519
T405	Talek	7526	13	20	Female	12/23/2019	1/15/2020	Oltiameletei	1/15/2020	1/15/2020	2/12/2020	3/25/2020	4/22/2020	4/22/2020	2/12/2020	3/25/2020	4/22/2020	2/12/2020	3/25/2020	4/22/2020	2/12/2020	3/25/2020	9/2/2020	10/7/2020
T406	Talek	7527	14	20	Female	12/6/2019	1/15/2020	Talek Centre	1/15/2020	1/15/2020	1/15/2020	2/19/2020	4/1/2020	4/1/2020	1/15/2020	2/19/2020	4/1/2020	1/15/2020	2/19/2020	4/1/2020	1/15/2020	2/19/2020	5/6/2020						-1.4468	35.21573
T407	Talek	7528	15	20	Female	12/26/2019	1/15/2020	Ntipilikwani	1/15/2020	1/15/2020	2/19/2020	3/25/2020	4/22/2020	4/22/2020	2/19/2020	3/25/2020	4/22/2020	2/19/2020	3/25/2020	4/22/2020	2/19/2020	3/25/2020	6/24/2020
T408	Talek	7529	16	20	Male	12/3/2019	1/15/2020	Ntipilikwani	1/15/2020	1/15/2020	1/15/2020	2/19/2020	4/8/2020	4/8/2020	1/15/2020	2/19/2020	4/8/2020	1/15/2020	2/19/2020	4/8/2020	1/15/2020	2/19/2020	7/15/2020	9/30/2021	9/30/2021	12/8/2021
T409	Talek	7530	17	20	Female	12/4/2019	1/15/2020	Ngila	1/15/2020	1/15/2020	1/15/2020	2/19/2020	4/15/2020	4/15/2020	1/15/2020	2/19/2020	4/15/2020	1/15/2020	2/19/2020	4/15/2020	1/15/2020	2/19/2020	6/10/2020	9/9/2020					-1.3797716	35.2331218
T410	Talek	7531	18	20	Female	1/20/2020	1/22/2020	Ndoinyio	1/22/2020	1/22/2020	3/4/2020	4/1/2020	5/6/2020	5/6/2020	3/4/2020	4/1/2020	5/6/2020	3/4/2020	4/1/2020	5/6/2020	3/4/2020	4/1/2020	7/15/2020	4/21/2021	4/21/2021	2/16/2022			-1.63029	36.95421
T411	Talek	7532	19	20	Male	1/7/2020	1/22/2020	Talek Centre	1/22/2020	1/22/2020	2/19/2020	3/25/2020	4/29/2020	4/29/2020	2/19/2020	3/25/2020	4/29/2020	2/19/2020	3/25/2020	4/29/2020	2/19/2020	3/25/2020							-1.4468	35.21573
T412	Talek	7533	20	20	Male	1/21/2020	1/22/2020	Oltiameletei	1/22/2020	1/22/2020	3/31/2020	4/8/2020	5/13/2020	5/13/2020	3/31/2020	4/8/2020	5/13/2020	3/31/2020	4/8/2020	5/13/2020	3/31/2020	4/8/2020	7/8/2020	9/30/2020
T413	Talek	7534	21	20	Female	1/19/2020	1/22/2020	Talek Centre	1/22/2020	1/22/2020	3/4/2020	4/1/2020	5/6/2020	5/6/2020	3/4/2020	4/1/2020	5/6/2020	3/4/2020	4/1/2020	5/6/2020	3/4/2020	4/1/2020	7/22/2020						-1.4468	35.21573
T414	Talek	7535	22	20	Female	12/18/2019	1/22/2020	Olare-Orok	1/22/2020	1/22/2020	2/19/2020	4/8/2020	6/3/2020	6/3/2020	2/19/2020	4/8/2020	6/3/2020	2/19/2020	4/8/2020	6/3/2020	2/19/2020	4/8/2020	6/10/2020
T415	Talek	7536	23	20	Male	1/19/2020	1/22/2020	Isiketa	1/22/2020	1/22/2020	3/4/2020	5/27/2020	6/24/2020	6/24/2020	3/4/2020	5/27/2020	6/24/2020	3/4/2020	5/27/2020	6/24/2020	3/4/2020	5/27/2020	8/5/2020	4/11/2020					-1.3608708	35.2431412
T416	Talek	7537	24	20	Female	1/16/2020	1/29/2020	Mpuai	1/29/2020	1/29/2020	2/26/2020	3/25/2020	4/24/2020	4/24/2020	2/26/2020	3/25/2020	4/24/2020	2/26/2020	3/25/2020	4/24/2020	2/26/2020	3/25/2020	7/15/2020	10/14/2020	10/14/2020				-1.4264415	35.2082205
T417	Talek	7538	25	20	Female	1/20/2020	2/5/2020	Oltiameletei	2/5/2020	2/5/2020	3/4/2020	4/1/2020	5/20/2020	5/20/2020	3/4/2020	4/1/2020	5/20/2020	3/4/2020	4/1/2020	5/20/2020	3/4/2020	4/1/2020	7/8/2020	10/7/2020	10/7/2020
T418	Talek	7539	26	20	Male	1/21/2020	2/5/2020	Molibany	2/5/2020	2/5/2020	4/1/2020	4/1/2020	5/6/2020	5/6/2020	4/1/2020	4/1/2020	5/6/2020	4/1/2020	4/1/2020	5/6/2020	4/1/2020	4/1/2020	7/15/2020	10/21/2020					-1.43224	35.23519
T419	Talek	7540	27	20	Female	2/2/2020	2/5/2020	Ndoinyio	2/5/2020	2/5/2020	3/18/2020	4/27/2020	5/27/2020	5/27/2020	3/18/2020	4/27/2020	5/27/2020	3/18/2020	4/27/2020	5/27/2020	3/18/2020	4/27/2020	8/5/2020	11/4/2020					-1.63029	36.95421
T420	Talek	7541	28	20	Male	1/17/2020	2/5/2020	Isiketa	2/5/2020	2/5/2020	3/4/2020	4/8/2020	5/13/2020	5/13/2020	3/4/2020	4/8/2020	5/13/2020	3/4/2020	4/8/2020	5/13/2020	3/4/2020	4/8/2020	7/22/2020	10/28/2020					-1.3608708	35.2431412
T421	Talek	7542	29	20	Male	1/18/2020	2/5/2020	Oltiameletei	2/5/2020	2/5/2020	3/4/2020	4/8/2020	5/13/2020	5/13/2020	3/4/2020	4/8/2020	5/13/2020	3/4/2020	4/8/2020	5/13/2020	3/4/2020	4/8/2020	7/8/2020	10/7/2020
T422	Talek	7543	30	20	Female	2/11/2020	2/12/2020	Ngila	2/12/2020	2/12/2020	3/25/2020	4/22/2020	5/27/2020	5/27/2020	3/25/2020	4/22/2020	5/27/2020	3/25/2020	4/22/2020	5/27/2020	3/25/2020	4/22/2020	8/12/2020	11/18/2020					-1.3797716	35.2331218
T423	Talek	7544	31	20	Female	1/14/2020	2/12/2020	Ngila	2/12/2020		2/26/2020	3/25/2020	5/20/2020	5/20/2020	2/26/2020	3/25/2020	5/20/2020	2/26/2020	3/25/2020	5/20/2020	2/26/2020	3/25/2020	7/22/2020	10/7/2020					-1.3797716	35.2331218
T424	Talek	7545	32	20	Male	2/1/2020	2/12/2020	Irbaan	2/12/2020	2/12/2020	3/18/2020	4/29/2020	5/27/2020	5/27/2020	3/18/2020	4/29/2020	5/27/2020	3/18/2020	4/29/2020	5/27/2020	3/18/2020	4/29/2020	8/26/2020	11/18/2020					-1.463426794	35.28792458
T425	Talek	7546	33	20	Male	2/13/2020	2/19/2020	Oltiameletei	2/19/2020	2/19/2020	4/1/2020	5/20/2020	7/29/2020	7/29/2020	4/1/2020	5/20/2020	7/29/2020	4/1/2020	5/20/2020	7/29/2020	4/1/2020	5/20/2020	10/14/2020
T426	Talek	7547	34	20	Male	2/6/2020	2/19/2020	Kolong	2/19/2020	2/19/2020																			-1.41356	35.20047
T427	Talek	7548	35	20	Female	1/1/2020	1/14/2020	Irbaan	1/14/2020	1/14/2020	2/19/2020	3/23/2020	4/22/2020	4/22/2020	2/19/2020	3/23/2020	4/22/2020	2/19/2020	3/23/2020	4/22/2020	2/19/2020	3/23/2020	6/10/2020	10/7/2020	10/7/2020	7/13/2022			-1.463426794	35.28792458
T428	Talek	7549	36	20	Female	12/3/2020	2/19/2020	Nkamuriak	2/19/2020	2/19/2020
T429	Talek	7550	37	20	Female	1/23/2020	2/19/2020	Nkamuriak	2/19/2020	2/19/2020
T430	Talek	7551	38	20	Male	2/14/2020	2/19/2020	Ndoinyio	2/19/2020	2/19/2020	4/10/2020	5/6/2020	6/10/2020	6/10/2020	4/10/2020	5/6/2020	6/10/2020	4/10/2020	5/6/2020	6/10/2020	4/10/2020	5/6/2020	8/19/2020	11/18/2020	11/18/2020				-1.63029	36.95421
T431	Talek	7552	39	20	Male	2/3/2020	2/5/2020	Talek Centre	2/5/2020	2/5/2020	3/18/2020	4/22/2020	5/20/2020	5/20/2020	3/18/2020	4/22/2020	5/20/2020	3/18/2020	4/22/2020	5/20/2020	3/18/2020	4/22/2020	7/29/2020	11/4/2020	11/4/2020	10/13/2021			-1.4468	35.21573
T432	Talek	7553	40	20	Male	3/2/2020	3/4/2020	Mpuai	3/4/2020	3/4/2020	4/13/2020	5/13/2020	6/10/2020	6/10/2020	4/13/2020	5/13/2020	6/10/2020	4/13/2020	5/13/2020	6/10/2020	4/13/2020	5/13/2020	9/16/2020	9/29/2021	9/29/2021	3/17/2022			-1.4264415	35.2082205
T433	Talek	7554	41	20	Male	1/24/2020	3/4/2020	Molibany	3/4/2020		3/4/2020	4/1/2020	5/6/2020	5/6/2020	3/4/2020	4/1/2020	5/6/2020	3/4/2020	4/1/2020	5/6/2020	3/4/2020	4/1/2020	7/8/2020	10/14/2020	10/14/2020				-1.43224	35.23519
T434	Talek	7555	42	20	Female	2/22/2020	3/4/2020	Olkuroto	3/4/2020	3/4/2020																			-1.3602464	35.2439639
T435	Talek	7556	43	20	Female	2/20/2020	3/4/2020	Mpuai	3/4/2020	3/4/2020	4/8/2020	5/13/2020	6/24/2020	6/24/2020	4/8/2020	5/13/2020	6/24/2020	4/8/2020	5/13/2020	6/24/2020	4/8/2020	5/13/2020	8/26/2020	11/25/2020	11/25/2020				-1.4264415	35.2082205
T436	Talek	1284	44	20	Female	1/19/2020	2/20/2020	Olare-Orok	2/20/2020	2/20/2020
T437	Talek	7557	45	20	Female	2/24/2020	3/4/2020	Ntipilikwani	3/4/2020	3/4/2020	4/8/2020	5/13/2020	6/17/2020	6/17/2020	4/8/2020	5/13/2020	6/17/2020	4/8/2020	5/13/2020	6/17/2020	4/8/2020	5/13/2020	9/2/2020	12/2/2020	12/2/2020	12/16/2020
T438	Talek	7558	46	20	Female	2/24/2020	3/4/2020	Ngila	3/4/2020	3/4/2020	4/15/2020	6/10/2020	7/22/2020	7/22/2020	4/15/2020	6/10/2020	7/22/2020	4/15/2020	6/10/2020	7/22/2020	4/15/2020	6/10/2020	9/16/2020	1/13/2020	1/13/2020				-1.3797716	35.2331218
T439	Talek	7559	47	20	Male	3/3/2020	3/11/2020	Ngila	3/11/2020	3/11/2020	3/11/2020	5/13/2020	6/17/2020	6/17/2020	3/11/2020	5/13/2020	6/17/2020	3/11/2020	5/13/2020	6/17/2020	3/11/2020	5/13/2020	8/12/2020	11/11/2020	11/11/2020	11/10/2021			-1.3797716	35.2331218
T440	Talek	7560	48	20	Female	1/29/2020	3/11/2020	Ntipilikwani	3/11/2020		8/11/2020	4/8/2020	5/13/2020	5/13/2020	8/11/2020	4/8/2020	5/13/2020	8/11/2020	4/8/2020	5/13/2020	8/11/2020	4/8/2020
T441	Talek	7561	49	20	Female	12/30/2019	1/14/2020	Irbaan	1/14/2020		2/11/2020	3/11/2020	4/15/2020	4/15/2020	2/11/2020	3/11/2020	4/15/2020	2/11/2020	3/11/2020	4/15/2020	2/11/2020	3/11/2020	6/3/2020	9/30/2020	9/30/2020				-1.463426794	35.28792458
T442	Talek	7562	50	20	Male	3/8/2020	3/11/2020	Talek Centre	3/11/2020	3/11/2020	5/20/2020	7/8/2020	8/26/2020	8/26/2020	5/20/2020	7/8/2020	8/26/2020	5/20/2020	7/8/2020	8/26/2020	5/20/2020	7/8/2020	11/11/2020	3/17/2021	3/17/2021				-1.4468	35.21573
T443	Talek	7563	51	20	Female	3/3/2020	3/11/2020	Ntipilikwani	3/11/2020	3/11/2020	4/15/2020	5/13/2020	6/17/2020	6/17/2020	4/15/2020	5/13/2020	6/17/2020	4/15/2020	5/13/2020	6/17/2020	4/15/2020	5/13/2020	9/16/2020	12/30/2020	12/30/2020
T444	Talek	7564	52	20	Female	2/28/2020	3/11/2020	Molibany	3/11/2020	3/11/2020	4/15/2020	5/13/2020	6/17/2020	6/17/2020	4/15/2020	5/13/2020	6/17/2020	4/15/2020	5/13/2020		4/15/2020	5/13/2020	8/12/2020						-1.43224	35.23519
T445	Talek	7565	53	20	Male	1/31/2020	3/11/2020	Ngila	3/11/2020	3/11/2020	3/11/2020	4/8/2020	5/20/2020	5/20/2020	3/11/2020	4/8/2020	5/20/2020	3/11/2020	4/8/2020	5/20/2020	3/11/2020	4/8/2020	8/5/2020	12/23/2020	12/23/2020	9/29/2021			-1.3797716	35.2331218
T446	Talek	7566	54	20	Male	3/4/2020	3/11/2020	Oltiameletei	3/11/2020	3/11/2020
T447	Talek	7567	55	20	Female	3/4/2020	3/11/2020	Talek Centre	3/11/2020	3/11/2020	4/22/2020	5/27/2020	6/24/2020	6/24/2020	4/22/2020	5/27/2020	6/24/2020	4/22/2020	5/27/2020	6/24/2020	4/22/2020	5/27/2020	9/16/2020	12/16/2020	9/22/2021	9/22/2021			-1.4468	35.21573
T448	Talek	7568	56	20	Female	2/28/2020	3/11/2020	Talek Centre	3/11/2020	3/11/2020	4/8/2020	5/20/2020	6/24/2020	6/24/2020	4/8/2020	5/20/2020	6/24/2020	4/8/2020	5/20/2020	6/24/2020	4/8/2020	5/20/2020	9/9/2020						-1.4468	35.21573
T449	Talek	7568	57	20	Male	2/26/2020	3/11/2020	Talek Centre																					-1.4468	35.21573
T450	Talek	7569	57	20	Male	3/5/2020	3/18/2020	Talek Centre	3/18/2020	3/18/2020	4/22/2020	5/27/2020	6/24/2020	6/24/2020	4/22/2020	5/27/2020	6/24/2020	4/22/2020	5/27/2020	6/24/2020	4/22/2020	5/27/2020	10/7/2020	1/20/2021					-1.4468	35.21573
T451	Talek	7570	58	20	Male	3/5/2020	3/18/2020	Talek Centre	3/18/2020	3/18/2020	4/22/2020	5/27/2020	6/24/2020	6/24/2020	4/22/2020	5/27/2020	6/24/2020	4/22/2020	5/27/2020	6/24/2020	4/22/2020	5/27/2020	10/7/2020	1/20/2021					-1.4468	35.21573
T452	Talek	7571	59	20	Female	3/14/2020	3/18/2020	Ntipilikwani	3/18/2020	3/18/2020	4/29/2020	5/27/2020	6/24/2020	6/24/2020	4/29/2020	5/27/2020	6/24/2020	4/29/2020	5/27/2020	6/24/2020	4/29/2020	5/27/2020	9/23/2020	12/16/2020
T453	Talek	7572	60	20	Female	3/12/2020	3/18/2020	Olekasoe	3/18/2020	3/18/2020	4/29/2020	5/27/2020	6/24/2020	6/24/2020	4/29/2020	5/27/2020	6/24/2020	4/29/2020	5/27/2020	6/24/2020	4/29/2020	5/27/2020	9/16/2020	12/16/2020	FIC	9/22/2021
T454	Talek	7573	61	20	Female	3/15/2020	3/18/2020	Talek Centre	3/18/2020	3/18/2020	4/29/2020	5/27/2020	6/24/2020	6/24/2020	4/29/2020	5/27/2020	6/24/2020	4/29/2020	5/27/2020	6/24/2020	4/29/2020	5/27/2020	10/7/2020						-1.4468	35.21573
T455	Talek	7574	62	20	Female	3/18/2020	3/18/2020	Talek Centre	3/18/2020	3/18/2020	5/26/2020	6/10/2020	7/8/2020	7/8/2020	5/26/2020	6/10/2020	7/8/2020	5/26/2020	6/10/2020	7/8/2020	5/26/2020	6/10/2020	9/30/2020	1/6/2021					-1.4468	35.21573
T456	Talek	7574	63	20	Male	3/16/2020	3/18/2020	Mpuai	3/18/2020	3/18/2020	4/29/2020	5/27/2020	6/24/2020	6/24/2020	4/29/2020	5/27/2020	6/24/2020	4/29/2020	5/27/2020	6/24/2020	4/29/2020	6/24/2020	9/16/2020						-1.4264415	35.2082205
T457	Talek	7575	64	20	Male	3/11/2020	3/18/2020	Talek Centre	3/18/2020	3/18/2020	5/6/2020	6/17/2020	7/22/2020	7/22/2020	5/6/2020	6/17/2020	7/22/2020	5/6/2020	6/17/2020	7/22/2020	5/6/2020	6/17/2020							-1.4468	35.21573
T458	Talek	7576	65	20	Female	3/21/2020	3/25/2020	Talek Centre	3/25/2020	3/25/2020																			-1.4468	35.21573
T459	Talek	7577	66	20	Female	3/18/2020	3/25/2020	Talek Centre	3/25/2020	3/25/2020	5/6/2020	6/10/2020	7/15/2020	7/15/2020	5/6/2020	6/10/2020	7/15/2020	5/6/2020	6/10/2020	7/15/2020	5/6/2020	6/10/2020	9/30/2020						-1.4468	35.21573
T460	Talek	7577	67	20	Male	3/18/2020	3/25/2020	Talek Centre	3/25/2020	3/25/2020	5/6/2020	6/10/2020	7/15/2020	7/15/2020	5/6/2020	6/10/2020	7/15/2020	5/6/2020	6/10/2020	7/15/2020	5/6/2020	6/10/2020	9/30/2020						-1.4468	35.21573
T461	Talek	7578	68	20	Male	3/21/2020	3/25/2020	Kolong	3/25/2020	3/25/2020	5/6/2020	6/15/2020	7/8/2020	7/8/2020	5/6/2020	6/15/2020	7/8/2020	5/6/2020	6/15/2020	7/8/2020	5/6/2020	6/15/2020	9/23/2020	12/23/2020	FIC	9/22/2021			-1.41356	35.20047
T462	Talek	7579	69	20	Male	3/24/2020	3/25/2020	Ntipilikwani	3/25/2020	3/25/2020	5/6/2020	6/10/2020	8/5/2020	8/5/2020	5/6/2020	6/10/2020	8/5/2020	5/6/2020	6/10/2020	8/5/2020	5/6/2020	6/10/2020	10/14/2020
T463	Talek	7580	70	20	Male	3/10/2020	3/25/2020	Mpuai	3/25/2020	3/25/2020	4/29/2020	5/27/2020	6/24/2020	6/24/2020	4/29/2020	5/27/2020	6/24/2020	4/29/2020	5/27/2020	6/24/2020	4/29/2020	6/24/2020	9/23/2020	12/2/2020	FIC				-1.4264415	35.2082205
T464	Talek	7581	71	20	Female	3/24/2020	4/1/2020	Ntipilikwani	4/1/2020	4/1/2020	5/13/2020	6/10/2020	7/15/2020	7/15/2020	5/13/2020	6/10/2020	7/15/2020	5/13/2020	6/10/2020	7/15/2020	5/13/2020	6/10/2020	10/7/2020	1/20/2021	FIC	9/29/2021
T465	Talek	7582	72	20	Female	3/28/2020	4/1/2020	Talek Centre	4/1/2020	4/1/2020	5/13/2020	6/17/2020	7/22/2020	7/22/2020	5/13/2020	6/17/2020	7/22/2020	5/13/2020	6/17/2020	7/22/2020	5/13/2020	6/17/2020	9/16/2020	12/16/2020	12/16/2021	12/16/2021			-1.4468	35.21573
T466	Talek	7583	73	20	Male	3/18/2020	4/1/2020	Olkuroto	4/1/2020	4/1/2020	5/6/2020	6/10/2020	7/15/2020	7/15/2020	5/6/2020	6/10/2020	7/15/2020	5/6/2020	6/10/2020	7/15/2020	5/6/2020	6/10/2020	9/23/2020	12/23/2020	12/23/2020	10/16/2021			-1.3602464	35.2439639
T467	Talek	7584	74	20	Female	3/28/2020	4/1/2020	Ndoinyio	4/1/2020	4/1/2020	5/13/2020	6/17/2020	7/22/2020	7/22/2020	5/13/2020	6/17/2020	7/22/2020	5/13/2020	6/17/2020	7/22/2020	5/13/2020	6/17/2020	9/30/2020	1/6/2021	1/6/2021	10/13/2021			-1.63029	36.95421
T468	Talek	7585	75	20	Male	3/19/2020	4/1/2020	Olare-Orok	4/1/2020	4/1/2020	5/6/2020	6/10/2020	7/15/2020	7/15/2020	5/6/2020	6/10/2020	7/15/2020	5/6/2020	6/10/2020	7/15/2020	5/6/2020	6/10/2020	12/9/2020
T469	Talek	7586	76	20	Male	3/26/2020	4/1/2020	Esilalei	4/1/2020	4/1/2020	5/13/2020	6/17/2020	7/22/2020	7/22/2020	5/13/2020	6/17/2020	7/22/2020	5/13/2020	6/17/2020	7/22/2020	5/13/2020	6/17/2020	1/26/2021						-1.43112	35.25578
T470	Talek	7587	77	20	Female	3/26/2020	4/1/2020	Esilalei	4/1/2020	4/1/2020	5/13/2020	6/17/2020	7/22/2020	7/22/2020	5/13/2020	6/17/2020	7/22/2020	5/13/2020	6/17/2020	7/22/2020	5/13/2020	6/17/2020	1/6/2021						-1.43112	35.25578
T471	Talek	7588	78	20	Female	3/22/2020	4/1/2020	Singilayo	4/1/2020	4/1/2020	5/13/2020	6/10/2020	7/8/2020	7/8/2020	5/13/2020	6/10/2020	7/8/2020	5/13/2020	6/10/2020	7/8/2020	5/13/2020	6/10/2020			FIC	9/29/2021
T472	Talek	7589	79	20	Female	3/26/2020	4/1/2020	Talek Centre	4/1/2020	4/1/2020	5/13/2020	6/17/2020	7/22/2020	7/22/2020	5/13/2020	6/17/2020	7/22/2020	5/13/2020	6/17/2020	7/22/2020	5/13/2020	6/17/2020	10/7/2020	1/13/2021	1/13/2021	106/21			-1.4468	35.21573
T473	Talek	7590	80	20	Female	3/11/2020	4/1/2020	Irbaan	4/1/2020	4/1/2020	5/6/2020	6/17/2020	8/12/2020	8/12/2020	5/6/2020	6/17/2020	8/12/2020	5/6/2020	6/17/2020	8/12/2020	5/6/2020	6/17/2020							-1.463426794	35.28792458
T474	Talek	7591	81	20	Male	3/22/2020	4/8/2020	Ngila	4/8/2020	4/8/2020	5/13/2020	6/17/2020	7/22/2020	7/22/2020	5/13/2020	6/17/2020	7/22/2020	5/13/2020	6/17/2020	7/22/2020	5/13/2020	6/17/2020	9/23/2020	1/13/2021	1/13/2021	11/3/2021			-1.3797716	35.2331218
T475	Talek	7592	82	20	Male	4/7/2020	4/8/2020	Oleopolos	4/8/2020	4/8/2020	5/27/2020	6/24/2020	7/29/2020	7/29/2020	5/27/2020	6/24/2020	7/29/2020	5/27/2020	6/24/2020	7/29/2020		6/24/2020	11/18/2020
T476	Talek	7593	83	20	Male	4/2/2020	4/8/2020	Ndoinyio	4/8/2020	4/8/2020	5/20/2020	6/24/2020	7/22/2020	7/22/2020	5/20/2020	6/24/2020	7/22/2020	5/20/2020	6/24/2020	7/22/2020	5/20/2020		10/21/2020	1/13/2021	FIC	12/29/2021			-1.63029	36.95421
T477	Talek	7594	84	20	Male	4/2/2020	4/8/2020	Ngila	4/8/2020	4/8/2020	5/27/2020	6/24/2020	7/22/2020	7/22/2020	5/27/2020	6/24/2020	7/22/2020	5/27/2020	6/24/2020	7/22/2020	6/24/2020		10/14/2020	1/27/2021	FIC	11/3/2021			-1.3797716	35.2331218
T478	Talek	7595	85	20	Female	3/26/2020	4/8/2020	Irbaan	4/8/2020	4/8/2020	5/13/2020	6/24/2020	7/29/2020	7/29/2020	5/13/2020	6/24/2020	7/29/2020	5/13/2020	6/24/2020	7/29/2020	5/13/2020	6/24/2020	10/14/2020						-1.463426794	35.28792458
T479	Talek	7596	86	20	Female	4/4/2020	4/15/2020	Ntipilikwani	4/15/2020	4/15/2020	5/20/2020	7/1/2020	8/5/2020	8/5/2020	5/20/2020	7/1/2020	8/5/2020	5/20/2020	7/1/2020	8/5/2020	5/20/2020	7/1/2020	10/7/2020	2/3/2021	FIC	11/10/2021
T480	Talek	7597	87	20	Male	4/4/2020	4/15/2020	Molibany	4/15/2020	4/15/2020	5/20/2020	6/24/2020	7/22/2020	7/22/2020	5/20/2020	6/24/2020	7/22/2020	5/20/2020	6/24/2020	7/22/2020	5/20/2020	6/24/2020	10/7/2020	1/20/2021	FIC				-1.43224	35.23519
T481	Talek	7598	88	20	Female	4/10/2020	4/22/2020	Mpuai	4/22/2020	4/22/2020																			-1.4264415	35.2082205
T482	Talek	7599	89	20	Female	4/11/2020	4/22/2020	Ngila	4/22/2020	4/22/2020	5/27/2020	6/24/2020	7/22/2020	7/22/2020	5/27/2020	6/24/2020	7/22/2020	5/27/2020	6/24/2020	7/22/2020	6/24/2020		10/14/2021	1/13/2021	FIC	10/13/2021			-1.3797716	35.2331218
T483	Talek	7600	90	20	Female	4/17/2020	4/22/2020	Ngila	4/22/2020	4/22/2020	6/3/2020	7/1/2020	7/29/2020	7/29/2020	6/3/2020	7/1/2020	7/29/2020	6/3/2020	7/1/2020	7/29/2020	6/3/2020	7/1/2020	11/4/2020	1/6/2021	FIC				-1.3797716	35.2331218
T484	Talek	7601	91	20	Male	4/17/2020	4/22/2020	Ntipilikwani	4/22/2020	4/22/2020	6/3/2020	7/1/2020	8/5/2020	8/5/2020	6/3/2020	7/1/2020	8/5/2020	6/3/2020	7/1/2020	8/5/2020	6/3/2020	7/1/2020	11/4/2020
T485	Talek	7602	92	20	Male	4/20/2020	4/22/2020	Talek Centre	4/22/2020	4/22/2020	6/10/2020	7/8/2020	8/12/2020	8/12/2020	6/10/2020	7/8/2020	8/12/2020	6/10/2020	7/8/2020	8/12/2020	6/10/2020	7/8/2020	11/4/2020	1/20/2021	FIC				-1.4468	35.21573
T486	Talek	7603	93	20	Male	4/14/2020	4/29/2020	Esilalei	4/29/2020	4/29/2020	5/27/2020	7/1/2020	8/19/2020	8/19/2020	5/27/2020	7/1/2020	8/19/2020	5/27/2020	7/1/2020	8/19/2020	5/27/2020	7/1/2020	11/4/2020						-1.43112	35.25578
T487	Talek	7604	94	20	Male	4/23/2020	4/29/2020	Ntipilikwani	4/29/2020	4/29/2020	6/10/2020	7/8/2020	8/12/2020	8/12/2020	6/10/2020	7/8/2020	8/12/2020	6/10/2020	7/8/2020	8/12/2020	6/10/2020	7/8/2020	10/21/2020	1/27/2021	FIC
T488	Talek	7605	95	20	Female	4/17/2020	4/29/2020	Oltiameletei	4/29/2020	4/29/2020	6/10/2020	7/22/2020	9/9/2020	9/9/2020	6/10/2020	7/22/2020	9/9/2020	6/10/2020	7/22/2020	9/9/2020	6/10/2020	7/22/2020
T489	Talek	7606	96	20	Male	4/29/2020	4/29/2020	Talek Centre	4/29/2020	4/29/2020	6/17/2020	7/22/2020	9/2/2020	9/2/2020	6/17/2020	7/22/2020	9/2/2020	6/17/2020	7/22/2020	9/2/2020	6/17/2020	7/22/2020		2/3/2021	FIC				-1.4468	35.21573
T490	Talek	7607	97	20	Female	4/23/2020	4/29/2020	Ntipilikwani	4/29/2020	4/29/2020	6/17/2020	7/22/2020	8/26/2020	8/26/2020	6/17/2020	7/22/2020	8/26/2020	6/17/2020	7/22/2020	8/26/2020	6/17/2020	7/22/2020	11/4/2020	12/16/2020	FIC	12/7/2022
T491	Talek	7608	98	20	Female	4/18/2020	4/29/2020	Talek Centre	4/29/2020	4/29/2020	6/3/2020	7/8/2020	8/12/2020	8/12/2020	6/3/2020	7/8/2020	8/12/2020	6/3/2020	7/8/2020	8/12/2020	6/3/2020	7/8/2020	11/4/2020	2/3/2021	FIC	11/3/2021			-1.4468	35.21573
T492	Talek	7609	99	20	Female	4/16/2020	4/29/2020	Isiketa	4/29/2020	4/29/2020	6/3/2020	7/8/2020	8/19/2020	8/19/2020	6/3/2020	7/8/2020	8/19/2020	6/3/2020	7/8/2020	8/19/2020	6/3/2020	7/8/2020	1/20/2021	1/20/2021	FIC	10/20/2021			-1.3608708	35.2431412
T493	Talek	7610	100	20	Male	5/2/2020	5/6/2020	Talek Centre	5/6/2020	5/6/2020	6/17/2020				6/17/2020			6/17/2020			6/17/2020								-1.4468	35.21573
T494	Talek	7611	101	20	Male	4/29/2020	5/6/2020	Mpuai	5/6/2020	5/6/2020	6/17/2020	7/22/2020	9/2/2020	9/2/2020	6/17/2020	7/22/2020	9/2/2020	6/17/2020	7/22/2020	9/2/2020	6/17/2020	7/22/2020	11/4/2020	9/22/2021	FIC				-1.4264415	35.2082205
T495	Talek	7612	102	20	Female	4/28/2020	5/6/2020	Ntipilikwani	5/6/2020	5/6/2020	6/10/2020	7/8/2020	8/12/2020	8/12/2020	6/10/2020	7/8/2020	8/12/2020	6/10/2020	7/8/2020	8/12/2020	6/10/2020	7/8/2020	11/18/2020	3/10/2021
T496	Talek	7613	103	20	Female	5/3/2020	5/6/2020	Ntipilikwani	5/6/2020	5/6/2020	6/27/2020	8/5/2020	9/9/2020	9/9/2020	6/27/2020	8/5/2020	9/9/2020	6/27/2020	8/5/2020	9/9/2020	6/27/2020	8/5/2020	11/23/2020		3/10/2021
T497	Talek	7614	104	20	Male	4/10/2020	5/6/2020	Irbaan	5/6/2020		5/20/2020	6/24/2020	7/22/2020	7/22/2020	5/20/2020	6/24/2020	7/22/2020	5/20/2020	6/24/2020	7/22/2020	5/20/2020	6/24/2020	9/16/2020	2/10/2021					-1.463426794	35.28792458
T498	Talek	7615	105	20	Male	4/25/2020	5/6/2020	Singilayo	5/6/2020	5/6/2020	6/10/2020	7/15/2020	8/12/2020	8/12/2020	6/10/2020	7/15/2020	8/12/2020	6/10/2020	7/15/2020	8/12/2020	6/10/2020	7/15/2020	11/14/2020		2/10/2021
T499	Talek	7616	106	20	Male	5/10/2020	5/13/2020	Talek Centre	5/13/2020	5/13/2020	6/24/2020	7/22/2020	8/26/2020	8/26/2020	6/24/2020	7/22/2020	8/26/2020	6/24/2020	7/22/2020	8/26/2020	6/24/2020	7/22/2020	11/18/2020		FIC	11/10/2020			-1.4468	35.21573
T500	Talek	7617	107	20	Female	5/12/2020	5/13/2020	Ndoinyio	5/13/2020	5/13/2020	7/1/2020	7/29/2020	9/2/2020	9/2/2020	7/1/2020	7/29/2020	9/2/2020	7/1/2020	7/29/2020	9/2/2020	7/1/2020	7/29/2020	11/25/2020	2/17/2021	2/17/2021	11/24/2021			-1.63029	36.95421
T501	Talek	7618	108	20	Male	5/12/2020	5/13/2020	Ngila	5/13/2020	5/13/2020	7/1/2020	7/29/2020	9/2/2020	9/2/2020	7/1/2020	7/29/2020	9/2/2020	7/1/2020	7/29/2020	9/2/2020	7/1/2020	7/29/2020	11/18/2020	2/24/2021	2/24/2021	12/1/2021			-1.3797716	35.2331218
T502	Talek	7619	109	20	Female	5/12/2020	5/13/2020	Kolong	5/13/2020	5/13/2020	7/1/2020	7/29/2020	9/2/2020	9/2/2020	7/1/2020	7/29/2020	9/2/2020	7/1/2020	7/29/2020	9/2/2020	7/1/2020	7/29/2020	11/11/2020	4/7/2021					-1.41356	35.20047
T503	Talek	7620	110	20	Male	5/8/2020	5/13/2020	Olekasoe	5/13/2020	5/13/2020	6/24/2020	7/22/2020	8/26/2020	8/26/2020	6/24/2020	7/22/2020	8/26/2020	6/24/2020	7/22/2020	8/26/2020	6/24/2020	7/22/2020	11/18/2020	2/10/2021		11/3/2021
T504	Talek	7621	111	20	Female	5/6/2020	5/13/2020	Molibany	5/13/2020	5/13/2020	7/1/2020	7/29/2020	9/2/2020	9/2/2020	7/1/2020	7/29/2020	9/2/2020	7/1/2020	7/29/2020	9/2/2020	7/1/2020	7/29/2020	11/4/2020						-1.43224	35.23519
T505	Talek	7622	112	20	Female	5/6/2020	5/13/2020	Molibany	5/13/2020	5/13/2020	7/1/2020	7/29/2020	9/2/2020	9/2/2020	7/1/2020	7/29/2020	9/2/2020	7/1/2020	7/29/2020	9/2/2020	7/1/2020	7/29/2020							-1.43224	35.23519
T506	Talek	7623	113	20	Male	5/8/2020	5/13/2020	Talek Centre	5/13/2020	5/13/2020	6/24/2020	7/22/2020	8/26/2020	8/26/2020	6/24/2020	7/22/2020	8/26/2020	6/24/2020	7/22/2020	8/26/2020	6/24/2020	7/22/2020	11/18/2020	2/17/2021	2/17/2021	11/24/2021			-1.4468	35.21573
T507	Talek	7624	114	20	Male	5/6/2020	5/13/2020	Ntipilikwani	5/13/2020	5/13/2020	6/17/2020	7/22/2020	8/26/2020	8/26/2020	6/17/2020	7/22/2020	8/26/2020	6/17/2020	7/22/2020	8/26/2020	6/17/2020	7/22/2020	11/4/2020
T508	Talek	7625	115	20	Male	5/10/2020	5/13/2020	Ntipilikwani	5/13/2020	5/13/2020	6/24/2020	7/22/2020	8/26/2020	8/26/2020	6/24/2020	7/22/2020	8/26/2020	6/24/2020	7/22/2020	8/26/2020	6/24/2020	7/22/2020	11/18/2020	2/24/2021	2/24/2021	11/24/2021
T509	Talek	7626	116	20	Male	4/4/2020	5/13/2020	Esilalei	5/13/2020	5/13/2020	6/10/2020	7/8/2020	8/12/2020	8/12/2020	6/10/2020	7/8/2020	8/12/2020	6/10/2020	7/8/2020	8/12/2020	6/10/2020	7/8/2020	10/14/2020	1/13/2021	1/13/2021				-1.43112	35.25578
T510	Talek	7627	117	20	Male	4/30/2020	5/13/2020	Talek Centre	5/13/2020	5/13/2020	6/17/2020	7/22/2020	8/26/2020	8/26/2020	6/17/2020	7/22/2020	8/26/2020	6/17/2020	7/22/2020	8/26/2020	6/17/2020	7/22/2020							-1.4468	35.21573
T511	Talek	7628	118	20	Male	5/10/2020	5/20/2020	Talek Centre	5/20/2020	5/20/2020																			-1.4468	35.21573
T512	Talek	7629	119	20	Female	5/19/2020	5/20/2020	Mara Rianta	5/20/2020	5/20/2020	7/1/2020				7/1/2020			7/1/2020			7/1/2020								-1.21662	35.05218
T513	Talek	7630	120	20	Male	5/13/2020	5/20/2020	Irbaan	5/20/2020	5/20/2020	7/1/2020	7/29/2020	9/2/2020	9/2/2020	7/1/2020	7/29/2020	9/2/2020	7/1/2020	7/29/2020	9/2/2020	7/1/2020	7/29/2020	11/18/2020						-1.463426794	35.28792458
T514	Talek	7631	121	20	Female	5/2/2020	5/20/2020	Irbaan	5/20/2020	5/20/2020	6/10/2020	7/15/2020	8/12/2020	8/12/2020	6/10/2020	7/15/2020	8/12/2020	6/10/2020	7/15/2020	8/12/2020	6/10/2020	7/15/2020	11/12/2021	11/12/2021	11/12/2021				-1.463426794	35.28792458
T515	Talek	7632	122	20	Female	5/14/2020	5/20/2020	Talek Centre	5/20/2020	5/20/2020	7/1/2020	7/29/2020	9/2/2020	9/2/2020	7/1/2020	7/29/2020	9/2/2020	7/1/2020	7/29/2020	9/2/2020	7/1/2020	7/29/2020	12/2/2020	3/10/2021	3/10/2021				-1.4468	35.21573
T516	Talek	7633	123	20	Female	5/18/2020	5/27/2020	Molibany	5/27/2020	5/27/2020	7/1/2020	7/29/2020	9/2/2020	9/2/2020	7/1/2020	7/29/2020	9/2/2020	7/1/2020	7/29/2020	9/2/2020	7/1/2020	7/29/2020	11/4/2020						-1.43224	35.23519
T517	Talek	7634	124	20	Male	5/18/2020	5/27/2020	Molibany	5/27/2020	5/27/2020	7/1/2020	7/29/2020	9/2/2020	9/2/2020	7/1/2020	7/29/2020	9/2/2020	7/1/2020	7/29/2020	9/2/2020	7/1/2020	7/29/2020	11/4/2020						-1.43224	35.23519
T518	Talek	7635	125	20	Male	5/23/2020	5/27/2020	Talek Centre	5/27/2020	5/27/2020	7/8/2020	8/12/2020	9/9/2020	9/9/2020	7/8/2020	8/12/2020	9/9/2020	7/8/2020	8/12/2020	9/9/2020	7/8/2020	8/12/2020							-1.4468	35.21573
T519	Talek	7636	126	20	Female	4/8/2020	4/15/2020	Talek Centre	5/27/2020	5/27/2020	6/27/2020	6/24/2020	7/22/2020	7/22/2020	6/27/2020	6/24/2020	7/22/2020	6/27/2020	6/24/2020	7/22/2020	6/27/2020	6/24/2020	10/7/2020	1/13/2021	1/13/2021				-1.4468	35.21573
T520	Talek	7637	127	20	Female	5/5/2020	5/27/2020	Siana	5/27/2020	5/27/2020	7/15/2020	8/19/2020	9/16/2020	9/16/2020	7/15/2020	8/19/2020	9/16/2020	7/15/2020	8/19/2020	9/16/2020	7/15/2020	8/19/2020	11/18/2020						-1.58343	35.42567
T521	Talek	7638	128	20	Female	5/17/2020	5/27/2020	Irbaan	5/27/2020	5/27/2020	7/1/2020	8/5/2020	9/9/2020	9/9/2020	7/1/2020	8/5/2020	9/9/2020	7/1/2020	8/5/2020	9/9/2020	7/1/2020	8/5/2020	3/1/2021	7/21/2022	7/21/2022	5/4/2022			-1.463426794	35.28792458
T522	Talek	7639	129	20	Female	5/29/2020	6/3/2020	Ngila	6/3/2020	6/3/2020	7/8/2020	8/12/2020	9/9/2020	9/9/2020	7/8/2020	8/12/2020	9/9/2020	7/8/2020	8/12/2020	9/9/2020	7/8/2020	8/12/2020	11/11/2020	6/9/2021		9/15/2021			-1.3797716	35.2331218
T523	Talek	7640	130	20	Female	6/1/2020	6/10/2020	Shanke	6/10/2020	6/10/2020	7/15/2020	8/12/2020	9/9/2020	9/9/2020	7/15/2020	8/12/2020	9/9/2020	7/15/2020	8/12/2020	9/9/2020	7/15/2020	8/12/2020	11/11/2020
T524	Talek	7641	131	20	Male	6/4/2020	6/19/2020	Irbaan	6/17/2020	6/17/2020	7/22/2020	8/26/2020	9/23/2020	9/23/2020	7/22/2020	8/26/2020	9/23/2020	7/22/2020	8/26/2020	9/23/2020	7/22/2020	8/26/2020	12/9/2020	3/3/2021					-1.463426794	35.28792458
T525	Talek	7642	132	20	Male	5/17/2020	6/3/2020	Talek Centre	6/3/2020	6/3/2020	6/24/2020	7/29/2020	9/2/2020	9/2/2020	6/24/2020	7/29/2020	9/2/2020	6/24/2020	7/29/2020	9/2/2020	6/24/2020	7/29/2020	11/18/2020	2/23/2020	2/23/2020				-1.4468	35.21573
T526	Talek	7643	133	20	Female	5/18/2020	6/10/2020	Oltiameletei	6/10/2020	6/10/2020	7/22/2020	9/9/2020	10/21/2020	10/21/2020	7/22/2020	9/9/2020	10/21/2020	7/22/2020	9/9/2020	10/21/2020	7/22/2020	9/9/2020
T527	Talek	7644	134	20	Male	6/12/2020	6/17/2020	Talek Centre	6/17/2020	6/17/2020	7/29/2020	9/20/2020	10/7/2020	10/7/2020	7/29/2020	9/20/2020	10/7/2020	7/29/2020	9/20/2020	10/7/2020	7/29/2020	9/20/2020	12/16/2020	3/17/2021	3/17/2021	1/19/2022			-1.4468	35.21573
T528	Talek	7645	135	20	Female	6/2/2020	6/17/2020	Mpuai	6/17/2020	6/17/2020	7/15/2020	8/12/2020	9/9/2020	9/9/2020	7/15/2020	8/12/2020	9/9/2020	7/15/2020	8/12/2020	9/9/2020	7/15/2020	8/12/2020	1/6/2021	3/2/2022	3/2/2022				-1.4264415	35.2082205
T529	Talek	7646	136	20	Female	6/11/2020	6/17/2020	Olare-Orok	6/17/2020	6/17/2020	7/29/2020	9/2/2020	10/14/2020	10/14/2020	7/29/2020	9/2/2020	10/14/2020	7/29/2020	9/2/2020	10/14/2020	7/29/2020	9/2/2020	4/14/2021	4/7/2021	4/7/2021
T530	Talek	7647	137	20	Male	6/17/2020	6/17/2020	Isiketa	6/17/2020	6/17/2020	7/22/2020	9/2/2020	10/14/2020	10/14/2020	7/22/2020	9/2/2020	10/14/2020	7/22/2020	9/2/2020	10/14/2020	7/22/2020	9/2/2020	3/10/2021			12/8/2021			-1.3608708	35.2431412
T531	Talek	7648	138	20	Male	6/13/2020	6/17/2020	Ntipilikwani	6/17/2020	6/17/2020	7/29/2020	9/2/2020	10/7/2020	10/7/2020	7/29/2020	9/2/2020	10/7/2020	7/29/2020	9/2/2020	10/7/2020	7/29/2020	9/2/2020	11/25/2020
T532	Talek	7649	139	20	Male	5/25/2020	6/24/2020	Ndoinyio	6/24/2020	6/24/2020	7/8/2020	8/12/2020	9/9/2020	9/9/2020	7/8/2020	8/12/2020	9/9/2020	7/8/2020	8/12/2020	9/9/2020	7/8/2020	8/12/2020	12/9/2020	3/24/2021	3/24/2021				-1.63029	36.95421
T533	Talek	7650	140	20	Male	6/17/2020	6/24/2020	Ndoinyio	6/24/2020	6/24/2020	7/29/2020	9/2/2020	10/7/2020	10/7/2020	7/29/2020	9/2/2020	10/7/2020	7/29/2020	9/2/2020	10/7/2020	7/29/2020	9/2/2020	2/3/2021						-1.63029	36.95421
T534	Talek	7651	141	20	Female	6/14/2020	6/24/2020	Ndoinyio			7/29/2020	9/2/2020	10/7/2020	10/7/2020	7/29/2020	9/2/2020	10/7/2020	7/29/2020	9/2/2020	10/7/2020	7/29/2020	9/2/2020	12/16/2020	2/17/2021	2/17/2021				-1.63029	36.95421
T535	Talek	7652	142	20	Male	6/23/2020	6/24/2020	Isiketa	6/24/2020	6/24/2020	8/5/2020	9/23/2020	10/28/2020	10/28/2020	8/5/2020	9/23/2020	10/28/2020	8/5/2020	9/23/2020	10/28/2020	8/5/2020	9/23/2020							-1.3608708	35.2431412
T536	Talek	7653	143	20	Male	6/20/2020	6/24/2020	Ndoinyio	6/24/2020	6/24/2020	8/5/2020	9/9/2020	10/14/2020	10/14/2020	8/5/2020	9/9/2020	10/14/2020	8/5/2020	9/9/2020	10/14/2020	8/5/2020	9/9/2020							-1.63029	36.95421
T537	Talek	7654	144	20	Male	6/14/2020	6/24/2020	Irbaan	6/24/2020	6/24/2020	7/29/2020	9/2/2020	10/7/2020	10/7/2020	7/29/2020	9/2/2020	10/7/2020	7/29/2020	9/2/2020	10/7/2020	7/29/2020	9/2/2020	12/16/2020	3/24/2021	3/24/2021	6/15/2022			-1.463426794	35.28792458
T538	Talek	7655	145	20	Male	6/22/2020	6/24/2020	Ndoinyio	6/24/2020	6/24/2020	8/5/2020	9/9/2020	10/14/2020	10/14/2020	8/5/2020	9/9/2020	10/14/2020	8/5/2020	9/9/2020	10/14/2020	8/5/2020	9/9/2020	1/13/2021						-1.63029	36.95421
T539	Talek	7656	146	20	Male	6/12/2020	6/24/2020	Oltiameletei	6/24/2020	6/24/2020	8/12/2020	9/9/2020	10/14/2020	10/14/2020	8/12/2020	9/9/2020	10/14/2020	8/12/2020	9/9/2020	10/14/2020	8/12/2020	9/9/2020	12/23/2020
T540	Talek	7657	147	20	Male	6/23/2020	7/1/2020	Olekasoe	7/1/2020	7/1/2020	8/5/2020	9/9/2020	10/14/2020	10/14/2020	8/5/2020	9/9/2020	10/14/2020	8/5/2020	9/9/2020	10/14/2020	8/5/2020	9/9/2020	1/6/2020	4/14/2021	4/14/2021
T541	Talek	7658	148	20	Male	6/24/2020	7/1/2020	Ntipilikwani	7/1/2020	7/1/2020	8/5/2020	9/9/2020	10/14/2020	10/14/2020	8/5/2020	9/9/2020	10/14/2020	8/5/2020	9/9/2020	10/14/2020	8/5/2020	9/9/2020	12/30/2020
T542	Talek	7659	149	20	Female	6/18/2020	7/1/2020	Ntipilikwani	7/1/2020	7/1/2020	8/5/2020	9/9/2020	10/14/2020	10/14/2020	8/5/2020	9/9/2020	10/14/2020	8/5/2020	9/9/2020	10/14/2020	8/5/2020	9/9/2020	12/30/2020
T543	Talek	7660	150	20	Male	6/22/2020	7/1/2020	Esilalei	7/1/2020	7/1/2020	8/5/2020	9/9/2020	10/14/2020	10/14/2020	8/5/2020	9/9/2020	10/14/2020	8/5/2020	9/9/2020	10/14/2020	8/5/2020	9/9/2020							-1.43112	35.25578
T544	Talek	7661	151	20	Male	6/8/2020	7/1/2020	Ndoinyio	7/1/2020	7/1/2020	7/22/2020	8/26/2020	9/23/2020	9/23/2020	7/22/2020	8/26/2020	9/23/2020	7/22/2020	8/26/2020	9/23/2020	7/22/2020	8/26/2020		4/14/2021	4/14/2021	12/15/2021			-1.63029	36.95421
T545	Talek	7662	152	20	Female	6/23/2020	7/8/2020	Irbaan	7/8/2020	7/8/2020	8/5/2020	9/9/2020	10/14/2020	10/14/2020	8/5/2020	9/9/2020	10/14/2020	8/5/2020	9/9/2020	10/14/2020	8/5/2020	9/9/2020	1/13/2021						-1.463426794	35.28792458
T546	Talek	7663	153	20	Female	6/26/2020	7/8/2020	Ngila	7/8/2020	7/8/2020	8/5/2020	9/9/2020	10/21/2020	10/21/2020	8/5/2020	9/9/2020	10/21/2020	8/5/2020	9/9/2020	10/21/2020	8/5/2020	9/9/2020	12/23/2020	3/24/2021	3/24/2021	2/2/2022			-1.3797716	35.2331218
T547	Talek	7664	154	20	Female	7/8/2020	7/8/2020	Talek Centre	7/8/2020	7/8/2020	8/26/2020	10/21/2020	12/2/2020	12/2/2020	8/26/2020	10/21/2020	12/2/2020	8/26/2020	10/21/2020	12/2/2020	8/26/2020	10/21/2020							-1.4468	35.21573
T548	Talek	7665	155	20	Male	7/2/2020	7/8/2020	Talek Centre	7/8/2020	7/8/2020	8/19/2020	9/16/2020	10/14/2020	10/14/2020	8/19/2020	9/16/2020	10/14/2020	8/19/2020	9/16/2020	10/14/2020	8/19/2020	9/16/2020	1/6/2021	4/14/2021	4/14/2021	1/12/2022			-1.4468	35.21573
T549	Talek	7666	156	20	Male	7/4/2020	7/8/2020	Talek Centre	7/8/2020	7/8/2020	8/12/2020	9/9/2020	10/14/2020	10/14/2020	8/12/2020	9/9/2020	10/14/2020	8/12/2020	9/9/2020	10/14/2020	8/12/2020	9/9/2020							-1.4468	35.21573
T550	Talek	7667	157	20	Male	6/25/2020	7/15/2020	Talek Centre	7/15/2020	7/15/2020	8/12/2020	9/9/2020	10/14/2020	10/14/2020	8/12/2020	9/9/2020	10/14/2020	8/12/2020	9/9/2020	10/14/2020	8/12/2020	9/9/2020	3/31/2021	3/31/2021	3/31/2021				-1.4468	35.21573
T551	Talek	7668	158	20	Male	7/10/2020	7/15/2020	Olekasoe	7/15/2020	7/15/2020	8/26/2020	9/23/2020	10/28/2020	10/28/2020	8/26/2020	9/23/2020	10/28/2020	8/26/2020	9/23/2020	10/28/2020	8/26/2020	9/23/2020	1/20/2021
T552	Talek	7669	159	20	Male	7/14/2020	7/15/2020	Ndoinyio	7/15/2020	7/15/2020	9/2/2020	10/7/2020	11/4/2020	11/4/2020	9/2/2020	10/7/2020	11/4/2020	9/2/2020	10/7/2020	11/4/2020	9/2/2020	10/7/2020	1/7/2021	1/20/2022	FIC				-1.63029	36.95421
T553	Talek	7670	160	20	Female	7/9/2020	7/15/2020	Isiketa	7/15/2020	7/15/2020	8/26/2020	9/23/2020	12/2/2020	12/2/2020	8/26/2020	9/23/2020	12/2/2020	8/26/2020	9/23/2020	12/2/2020	8/26/2020	9/23/2020							-1.3608708	35.2431412
T554	Talek	7671	161	20	Female	7/11/2020	7/22/2020	Olkuroto	7/22/2020	7/22/2020	8/26/2020	9/23/2020	10/21/2020	10/21/2020	8/26/2020	9/23/2020	10/21/2020	8/26/2020	9/23/2020	10/21/2020	8/26/2020	9/23/2020							-1.3602464	35.2439639
T555	Talek	7672	162	20	Female	7/20/2020	7/22/2020	Molibany	7/22/2020	7/22/2020	9/2/2020	7/15/2020	11/4/2020	11/4/2020	9/2/2020	7/15/2020	11/4/2020	9/2/2020	7/15/2020	11/4/2020	9/2/2020	7/15/2020	2/17/2021	5/26/2021	5/26/2021	1/26/2022			-1.43224	35.23519
T556	Talek	7673	163	20	Male	7/10/2020	7/22/2020	Talek Centre	7/22/2020	7/22/2020																			-1.4468	35.21573
T557	Talek	7674	164	20	Female	7/15/2020	7/22/2020	Talek Centre	7/22/2020	7/22/2020	9/9/2020	7/18/2020	12/9/2020	12/9/2020	9/9/2020	7/18/2020	12/9/2020	9/9/2020	7/18/2020	12/9/2020	9/9/2020	7/18/2020	4/21/2021	4/21/2021	4/21/2021	2/2/2022			-1.4468	35.21573
T558	Talek	7675	165	20	Male	7/22/2020	7/22/2020	Mpuai	7/22/2020	7/22/2020	9/9/2020	10/14/2020	11/11/2020	11/11/2020	9/9/2020	10/14/2020	11/11/2020	9/9/2020	10/14/2020	11/11/2020	9/9/2020	10/14/2020	1/20/2021	2/2/2022	2/2/2022				-1.4264415	35.2082205
T559	Talek	7676	166	20	Female	7/21/2020	7/22/2020	Esilalei	7/22/2020	7/22/2020	9/2/2020	10/7/2020	11/4/2020	11/4/2020	9/2/2020	10/7/2020	11/4/2020	9/2/2020	10/7/2020	11/4/2020	9/2/2020	10/7/2020	1/27/2021	5/5/2021	5/5/2021				-1.43112	35.25578
T560	Talek	7677	167	20	Female	7/17/2020	7/29/2020	Esilalei	7/29/2020	7/29/2020	9/2/2020	10/7/2020	11/4/2020	11/4/2020	9/2/2020	10/7/2020	11/4/2020	9/2/2020	10/7/2020	11/4/2020	9/2/2020	10/7/2020	1/20/2021	4/21/2021	4/21/2021				-1.43112	35.25578
T561	Talek	7678	168	20	Male	6/3/2020	7/17/2020	Mpuai	7/17/2020	7/17/2020	7/29/2020	9/2/2020	10/7/2020	10/7/2020	7/29/2020	9/2/2020	10/7/2020	7/29/2020	9/2/2020	10/7/2020	7/29/2020	9/2/2020	12/16/2020	3/24/2021	3/24/2021				-1.4264415	35.2082205
T562	Talek	7679	169	20	Female	7/29/2020	7/29/2020	Talek Centre	7/29/2020	7/29/2020	9/9/2020	10/14/2020	11/11/2020	11/11/2020	9/9/2020	10/14/2020	11/11/2020	9/9/2020	10/14/2020	11/11/2020	9/9/2020	10/14/2020	1/27/2021	5/26/2021	5/26/2021				-1.4468	35.21573
T563	Talek	7680	170	20	Male	7/31/2020	8/5/2020	Ndoinyio	8/5/2020	8/5/2020	9/2/2020	10/7/2020	11/4/2020	11/4/2020	9/2/2020	10/7/2020	11/4/2020	9/2/2020	10/7/2020	11/4/2020	9/2/2020	10/7/2020	2/10/2021	5/5/2021	5/5/2021	2/116/22			-1.63029	36.95421
T564	Talek	7681	171	20	Male	7/28/2020	8/5/2020	Oltiameletei	8/5/2020	8/5/2020	9/9/2020	10/14/2020	11/11/2020	11/11/2020	9/9/2020	10/14/2020	11/11/2020	9/9/2020	10/14/2020	11/11/2020	9/9/2020	10/14/2020	1/20/2021	6/2/2021	6/2/2021	2/2/2022
T565	Talek	7682	172	20	Male	7/30/2020	8/5/2020	Mpuai	8/5/2020	8/5/2020	9/9/2020	10/14/2020	11/11/2020	11/11/2020	9/9/2020	10/14/2020	11/11/2020	9/9/2020	10/14/2020	11/11/2020	9/9/2020	10/14/2020	1/27/2021						-1.4264415	35.2082205
T566	Talek	7683	173	20	Male	7/28/2020	8/5/2020	Olkuroto	8/5/2020	8/5/2020	9/9/2020	10/14/2020	11/11/2020	11/11/2020	9/9/2020	10/14/2020	11/11/2020	9/9/2020	10/14/2020	11/11/2020	9/9/2020	10/14/2020	2/3/2021	2/3/2021	2/3/2021				-1.3602464	35.2439639
T567	Talek	7684	174	20	Female	8/3/2020	8/5/2020	Mpuai	8/5/2020	8/5/2020	9/16/2020	10/14/2020	11/11/2020	11/11/2020	9/16/2020	10/14/2020	11/11/2020	9/16/2020	10/14/2020	11/11/2020	9/16/2020	10/14/2020	5/5/2021	2/3/2021	2/3/2021				-1.4264415	35.2082205
T568	Talek	7685	175	20	Male	8/2/2020	8/5/2020	Mpuai	8/5/2020	8/5/2020	9/16/2020	10/21/2020	11/18/2020	11/18/2020	9/16/2020	10/21/2020	11/18/2020	9/16/2020	10/21/2020	11/18/2020	9/16/2020	10/21/2020	11/18/2021	5/5/2021	5/5/2021	2/16/2022			-1.4264415	35.2082205
T569	Talek	7686	176	20	Male	8/5/2020	8/5/2020	Mpuai	8/5/2020	8/5/2020	9/23/2020	10/21/2020	11/18/2020	11/18/2020	9/23/2020	10/21/2020	11/18/2020	9/23/2020	10/21/2020	11/18/2020	9/23/2020	10/21/2020							-1.4264415	35.2082205
T570	Talek	7687	177	20	Female	8/5/2020	8/5/2020	Olare-Orok	8/5/2020	8/5/2020	9/23/2020	10/22/2022	11/26/2022	11/26/2022	9/23/2020	10/22/2022	11/26/2022	9/23/2020	10/22/2022	11/26/2022	9/23/2020	10/22/2022	3/3/2021	5/6/2021	5/6/2021	3/23/2022
T571	Talek	7688	178	20	Female	7/24/2020	8/12/2020	Mpuai	8/12/2020	8/12/2020	9/16/2020	10/14/2020	12/30/2020	12/30/2020	9/16/2020	10/14/2020	12/30/2020	9/16/2020	10/14/2020	12/30/2020	9/16/2020	10/14/2020							-1.4264415	35.2082205
T572	Talek	7689	179	20	Male	8/9/2020	8/12/2020	Mpuai	8/12/2020	8/12/2020	9/23/2020	10/21/2020	11/18/2020	11/18/2020	9/23/2020	10/21/2020	11/18/2020	9/23/2020	10/21/2020	11/18/2020	9/23/2020	10/21/2020	1/27/2021	1/27/2021	1/27/2021	2/9/2022			-1.4264415	35.2082205
T573	Talek	7690	180	20	Female	8/6/2020	8/12/2020	Mpuai	8/12/2020	8/12/2020	9/16/2020	10/14/2020	11/11/2020	11/11/2020	9/16/2020	10/14/2020	11/11/2020	9/16/2020	10/14/2020	11/11/2020	9/16/2020	10/14/2020							-1.4264415	35.2082205
T574	Talek	7691	181	20	Female	7/28/2020	8/12/2020	Olkuroto	8/12/2020	8/12/2020	9/9/2020	10/14/2020	11/11/2020	11/11/2020	9/9/2020	10/14/2020	11/11/2020	9/9/2020	10/14/2020	11/11/2020	9/9/2020	10/14/2020	2/10/2021	4/28/2021	4/28/2021	2/16/2021			-1.3602464	35.2439639
T575	Talek	7692	182	20	Male	8/12/2020	8/12/2020	Ndoinyio	8/12/2020	8/12/2020	10/7/2020	11/4/2020	12/2/2020	12/2/2020	10/7/2020	11/4/2020	12/2/2020	10/7/2020	11/4/2020	12/2/2020	10/7/2020	11/4/2020	3/3/2021	5/19/2021					-1.63029	36.95421
T576	Talek	7693	183	20	Female	8/9/2020	8/19/2020	Ntipilikwani	8/19/2020	8/19/2020		11/4/2020	12/9/2020	12/9/2020		11/4/2020	12/9/2020		11/4/2020	12/9/2020		11/4/2020	4/21/2021	10/6/2021	FIC	2/16/2022
T577	Talek	7694	184	20	Female	9/17/2020	8/19/2020	Kolong	8/19/2020	8/19/2020	9/16/2020	10/14/2020	11/11/2020	11/11/2020	9/16/2020	10/14/2020		9/16/2020	10/14/2020		9/16/2020	10/14/2020	3/30/2022						-1.41356	35.20047
T578	Talek	7695	185	20	Male	8/13/2020	8/19/2020	Ntipilikwani	8/19/2020	8/19/2020	9/9/2020	10/14/2020	11/18/2020	11/18/2020	9/9/2020	10/14/2020	11/18/2020	9/9/2020	10/14/2020	11/18/2020	9/9/2020	10/14/2020	3/17/2021
T579	Talek	7696	186	20	Female	8/12/2020	8/19/2020	Ngila	8/19/2020	8/19/2020	9/30/2020	10/28/2020	12/9/2020	12/9/2020	9/30/2020	10/28/2020	12/9/2020	9/30/2020	10/28/2020	12/9/2020	9/30/2020	10/28/2020	2/10/2021	5/21/2021	FIC	2/16/2022			-1.3797716	35.2331218
T580	Talek	7697	187	20	Female	8/19/2020	8/26/2020	Talek Centre	8/26/2020	8/26/2020	10/7/2020	11/4/2020	11/23/2020	11/23/2020	10/7/2020	11/4/2020	11/23/2020	10/7/2020	11/4/2020	11/23/2020	10/7/2020	11/4/2020	12/2/2020	7/21/2021					-1.4468	35.21573
T581	Talek	7698	188	20	Male	8/18/2020	8/26/2020	Talek Centre	8/26/2020	8/26/2020	10/7/2020	11/4/2020	12/2/2020	12/2/2020	10/7/2020	11/4/2020	12/2/2020	10/7/2020	11/4/2020	12/2/2020	10/7/2020	11/4/2020	3/3/2020						-1.4468	35.21573
T582	Talek	7699	189	20	Female	8/17/2020	8/26/2020	Ndoinyio	8/26/2020	8/26/2020	9/9/2020	10/14/2020	11/11/2020	11/11/2020	9/9/2020	10/14/2020	11/11/2020	9/9/2020	10/14/2020	11/11/2020	9/9/2020	10/14/2020							-1.63029	36.95421
T583	Talek	7700	190	20	Male	8/13/2020	8/26/2020	Irbaan	8/26/2020	8/26/2020	9/22/2020	10/11/2020	11/18/2020	11/18/2020	9/22/2020	10/11/2020	11/18/2020	9/22/2020	10/11/2020	11/18/2020	9/22/2020	10/11/2020							-1.463426794	35.28792458
T584	Talek	7701	191	20	Female	8/25/2020	8/26/2020	Ndoinyio	8/26/2020	8/26/2020	10/7/2020	11/4/2020	12/2/2020	12/2/2020	10/7/2020	11/4/2020	12/2/2020	10/7/2020	11/4/2020	12/2/2020	10/7/2020	11/4/2020	2/10/2021	5/26/2021	5/26/2021	3/2/2022			-1.63029	36.95421
T585	Talek	7702	192	20	Female	8/30/2020	9/2/2020	Ngila	9/2/2020	9/2/2020	10/14/2020	11/11/2020	12/9/2020	12/9/2020	10/14/2020	11/11/2020	12/9/2020	10/14/2020	11/11/2020	12/9/2020	10/14/2020	11/11/2020							-1.3797716	35.2331218
T586	Talek	7703	193	20	Male	8/30/2020	9/2/2020	Molibany	9/2/2020	9/2/2020	10/14/2020	11/11/2020	12/9/2020	12/9/2020	10/14/2020	11/11/2020	12/9/2020	10/14/2020	11/11/2020	12/9/2020	10/14/2020	11/11/2020	3/2/2022	6/9/2021		6/1/2022			-1.43224	35.23519
T587	Talek	7704	194	20	Male	8/28/2020	9/2/2020	Ngila	9/2/2020	9/2/2020	10/7/2020	11/4/2020	12/2/2020	12/2/2020	10/7/2020	11/4/2020	12/2/2020	10/7/2020	11/4/2020	12/2/2020	10/7/2020	11/4/2020	8/3/2021	6/9/2022	FIC	2/9/2022			-1.3797716	35.2331218
T588	Talek	7705	195	20	Female	8/24/2020	9/2/2020	Ngila	9/2/2020	9/2/2020	10/14/2020	11/11/2020	12/16/2020	12/16/2020	10/14/2020	11/11/2020	12/16/2020	10/14/2020	11/11/2020	12/16/2020	10/14/2020	11/11/2020	12/16/2020	12/15/2021					-1.3797716	35.2331218
T589	Talek	7706	196	20	Female	8/8/2020	9/2/2020	Olare-Orok	9/2/2020	9/2/2020	9/23/2020				9/23/2020			9/23/2020			9/23/2020
T590	Talek	7707	197	20	Female	9/8/2020	9/9/2020	Olare-Orok	9/9/2020	9/9/2020	10/28/2020	11/25/2020	12/23/2020	12/23/2020	10/28/2020	11/25/2020	12/23/2020	10/28/2020	11/25/2020	12/23/2020	10/28/2020	11/25/2020	2/12/2021
T591	Talek	7708	198	20	Male	9/7/2020	9/9/2020	Ntipilikwani	9/9/2020	9/9/2020	10/28/2020	12/2/2020	1/6/2021	1/6/2021	10/28/2020	12/2/2020	1/6/2021	10/28/2020	12/2/2020	1/6/2021	10/28/2020	12/2/2020	3/10/2021
T592	Talek	7709	199	20	Female	9/4/2020	9/9/2020	Irbaan	9/9/2020	9/9/2020	10/25/2020	11/25/2020	3/10/2021	3/10/2021	10/25/2020	11/25/2020	3/10/2021	10/25/2020	11/25/2020	3/10/2021	10/25/2020	11/25/2020	3/10/2021						-1.463426794	35.28792458
T593	Talek	7710	200	20	Female	8/25/2020	9/9/2020	Esilalei	9/9/2020	9/9/2020	9/30/2020	10/28/2020	12/2/2020	12/2/2020	9/30/2020	10/28/2020	12/2/2020	9/30/2020	10/28/2020	12/2/2020	9/30/2020	10/28/2020	1/13/2021	6/2/2021					-1.43112	35.25578
T594	Talek	7711	201	20	Male	8/31/2020	9/9/2020	Talek Centre	9/9/2020	9/9/2020	10/14/2020	11/11/2020	12/9/2020	12/9/2020	10/14/2020	11/11/2020	12/9/2020	10/14/2020	11/11/2020	12/9/2020	10/14/2020	11/11/2020	6/2/2021						-1.4468	35.21573
T595	Talek	7712	202	20	Female	8/19/2020	9/9/2020	Olkuroto	9/9/2020	9/9/2020																			-1.3602464	35.2439639
T596	Talek	7713	203	20	Female	9/8/2020	9/16/2020	Isiketa	9/16/2020	9/16/2020	10/14/2020	11/25/2020	1/6/2021	1/6/2021	10/14/2020	11/25/2020	1/6/2021	10/14/2020	11/25/2020	1/6/2021	10/14/2020	11/25/2020							-1.3608708	35.2431412
T597	Talek	7714	204	20	Male	9/6/2020	9/16/2020	Ntipilikwani	9/16/2020	9/16/2020	10/14/2020	11/18/2020	12/23/2020	12/23/2020	10/14/2020	11/18/2020	12/23/2020	10/14/2020	11/18/2020	12/23/2020	10/14/2020	11/18/2020	3/24/2021	3/24/2021	3/24/2021
T598	Talek	7715	205	20	Female	9/13/2020	9/16/2020	Talek Centre	9/16/2020	9/16/2020	10/28/2020	11/25/2020	12/23/2020	12/23/2020	10/28/2020	11/25/2020	12/23/2020	10/28/2020	11/25/2020	12/23/2020	10/28/2020	11/25/2020							-1.4468	35.21573
T599	Talek	7716	206	20	Female	8/25/2020	9/16/2020	Irbaan	9/16/2020	9/16/2020	10/7/2020	11/22/2020			10/7/2020	11/22/2020		10/7/2020	11/22/2020		10/7/2020	11/22/2020							-1.463426794	35.28792458
T600	Talek	7717	207	20	Female	9/3/2020	9/16/2020	Olare-Orok	9/16/2020	9/16/2020	10/7/2020	11/4/2020	12/2/2020	12/2/2020	10/7/2020	11/4/2020	12/2/2020	10/7/2020	11/4/2020	12/2/2020	10/7/2020	11/4/2020	3/11/2021	6/24/2021		4/13/2022
T601	Talek	7718	208	20	Male	9/22/2020	9/23/2020	Kolong	9/23/2020	9/23/2020	11/11/2020	12/9/2020	1/13/2021	1/13/2021	11/11/2020	12/9/2020	1/13/2021	11/11/2020	12/9/2020	1/13/2021	11/11/2020	12/9/2020							-1.41356	35.20047
T602	Talek	7719	209	20	Female	9/19/2020	9/23/2020	Kolong	9/23/2020	9/23/2020	10/28/2020	11/25/2020	12/23/2020	12/23/2020	10/28/2020	11/25/2020	12/23/2020	10/28/2020	11/25/2020	12/23/2020	10/28/2020	11/25/2020	3/24/2021	3/24/2021	3/24/2021	3/16/2022			-1.41356	35.20047
T603	Talek	7720	210	20	Female	9/22/2020	9/23/2020	Ndoinyio	9/23/2020	9/23/2020	11/11/2020	12/9/2020	1/6/2021	1/6/2021	11/11/2020	12/9/2020	1/6/2021	11/11/2020	12/9/2020	1/6/2021	11/11/2020	12/9/2020	10/13/2021	10/13/2021	10/13/2021	4/20/2022			-1.63029	36.95421
T604	Talek	7721	211	20	Female	9/18/2020	9/23/2020	Ndoinyio	9/23/2020	9/23/2020	11/11/2020	12/9/2020	1/6/2021	1/6/2021	11/11/2020	12/9/2020	1/6/2021	11/11/2020	12/9/2020	1/6/2021	11/11/2020	12/9/2020	4/7/2021						-1.63029	36.95421
T605	Talek	7722	212	20	Female	9/16/2020	9/23/2020	Talek Centre	9/23/2020	9/23/2020	11/4/2020	12/2/2020	12/30/2020	12/30/2020	11/4/2020	12/2/2020	12/30/2020	11/4/2020	12/2/2020	12/30/2020	11/4/2020	12/2/2020	2/24/2021			3/16/2022			-1.4468	35.21573
T606	Talek	7723	213	20	Male	9/17/2020	9/23/2020	Irbaan	9/23/2020	9/23/2020	10/28/2020	11/25/2020	12/23/2020	12/23/2020	10/28/2020	11/25/2020	12/23/2020	10/28/2020	11/25/2020	12/23/2020	10/28/2020	11/25/2020	3/17/2021						-1.463426794	35.28792458
T607	Talek	7724	214	20	Female	8/17/2020	9/23/2020	Olesere	9/23/2020	9/23/2020	9/30/2020	10/28/2020	11/25/2020	11/25/2020	9/30/2020	10/28/2020	11/25/2020	9/30/2020	10/28/2020	11/25/2020	9/30/2020	10/28/2020	2/24/2021	5/19/2022	2/9/2022				-1.213679	35.270085
T608	Talek	7725	215	20	Female	9/18/2020	9/23/2020	Kolong	9/23/2020	9/23/2020	10/14/2020	11/18/2020	12/23/2020	12/23/2020	10/14/2020	11/18/2020	12/23/2020	10/14/2020	11/18/2020	12/23/2020	10/14/2020	11/18/2020	3/31/2021	7/7/2021	7/7/2021	3/23/2022			-1.41356	35.20047
T609	Talek	7726	216	20	Female	9/21/2020	9/23/2020	Esilalei	9/23/2020	9/23/2020	11/11/2020	12/11/2020	1/13/2021	1/13/2021	11/11/2020	12/11/2020	1/13/2021	11/11/2020	12/11/2020	1/13/2021	11/11/2020	12/11/2020	3/24/2021	3/24/2021	3/24/2021				-1.43112	35.25578
T610	Talek	7726	217	20	Male	9/20/2020	9/30/2020	Esilalei	9/30/2020	9/30/2020	11/11/2020	12/9/2020			11/11/2020	12/9/2020		11/11/2020	12/9/2020		11/11/2020	12/9/2020	5/18/2022			5/18/2022			-1.43112	35.25578
T611	Talek	7727	218	20	Female	9/25/2020	9/30/2020	Talek Centre	9/25/2020	9/25/2020	9/30/2020	10/28/2020	11/25/2020	11/25/2020	9/30/2020	10/28/2020	11/25/2020	9/30/2020	10/28/2020	11/25/2020	9/30/2020	10/28/2020	3/2/2022						-1.4468	35.21573
T612	Talek	7728	219	20	Female	9/24/2020	9/30/2020	Ntipilikwani	9/30/2020	9/30/2020	11/18/2020	12/16/2020	1/20/2021	1/20/2021	11/18/2020	12/16/2020	1/20/2021	11/18/2020	12/16/2020	1/20/2021	11/18/2020	12/16/2020	4/21/2021	12/8/2021	12/8/2021
T613	Talek	7729	220	20	Female	9/14/2020	9/30/2020	Ntipilikwani	9/30/2020	9/30/2020	11/11/2020	12/9/2020	1/13/2021	1/13/2021	11/11/2020	12/9/2020	1/13/2021	11/11/2020	12/9/2020	1/13/2021	11/11/2020	12/9/2020	3/31/2021	6/28/2021	6/28/2021	11/2/2022
T614	Talek	7730	221	20	Male	9/14/2020	9/30/2020	Ntipilikwani	9/30/2020	9/30/2020	11/11/2020	12/9/2020	1/13/2021	1/13/2021	11/11/2020	12/9/2020	1/13/2021	11/11/2020	12/9/2020	1/13/2021	11/11/2020	12/9/2020	3/31/2021	6/28/2021	6/28/2021	11/2/2022
T615	Talek	7731	222	20	Male	9/2/2020	9/30/2020	Olkuroto	9/30/2020	9/30/2020	10/14/2020	12/11/2020	12/23/2020	12/23/2020	10/14/2020	12/11/2020	12/23/2020	10/14/2020	12/11/2020	12/23/2020	10/14/2020	12/11/2020	3/31/2021						-1.3602464	35.2439639
T616	Talek	7732	223	20	Female	9/25/2020	10/7/2020	Esilalei	10/7/2020	10/7/2020	11/11/2020	12/9/2020	1/13/2021	1/13/2021	11/11/2020	12/9/2020	1/13/2021	11/11/2020	12/9/2020	1/13/2021	11/11/2020	12/9/2020	3/24/2021	10/20/2021	10/20/2021	4/27/2022			-1.43112	35.25578
T617	Talek	7733	224	20	Male	8/18/2020	9/2/2020	Esilalei	9/2/2020	9/2/2020	10/7/2020	12/11/2020	12/16/2020		10/7/2020	12/11/2020	12/16/2020	10/7/2020	12/11/2020	12/16/2020	10/7/2020	12/11/2020	2/17/2021	5/12/2021	5/12/2021	2/9/2022			-1.43112	35.25578
T618	Talek	7734	225	20	Female	9/29/2020	10/7/2020	Esilalei	10/7/2020	10/7/2020	11/11/2020	12/9/2020	1/6/2021	1/6/2021	11/11/2020	12/9/2020	1/6/2021	11/11/2020	12/9/2020	1/6/2021	11/11/2020	12/9/2020	3/31/2021						-1.43112	35.25578
T619	Talek	7735	226	20	Female	9/29/2020	10/7/2020	Esilalei	10/7/2020	10/7/2020	11/11/2020	12/9/2020	1/20/2021	1/20/2021	11/11/2020	12/9/2020	1/20/2021	11/11/2020	12/9/2020	1/20/2021	11/11/2020	12/9/2020	7/21/2021	7/21/2021	7/21/2021	3/23/2022			-1.43112	35.25578
T620	Talek	7736	227	20	Male	10/12/2020	10/14/2020	Oltiameletei	10/14/2020	10/14/2020	11/4/2020	12/2/2020	1/6/2021	1/6/2021	11/4/2020	12/2/2020	1/6/2021	11/4/2020	12/2/2020	1/6/2021	11/4/2020	12/2/2020	5/19/2021	9/8/2021	9/8/2021
T621	Talek	7737	228	20	Female	10/7/2020	10/14/2020	Mpuai	10/14/2020	10/14/2020	11/11/2020	12/9/2020	1/13/2021	1/13/2021	11/11/2020	12/9/2020	1/13/2021	11/11/2020	12/9/2020	1/13/2021	11/11/2020	12/9/2020	7/21/2021	7/21/2021	7/21/2021				-1.4264415	35.2082205
T622	Talek	7738	229	20	Female	10/7/2020	10/14/2020	Ngila	10/14/2020	10/14/2020	11/4/2020	12/2/2020	1/6/2021	1/6/2021	11/4/2020	12/2/2020	1/6/2021	11/4/2020	12/2/2020	1/6/2021	11/4/2020	12/2/2020	3/24/2021	3/24/2021	3/24/2021	5/4/2022			-1.3797716	35.2331218
T623	Talek	7739	230	20	Male	10/7/2020	10/14/2020	Talek Centre	10/14/2020	10/14/2020	11/25/2020	1/6/2021	2/10/2021	2/10/2021	11/25/2020	1/6/2021	2/10/2021	11/25/2020	1/6/2021	2/10/2021	11/25/2020	1/6/2021	4/7/2021	8/11/2021	8/11/2021	10/13/2021			-1.4468	35.21573
T624	Talek	7740	231	20	Female	10/3/2020	10/21/2020	Mpuai	10/21/2020	10/21/2020	12/2/2020	1/6/2021	2/10/2021	2/10/2021	12/2/2020	1/6/2021	2/10/2021	12/2/2020	1/6/2021	2/10/2021	12/2/2020	1/6/2021	4/14/2021	4/14/2021	4/14/2021	9/15/2021			-1.4264415	35.2082205
T625	Talek	7741	232	20	Male	10/26/2020	11/4/2020	Ngila	11/4/2020	11/4/2020	12/9/2020	1/6/2021	2/10/2021	2/10/2021	12/9/2020	1/6/2021	2/10/2021	12/9/2020	1/6/2021	2/10/2021	12/9/2020	1/6/2021	5/5/2021	7/28/2021	7/28/2021				-1.3797716	35.2331218
T626	Talek	7742	232	20	Male	10/29/2020	11/4/2020	Irbaan	11/4/2020	11/4/2020																			-1.463426794	35.28792458
T627	Talek	7743	233	20	Female	10/31/2020	11/4/2020	Mpuai	11/4/2020	11/4/2020	12/23/2020	1/20/2021	2/17/2021	2/17/2021	12/23/2020	1/20/2021	2/17/2021	12/23/2020	1/20/2021	2/17/2021	12/23/2020	1/20/2021	5/5/2021	7/28/2021					-1.4264415	35.2082205
T628	Talek	7744	234	20	Male	10/15/2020	11/4/2020	Molibany	11/4/2020	11/4/2020	12/2/2020	1/6/2021	2/24/2021	2/24/2021	12/2/2020	1/6/2021	2/24/2021	12/2/2020	1/6/2021	2/24/2021	12/2/2020	1/6/2021							-1.43224	35.23519
T629	Talek	7745	235	20	Male	10/14/2020	11/4/2020	Ntipilikwani	11/4/2020	11/4/2020	11/25/2020	12/23/2020	1/20/2021	1/20/2021	11/25/2020	12/23/2020	1/20/2021	11/25/2020	12/23/2020	1/20/2021	11/25/2020	12/23/2020	4/28/2021	8/4/2021
T630	Talek	7746	236	20	Female	10/21/2020	11/4/2020	Esilalei	11/4/2020	11/4/2020	12/2/2020	1/3/2021	2/17/2021	2/17/2021	12/2/2020	1/3/2021	2/17/2021	12/2/2020	1/3/2021	2/17/2021	12/2/2020	1/3/2021	5/5/2021	8/4/2021	8/4/2021	5/4/2022			-1.43112	35.25578
T631	Talek	7747	237	20	Female	10/30/2020	11/4/2020	Isiketa	11/4/2020	11/4/2020	12/16/2020	1/13/2021	2/17/2021	2/17/2021	12/16/2020	1/13/2021	2/17/2021	12/16/2020	1/13/2021	2/17/2021	12/16/2020	1/13/2021	7/7/2021	8/4/2021					-1.3608708	35.2431412
T632	Talek	7748	238	20	Male	10/19/2020	11/4/2020	Olekasoe	11/4/2020	11/4/2020	12/2/2020	1/6/2021	2/10/2021		12/2/2020	1/6/2021	2/10/2021	12/2/2020	1/6/2021	2/10/2021	12/2/2020	1/6/2021	5/26/2021	8/4/2021
T633	Talek	7749	239	20	Male	10/18/2020	11/4/2020	Esilalei	11/4/2020	11/4/2020	12/2/2020				12/2/2020			12/2/2020			12/2/2020								-1.43112	35.25578
T634	Talek	7750	240	20	Male	10/26/2020	11/4/2020	Mpuai	11/4/2020	11/4/2020	12/9/2020	1/6/2021	2/10/2021	2/10/2021	12/9/2020	1/6/2021	2/10/2021	12/9/2020	1/6/2021	2/10/2021	12/9/2020	1/6/2021	5/12/2021	7/28/2021	7/28/2021	5/4/2022			-1.4264415	35.2082205
T635	Talek	7751	241	20	Male	10/29/2020	11/4/2020	Ndoinyio	11/4/2020		12/9/2020	1/13/2021	2/17/2021	2/17/2021	12/9/2020	1/13/2021	2/17/2021	12/9/2020	1/13/2021	2/17/2021	12/9/2020	1/13/2021	5/5/2021	7/28/2021					-1.63029	36.95421
T636	Talek	7752	242	20	Male	10/14/2020	11/4/2020	Talek Centre	11/4/2020	11/4/2020	11/4/2020	12/2/2020	1/6/2021	1/6/2021	11/4/2020	12/2/2020	1/6/2021	11/4/2020	12/2/2020	1/6/2021	11/4/2020	12/2/2020	4/14/2021	4/14/2021	4/14/2021	4/12/2023			-1.4468	35.21573
T637	Talek	7753	243	20	Male	10/14/2020	10/14/2020	Esilalei	10/14/2020	10/14/2020																			-1.43112	35.25578
T638	Talek	7754	244	20	Male	11/5/2020	11/5/2020	Ntipilikwani	11/11/2020	11/11/2020	12/30/2020	1/27/2021	2/24/2021	2/24/2021	12/30/2020	1/27/2021	2/24/2021	12/30/2020	1/27/2021	2/24/2021	12/30/2020	1/27/2021	9/22/2021
T639	Talek	7755	245	20	Male	11/15/2020	11/15/2020	Ndoinyio	11/18/2020	11/18/2020	12/30/2020	1/27/2021	3/24/2021	3/24/2021	12/30/2020	1/27/2021	3/24/2021	12/30/2020	1/27/2021	3/24/2021	12/30/2020	1/27/2021							-1.63029	36.95421
T640	Talek	7756	246	20	Female	11/12/2020	11/12/2020	Ndoinyio	11/18/2020	11/18/2020	12/30/2020	1/27/2021	3/3/2021	3/3/2021	12/30/2020	1/27/2021	3/3/2021	12/30/2020	1/27/2021	3/3/2021	12/30/2020	1/27/2021	6/2/2021	8/18/2021					-1.63029	36.95421
T641	Talek	7756	247	20	Female	1/15/2020	11/18/2020	Esilalei	11/18/2020	11/18/2020	12/16/2020	1/13/2021	2/24/2021	2/24/2021	12/16/2020	1/13/2021	2/24/2021	12/16/2020	1/13/2021	2/24/2021	12/16/2020	1/13/2021	6/2/2021	9/8/2021					-1.43112	35.25578
T642	Talek	7757	248	20	Female	11/16/2020	11/18/2020	Ngila	11/18/2020	11/18/2020	12/30/2020	1/27/2021	2/24/2021	2/24/2021	12/30/2020	1/27/2021	2/24/2021	12/30/2020	1/27/2021	2/24/2021	12/30/2020	1/27/2021	5/19/2021	8/25/2021					-1.3797716	35.2331218
T643	Talek	7758	249	20	Male	11/12/2020	11/18/2020	Ndoinyio	11/10/2020	11/10/2020	12/16/2020	1/6/2021	2/10/2021	2/10/2021	12/16/2020	1/6/2021	2/10/2021	12/16/2020	1/6/2021	2/10/2021	12/16/2020	1/6/2021	5/26/2021	8/18/2021		6/15/2022			-1.63029	36.95421
T644	Talek	7759	250	20	Male	11/13/2020	11/18/2020	Talek Centre	11/18/2020	11/18/2020	12/30/2020	1/27/2021	3/3/2021	3/3/2021	12/30/2020	1/27/2021	3/3/2021	12/30/2020	1/27/2021	3/3/2021	12/30/2020	1/27/2021							-1.4468	35.21573
T645	Talek	7760	251	20	Male	10/14/2020	10/14/2020	Esilalei	10/14/2020	10/14/2020	11/25/2020	12/23/2020	1/27/2021	1/27/2021	11/25/2020	12/23/2020	1/27/2021	11/25/2020	12/23/2020	1/27/2021	11/25/2020	12/23/2020	4/28/2021	8/11/2021					-1.43112	35.25578
T646	Talek	7761	252	20	Female	11/21/2020	11/21/2020	Ndoinyio	11/25/2020	11/25/2020	3/10/2029	2/10/2021	3/10/2021	3/10/2021	3/10/2029	2/10/2021	3/10/2021	3/10/2029	2/10/2021	3/10/2021	3/10/2029	2/10/2021	6/9/2021	9/1/2021					-1.63029	36.95421
T647	Talek	7762	253	20	Female	11/21/2020	11/21/2020	Oltiameletei	11/25/2020	11/25/2020	1/6/2021	2/10/2021	3/10/2021	3/10/2021	1/6/2021	2/10/2021	3/10/2021	1/6/2021	2/10/2021	3/10/2021	1/6/2021	2/10/2021	5/24/2021	8/4/2021
T648	Talek	7763	254	20	Female	11/24/2020	11/24/2020	Oltiameletei	11/25/2020	11/25/2020	12/30/2020	1/6/2021	2/10/2021	2/10/2021	12/30/2020	1/6/2021	2/10/2021	12/30/2020	1/6/2021	2/10/2021	12/30/2020	1/6/2021	6/2/2021	9/8/2021
T649	Talek	7764	255	20	Female	11/20/2020	11/25/2020	Ntipilikwani	11/25/2020	11/25/2020	1/6/2021				1/6/2021			1/6/2021			1/6/2021
T650	Talek	7765	256	20	Female	11/6/2020	11/6/2020	Oltiameletei	11/25/2020	11/25/2020	12/16/2020	1/13/2021	2/17/2021	2/17/2021	12/16/2020	1/13/2021	2/17/2021	12/16/2020	1/13/2021	2/17/2021	12/16/2020	1/13/2021	5/12/2021	9/29/2021	9/29/2021	5/4/2022
T651	Talek	7766	257	20	Female	11/18/2020	12/2/2020	Molibany	12/2/2020	12/2/2020																			-1.43224	35.23519
T652	Talek	7767	258	20	Male	11/14/2020	12/2/2020	Olare-Orok	12/2/2020	12/2/2020	1/13/2021	3/3/2021	4/7/2021	4/7/2021	1/13/2021	3/3/2021	4/7/2021	1/13/2021	3/3/2021	4/7/2021	1/13/2021	3/3/2021	6/16/2021	9/29/2021	9/29/2021
T653	Talek	7768	259	20	Female	12/1/2020	12/2/2020	Talek Centre	12/2/2020	12/2/2020	1/20/2021	2/17/2021	3/24/2021	3/24/2021	1/20/2021	2/17/2021	3/24/2021	1/20/2021	2/17/2021	3/24/2021	1/20/2021	2/17/2021	6/2/2021	9/8/2021	9/8/2021				-1.4468	35.21573
T654	Talek	7769	260	20	Female	12/5/2020	12/5/2020	Kolong	12/9/2020	12/9/2020	1/20/2021	3/17/2021	3/24/2021	3/24/2021	1/20/2021	3/17/2021	3/24/2021	1/20/2021	3/17/2021	3/24/2021	1/20/2021	3/17/2021	6/16/2021	10/20/2021	10/20/2021				-1.41356	35.20047
T655	Talek	7770	261	20	Male	12/8/2020	12/9/2020	Ndoinyio	12/9/2020	12/9/2020	1/29/2021	2/24/2021	3/24/2021	3/24/2021	1/29/2021	2/24/2021	3/24/2021	1/29/2021	2/24/2021	3/24/2021	1/29/2021	2/24/2021	6/16/2021	9/15/2021	9/15/2021	6/15/2022			-1.63029	36.95421
T656	Talek	7771	262	20	Female	12/5/2020	12/9/2020	Kolong	12/9/2020	12/9/2020	1/20/2021	3/17/2021			1/20/2021	3/17/2021		1/20/2021	3/17/2021		1/20/2021	3/17/2021							-1.41356	35.20047
T657	Talek	7772	263	20	Male	12/4/2020	12/9/2020	Ntipilikwani	12/9/2020	12/9/2020	1/20/2021	2/17/2021	3/17/2021	3/17/2021	1/20/2021	2/17/2021	3/17/2021	1/20/2021		3/17/2021	1/20/2021	3/17/2021	6/2/2021	9/8/2021	9/8/2021
T658	Talek	7773	264	20	Female	12/1/2020	12/9/2020	Ntipilikwani	12/9/2020	12/9/2020	1/13/2021	10/3/2021	4/21/2021	4/21/2021	1/13/2021	10/3/2021	4/21/2021	1/13/2021	10/3/2021	4/21/2021	1/13/2021	10/3/2021	6/9/2021	9/8/2021	9/8/2021
T659	Talek	7774	265	20	Female	12/8/2020	12/16/2020	Olare-Orok	12/16/2020	12/16/2020	1/27/2021				1/27/2021			1/27/2021			1/27/2021
T660	Talek	7775	266	20	Female	12/14/2020	12/16/2020	Ndoinyio	12/16/2020	12/16/2020	1/27/2021		3/3/2021	3/3/2021	1/27/2021	3/3/2021	3/3/2021	1/27/2021	3/3/2021	3/3/2021	1/27/2021	3/3/2021	3/31/2021	10/6/2021	10/6/2021	4/6/2022			-1.63029	36.95421
T661	Talek	7776	267	20	Male	12/14/2020	12/16/2020	Oltiameletei	12/16/2020	12/16/2020	3/7/2021	4/7/2021	5/21/2021	5/21/2021	3/7/2021	4/7/2021	5/21/2021	3/7/2021	4/7/2021	5/21/2021	3/7/2021	4/7/2021	7/7/2021	9/15/2021	9/15/2021
T662	Talek	7778	268	20	Female	12/20/2020	12/23/2020	Ntipilikwani	12/23/2020	12/23/2020	3/7/2021	3/3/2021	3/31/2021		2/24/2021	3/3/2021	3/31/2021	2/24/2021	3/3/2021	3/31/2021	2/24/2021	3/3/2021	6/30/2021	9/29/2021	9/29/2021	7/29/2022
T663	Talek	7779	269	20	Female	12/18/2020	12/23/2020	Talek Centre	12/23/2020	12/23/2020	3/7/2021	3/3/2021	3/31/2021	3/31/2021	2/3/2021	3/3/2021	3/31/2021	2/3/2021	3/3/2021	3/31/2021	2/3/2021	3/3/2021	6/23/2021	9/29/2021	9/29/2021				-1.4468	35.21573
T664	Talek	7780	270	20	Female	12/23/2020	12/23/2020	Ndoinyio	12/23/2020	12/23/2020	3/7/2021	3/3/2021	4/7/2021	4/7/2021	2/3/2021	3/3/2021	4/7/2021	2/3/2021	3/3/2021	4/7/2021	2/3/2021	3/3/2021	10/6/2021	10/6/2021	10/6/2021	4/6/2022			-1.63029	36.95421
T665	Talek	7781	271	20	Female	12/23/2020	12/23/2020	Ntipilikwani	12/23/2020	12/23/2020	3/7/2021	3/3/2021			2/3/2021	3/3/2021		2/3/2021	3/3/2021		2/3/2021	3/3/2021
T666	Talek	7782	272	20	Female	12/20/2020	12/23/2020	Ntipilikwani			3/7/2021	3/10/2021	4/21/2021	4/21/2021	2/3/2021	3/10/2021	4/21/2021	2/3/2021	3/10/2021	4/21/2021	2/3/2021	3/10/2021
T667	Talek	7783	273	20	Male	12/16/2020	12/23/2020	Ntipilikwani			3/7/2021	3/3/2021	4/7/2021	4/7/2021	2/3/2021	3/3/2021	4/7/2021	2/3/2021	3/3/2021	4/7/2021	2/3/2021	3/3/2021	7/21/2021	12/15/2021	12/15/2021
T668	Talek	7784	274	20	Male	12/14/2020	12/23/2020	Talek Centre	12/23/2020	12/23/2020																			-1.4468	35.21573
T669	Talek	7785	275	20	Female	12/17/2020	12/17/2020	Mpuai	1/6/2021	1/6/2021	2/10/2021	3/17/2021	4/14/2021	4/14/2021	2/10/2021	3/17/2021	4/14/2021	2/10/2021	3/17/2021	4/14/2021	2/10/2021	3/17/2021	6/23/2021	11/17/2021	11/17/2021				-1.4264415	35.2082205
T670	Talek	7786	276	20	Female	11/18/2020	12/18/2020	Molibany	12/2/2021	12/2/2021	1/6/2021	2/10/2021	3/10/2021	3/10/2021	1/6/2021	2/10/2021	3/10/2021	1/6/2021	2/10/2021	3/10/2021	1/6/2021	2/10/2021	6/23/2021	10/27/2021	10/27/2021				-1.43224	35.23519
T671	Talek	7787	277	20	Female	1/5/2021	1/6/2021	Olekasoe	1/6/2021	1/6/2021	2/17/2021	3/17/2021	4/7/2021	4/7/2021	2/17/2021	3/17/2021	4/7/2021	2/17/2021	3/17/2021	4/7/2021	2/17/2021	3/17/2021
T672	Talek	7788	278	20	Male	12/24/2020	1/6/2021	Mpuai	1/6/2021	1/6/2021	2/17/2021	3/3/2021	3/10/2021	3/10/2021	2/10/2012	3/3/2021	3/10/2021	2/10/2012	3/3/2021	3/10/2021	2/10/2012	3/3/2021	6/30/2021	1/12/2022		10/12/2022			-1.4264415	35.2082205
T673	Talek	7789	279	20	Female	12/19/2020	1/6/2021	Ntipilikwani	1/6/2021	1/6/2021	2/17/2021	3/3/2021	4/14/2021	4/14/2021	2/3/2021	3/3/2021	4/14/2021	2/3/2021	3/3/2021	4/14/2021	2/3/2021	3/3/2021	6/23/2021
T674	Talek	7790	280	20	Male	1/4/2021	1/6/2021	Oltiameletei	1/6/2021	1/6/2021	3/17/2021		4/14/2021	4/14/2021	3/17/2021		4/14/2021	3/17/2021		4/14/2021	3/17/2021
T675	Talek	7791	281	21	Female	12/24/2020	1/6/2021	Ntipilikwani	1/6/2021	1/6/2021	7/17/2021	3/10/2021	4/7/2021	4/7/2021	7/17/2021	3/10/2021	4/7/2021	7/17/2021	3/10/2021	4/7/2021	7/17/2021	3/10/2021	10/13/2021	10/13/2021	10/13/2021	7/6/2022
T676	Talek	7792	282	21	Female	12/28/2020	1/6/2021	Ntipilikwani	1/6/2021	1/6/2021	3/10/2021	3/10/2021	4/7/2021	4/7/2021		3/10/2021	4/7/2021	3/10/2021	3/10/2021	4/7/2021	3/10/2021	3/10/2021	10/13/2021	10/13/2021	10/13/2021	7/13/2022
T677	Talek	7793	283	21	Female	12/24/2020	1/6/2021	Mpuai	1/6/2021	1/6/2021	2/6/2021	3/10/2021	4/7/2021	4/7/2021	2/6/2021	3/10/2021	4/7/2021	2/6/2021	3/10/2021	4/7/2021	2/6/2021	3/10/2021							-1.4264415	35.2082205
T678	Talek	7794	284	21	Female	12/15/2020	1/6/2021	Ngila	1/6/2021	1/6/2021	3/3/2021	3/3/2021	3/31/2021		3/3/2021	3/3/2021	3/31/2021	3/3/2021	3/3/2021	3/31/2021	3/3/2021	3/3/2021	6/16/2021	9/29/2021	9/29/2021	12/21/2022			-1.3797716	35.2331218
T679	Talek	7795	285	21	Male	12/16/2020	1/6/2021	Ntipilikwani	1/6/2021	1/6/2021	3/3/2021	3/10/2021	4/7/2021		2/3/2021	3/10/2021	4/7/2021	2/3/2021	3/10/2021	4/7/2021	2/3/2021	3/10/2021	8/4/2021	11/3/2021	11/3/2021
T680	Talek	7796	286	21	Female	12/31/2020	1/6/2021	Ngila	1/6/2021	1/6/2021	2/12/2021	3/17/2021	4/14/2021	4/14/2021	2/12/2021	3/17/2021	4/14/2021	2/12/2021	3/17/2021	4/14/2021	2/12/2021	3/17/2021	6/30/2021	9/29/2021	9/29/2021	7/29/2021			-1.3797716	35.2331218
T681	Talek	7797	287	21	Male	12/13/2020	1/6/2021	Kikerok	1/6/2021	1/6/2021	3/3/2021	3/3/2021	4/7/2021	4/7/2021	3/3/2021	3/3/2021	4/7/2021	3/3/2021	3/3/2021	4/7/2021	3/3/2021	3/3/2021	6/6/2021	9/22/2021	9/22/2021				-1.585452	35.257103
T682	Talek	7798	288	21	Male	1/11/2021	1/13/2021	Oltiameletei	1/13/2021	1/13/2021	2/24/2021	3/24/2021	4/21/2021	4/21/2021	2/24/2021	3/24/2021	4/21/2021	2/24/2021	3/24/2021	4/21/2021	2/24/2021	3/24/2021	7/21/2021	10/20/2021
T683	Talek	7799	299	21	Male	1/1/2021	1/13/2021	Talek Centre	1/13/2021	1/13/2021	2/17/2021	3/24/2021	4/28/2021	4/28/2021	2/17/2021	3/24/2021	4/28/2021	2/17/2021	3/24/2021	4/28/2021	2/17/2021	3/24/2021	7/14/2021	10/27/2021					-1.4468	35.21573
T684	Talek	7780	300	21	Female	1/7/2021	1/13/2021	Ndoinyio	1/13/2021	1/13/2021	2/24/2021	3/24/2021	4/21/2021	4/21/2021	2/24/2021	3/24/2021	4/21/2021	2/24/2021	3/24/2021	4/21/2021	2/24/2021	3/24/2021	10/13/2021	10/13/2021					-1.63029	36.95421
T685	Talek	7781	301	21	Female	1/12/2021	1/13/2021	Talek Centre	1/13/2021	1/13/2021	3/3/2021	3/31/2021	5/5/2021	5/5/2021	3/3/2021	3/31/2021	5/5/2021	3/3/2021	3/31/2021	5/5/2021	3/3/2021	3/31/2021	2/23/2022	12/15/2021					-1.4468	35.21573
T686	Talek	7782	302	21	Female	1/29/2021	1/13/2021	Ntipilikwani	1/13/2021	1/13/2021	2/17/2021	3/17/2021	4/14/2021	4/14/2021	2/17/2021	3/17/2021	4/14/2021	2/17/2021	3/17/2021	4/14/2021	2/17/2021	3/17/2021
T687	Talek	7783	303	21	Female	1/6/2021	1/13/2021	Nekete	1/13/2021	1/13/2021	3/3/2021	4/7/2021	5/5/2021	5/5/2021	3/3/2021	4/7/2021	5/5/2021	3/3/2021	4/7/2021	5/5/2021	3/3/2021	4/7/2021	6/23/2021	7/21/2021
T688	Talek	7784	304	21	Female	1/2/2021	1/13/2021	Irbaan	1/13/2021	1/13/2021	2/17/2021	3/17/2021	4/7/2021	4/7/2021	2/17/2021	3/17/2021	4/7/2021	2/17/2021	3/17/2021	4/7/2021	2/17/2021	3/17/2021	10/6/2021	10/6/2021	10/6/2021	7/13/2022			-1.463426794	35.28792458
T689	Talek	7785	305	21	Male	1/15/2021	1/20/2021	Oltiameletei	1/20/2021	1/20/2021	3/10/2021	4/7/2021	5/5/2021	5/5/2021	3/10/2021	4/7/2021	5/5/2021	3/10/2021	4/7/2021	5/5/2021	3/10/2021	4/7/2021	7/21/2021	11/3/2021
T690	Talek	7786	306	21	Male	1/17/2021	1/20/2021	Talek Centre	1/20/2021	1/20/2021	3/3/2021				3/3/2021			3/3/2021			3/3/2021								-1.4468	35.21573
T691	Talek	7787	307	21	Male	1/25/2021	1/27/2021	Talek Centre	1/27/2021	1/27/2021	3/10/2021	5/14/2021	5/12/2021	5/12/2021	3/10/2021	5/14/2021	5/12/2021	3/10/2021	5/14/2021	5/12/2021	3/10/2021	5/14/2021	8/4/2021	11/3/2021					-1.4468	35.21573
T692	Talek	7788	308	21	Male	1/17/2021	1/27/2021	Molibany	1/27/2021	1/27/2021	3/10/2021	4/7/2021	6/2/2021	6/2/2021	3/10/2021	4/7/2021	6/2/2021	3/10/2021	4/7/2021	6/2/2021	3/10/2021	4/7/2021	7/21/2021	10/27/2021	10/27/2021				-1.43224	35.23519
T693	Talek	7789	309	21	Male	1/24/2021	1/27/2021	Ntipilikwani	1/27/2021	1/27/2021	3/10/2021	4/7/2021	5/5/2021	5/5/2021	3/10/2021	4/7/2021	5/5/2021	3/10/2021	4/7/2021	5/5/2021	3/10/2021	4/7/2021	10/6/2021	10/6/2021	10/6/2021
T694	Talek	7790	310	21	Female	1/25/2021	1/27/2021	Mpuai	1/27/2021	1/27/2021	3/10/2021	4/7/2021	5/5/2021	5/5/2021	3/10/2021	4/7/2021	5/5/2021	3/10/2021	4/7/2021	5/5/2021	3/10/2021	4/7/2021	7/28/2021	10/20/2021					-1.4264415	35.2082205
T695	Talek	7791	311	21	Male	1/12/2021	1/27/2021	Talek Centre	1/27/2021	1/27/2021	3/10/2021	4/7/2021			3/10/2021	4/7/2021		3/10/2021	4/7/2021		3/10/2021	4/7/2021							-1.4468	35.21573
T696	Talek	7792	312	21	Male	1/17/2021	1/27/2021	Irbaan	1/27/2021	1/27/2021	3/10/2021	4/7/2021	5/5/2021	5/5/2021	4/7/2021	4/7/2021	5/5/2021	4/7/2021	4/7/2021	5/5/2021	4/7/2021	4/7/2021	7/21/2021	10/27/2021					-1.463426794	35.28792458
T697	Talek	7793	313	21	Male	1/16/2021	1/27/2021	Ntipilikwani	1/27/2021	1/27/2021	3/10/2021	4/7/2021	5/5/2021	5/5/2021	3/10/2021	4/7/2021	5/5/2021	3/10/2021	4/7/2021	5/5/2021	3/10/2021	4/7/2021	7/21/2021	10/20/2021	10/20/2021	7/27/2022
T698	Talek	7794	314	21	Male	12/28/2020	1/27/2021	Olesere	1/27/2021	1/27/2021																			-1.213679	35.270085
T699	Talek	7795	315	21	Male	12/29/2020	1/27/2021	Olesere	1/27/2021		3/3/2021				3/3/2021			3/3/2021			3/3/2021								-1.213679	35.270085
T700	Talek	7796	316	21	Female	2/3/2021	2/10/2021	Olesere	2/17/2021	2/17/2021	3/31/2021	4/28/2021	5/26/2021	5/26/2021	3/31/2021	4/28/2021	5/26/2021	3/31/2021	4/28/2021	5/26/2021	3/31/2021	4/28/2021							-1.213679	35.270085
T701	Talek	7797	317	21	Male	2/3/2021	2/10/2021	Olesere	2/10/2021	2/10/2021	3/24/2021	4/28/2021	6/9/2021	6/9/2021	3/24/2021	4/28/2021	6/9/2021	3/24/2021	4/28/2021	6/9/2021	3/24/2021	4/28/2021							-1.213679	35.270085
T702	Talek	7798	318	21	Male	1/24/2021	2/10/2021	Olesere	2/27/2021	2/27/2021	3/31/2021	4/28/2021	6/23/2021	6/23/2021	3/31/2021	4/28/2021	6/23/2021	3/31/2021	4/28/2021	6/23/2021	3/31/2021	4/28/2021	8/11/2021	11/24/2021					-1.213679	35.270085
T703	Talek	7799	319	21	Male	2/14/2021	2/24/2021	Olesere	2/24/2021	2/24/2021	3/24/2021	4/21/2021	5/19/2021	5/19/2021	3/24/2021	4/21/2021	5/19/2021	3/24/2021	4/21/2021	5/19/2021	3/24/2021	4/21/2021	8/18/2021	12/9/2021					-1.213679	35.270085
T704	Talek	7800	319	21	Male	4/5/2021	4/7/2021	Olesere	4/7/2021		5/19/2021	10/13/2021			5/19/2021	10/13/2021		5/19/2021	10/13/2021		5/19/2021	10/13/2021	10/13/2021	1/12/2022					-1.213679	35.270085
T705	Talek	7801	320	21	Female	1/30/2021	2/17/2021	Olesere	2/17/2021	2/17/2021	3/17/2021	4/14/2021	5/19/2021	5/19/2021	3/17/2021	4/14/2021	5/19/2021	3/17/2021	4/14/2021	5/19/2021	3/17/2021	4/14/2021	8/11/2021						-1.213679	35.270085
T706	Talek	7802	321	21	Female	2/1/2021	2/17/2021	Olesere	2/17/2021	2/17/2021	3/31/2021	4/28/2021	5/26/2021	5/26/2021	3/31/2021	4/28/2021	5/26/2021	3/31/2021	4/28/2021	5/26/2021	3/31/2021	4/28/2021							-1.213679	35.270085
T707	Talek	7803	322	21	Female	1/13/2021	2/17/2021	Olesere	2/17/2021	2/17/2021	3/3/2021	4/28/2021	5/26/2021	5/26/2021	3/3/2021	4/28/2021	5/26/2021	3/3/2021	4/28/2021	5/26/2021	3/3/2021	4/28/2021	10/12/2021	10/12/2021	10/12/2021	7/13/2022			-1.213679	35.270085
T708	Talek	7804	323	21	Female	1/18/2021	2/17/2021	Olesere	2/17/2021	2/17/2021	3/31/2021	4/28/2021	5/26/2021	5/26/2021	3/31/2021	4/28/2021	5/26/2021	3/31/2021	4/28/2021	5/26/2021	3/31/2021	4/28/2021	8/4/2021	10/13/2021	10/13/2021				-1.213679	35.270085
T709	Talek	7805	324	21	Male	2/3/2021	2/17/2021	Olesere	2/17/2021	2/17/2021	3/31/2021	5/5/2021			3/31/2021	5/5/2021		3/31/2021	5/5/2021		3/31/2021	5/5/2021	8/18/2021	3/2/2022					-1.213679	35.270085
T710	Talek	7806	325	21	Female	2/5/2021	2/17/2021	Esilalei	2/17/2021	2/17/2021	3/31/2021	4/28/2021	6/2/2021	6/2/2021	3/31/2021	4/28/2021	6/2/2021	3/31/2021	4/28/2021	6/2/2021	3/31/2021	4/28/2021	8/11/2021	12/29/2021	12/29/2021	10/12/2022	yes		-1.43112	35.25578
T711	Talek	7807	326	21	Female	2/23/2021	2/24/2021	Esilalei	2/24/2021	2/24/2021	4/7/2021	5/5/2021	6/2/2021	6/2/2021	4/7/2021	5/5/2021	6/2/2021	4/7/2021	5/5/2021	6/2/2021	4/7/2021	5/5/2021	9/1/2021	12/1/2021	8/31/2022				-1.43112	35.25578
T712	Talek	7808	327	21	Male	2/15/2021	2/24/2021	Mpuai	2/24/2021	2/24/2021	3/10/2021	4/14/2021	5/14/2021	5/14/2021	3/10/2021	4/14/2021	5/14/2021	3/10/2021	4/14/2021	5/14/2021	3/10/2021	4/14/2021	7/28/2021	10/12/2021					-1.4264415	35.2082205
T713	Talek	7809	328	21	Male	2/19/2021	2/24/2021	Mpuai	2/24/2021	2/24/2021	4/21/2021	5/19/2021	6/16/2021	6/16/2021	4/21/2021	5/19/2021	6/16/2021	4/21/2021	5/19/2021	6/16/2021	4/21/2021	5/19/2021	9/8/2021	12/8/2021	12/8/2021				-1.4264415	35.2082205
T714	Talek	7810	329	21	Female	2/19/2021	2/24/2021	Mpuai	2/24/2021	2/24/2021	4/7/2021	5/5/2021	6/2/2021	6/2/2021	4/7/2021	5/5/2021	6/2/2021	4/7/2021	5/5/2021	6/2/2021	4/7/2021	5/5/2021	9/1/2021	11/24/2021					-1.4264415	35.2082205
T715	Talek	7811	330	21	Male	2/13/2021	2/24/2021	Mpuai	2/24/2021	2/24/2021	4/7/2021	5/12/2021	6/16/2021	6/16/2021	4/7/2021	5/12/2021	6/16/2021	4/7/2021	5/12/2021	6/16/2021	4/7/2021	5/12/2021	9/1/2021	4/6/2022					-1.4264415	35.2082205
T716	Talek	7812	331	21	Male	3/1/2021	3/3/2021	Ndoinyio	3/3/2021	3/3/2021	4/14/2021	5/19/2021	6/16/2021	6/16/2021	4/14/2021	5/19/2021	6/16/2021	4/14/2021	5/19/2021	6/16/2021	4/14/2021	5/19/2021	5/19/2021	9/1/2021	9/21/2022				-1.63029	36.95421
T717	Talek	7813	332	21	Female	3/1/2021	3/3/2021	Ntipilikwani	3/3/2021	3/3/2021	4/14/2021	5/12/2021	6/9/2021	6/9/2021	4/14/2021	5/12/2021	6/9/2021	4/14/2021	5/12/2021	6/9/2021	4/14/2021	5/12/2021	9/1/2021	12/8/2021	10/5/2022
T718	Talek	7814	333	21	Male	2/25/2021	3/3/2021	Talek Centre	3/3/2021	3/3/2021	4/7/2021	5/5/2021	6/2/2021	6/2/2021	4/7/2021	5/5/2021	6/2/2021	4/7/2021	5/5/2021	6/2/2021	4/7/2021	5/5/2021	8/25/2021	11/24/2021					-1.4468	35.21573
T719	Talek	7815	334	21	Male	2/24/2021	3/3/2021	Irbaan	3/3/2021	3/3/2021	4/18/2021	5/26/2021	6/23/2021	6/23/2021	4/18/2021	5/26/2021	6/23/2021	4/18/2021	5/26/2021	6/23/2021	4/18/2021	5/26/2021	9/15/2021	2/2/2022	2/2/2022	10/19/2022			-1.463426794	35.28792458
T720	Talek	7816	335	21	Female	1/29/2021	3/3/2021	Norongon	3/3/2021	3/3/2021	4/14/2021	5/14/2021	6/16/2021	6/16/2021	4/14/2021	5/14/2021	6/16/2021	4/14/2021	5/14/2021	6/16/2021	4/14/2021	5/14/2021	7/28/2021	11/10/2021
T721	Talek	7817	336	21	Male	1/15/2021	2/8/2021	Olare-Orok	2/8/2021	2/8/2021		3/31/2021	5/5/2021	5/5/2021		3/31/2021	5/5/2021		3/31/2021	5/5/2021		3/31/2021	7/21/2021	10/20/2021
T722	Talek	7818	337	21	Female	1/25/2021	3/3/2021	Ndoinyio	3/3/2021	3/3/2021	4/14/2021	5/12/2021	6/9/2021	6/9/2021	4/14/2021	5/12/2021	6/9/2021	4/14/2021	5/12/2021	6/9/2021	4/14/2021	5/12/2021	8/25/2021	11/10/2021					-1.63029	36.95421
T723	Talek	7819	338	21	Male	2/5/2021	3/3/2021	Olkuroi	3/3/2021	3/3/2021													11/3/2021	9/7/2022					-1.661134341	35.46025368
T725	Talek	7820	339	21	Female	2/14/2021	3/3/2021	Oltiameletei	3/3/2021	3/3/2021
T726	Talek	7821	340	21	Female	11/23/2020		Njubi	3/10/2021	3/10/2021													8/25/2021
T727	Talek	7822	341	21	Female	3/5/2021	3/10/2021	Talek Centre	3/10/2021	3/10/2021	4/7/2021	5/5/2021	6/2/2021	6/2/2021	4/7/2021	5/5/2021	6/2/2021	4/7/2021	5/5/2021	6/2/2021	4/7/2021	5/5/2021							-1.4468	35.21573
T728	Talek	7823	342	21	Female	2/28/2021	3/10/2021	Irbaan	3/10/2021	3/10/2021	4/7/2021	5/12/2021	6/23/2021	6/23/2021	4/7/2021	5/12/2021	6/23/2021	4/7/2021	5/12/2021	6/23/2021	4/7/2021	5/12/2021	2/8/2021						-1.463426794	35.28792458
T729	Talek	7824	343	21	Female	3/7/2021	3/10/2021	Talek Centre	3/10/2021	3/10/2021	4/7/2021	5/5/2021	6/2/2021	6/2/2021	4/7/2021	5/5/2021	6/2/2021	4/7/2021	5/5/2021	6/2/2021	4/7/2021	5/5/2021	12/15/2021						-1.4468	35.21573
T730	Talek	7825	344	21	Female	3/5/2021	3/10/2021	Ngila	3/10/2021	3/10/2021	4/28/2021	6/9/2021	7/21/2021	7/21/2021	4/28/2021	6/9/2021	7/21/2021	4/28/2021	6/9/2021	7/21/2021	4/28/2021	6/9/2021							-1.3797716	35.2331218
T731	Talek	7826	345	21	Male	3/3/2021	3/10/2021	Talek Centre	3/10/2021	3/10/2021	4/7/2021	5/5/2021	6/2/2021	6/2/2021	4/7/2021	5/5/2021	6/2/2021	4/7/2021	5/5/2021	6/2/2021	4/7/2021	5/5/2021	12/15/2021						-1.4468	35.21573
T732	Talek	7827	346	21	Female	3/2/2021	3/10/2021	Talek Centre	3/10/2021	3/10/2021	4/14/2021	5/5/2021	6/9/2021	6/9/2021	4/14/2021	5/5/2021	6/9/2021	4/14/2021	5/5/2021	6/9/2021	4/14/2021	5/5/2021	12/8/2021		8/24/2022				-1.4468	35.21573
T733	Talek	7828	347	21	Male	1/17/2021	2/12/2021	Olare-Orok	2/12/2021	2/12/2021	3/10/2021	4/13/2021	5/25/2021	5/25/2021	3/10/2021	4/13/2021	5/25/2021	3/10/2021	4/13/2021	5/25/2021	3/10/2021	4/13/2021	10/20/2021
T734	Talek	7829	348	21	Female	3/10/2021	3/17/2021	Mpuai		3/17/2021	3/31/2021	4/28/2021	5/26/2021	5/26/2021	3/31/2021	4/28/2021	5/26/2021	3/31/2021	4/28/2021	5/26/2021	3/31/2021	4/28/2021	12/22/2021		9/21/2022				-1.4264415	35.2082205
T735	Talek	7830	349	21	Male	3/10/2021	3/17/2021	Talek Centre		3/17/2021	4/21/2021	5/19/2021	6/16/2021	6/16/2021	4/21/2021	5/19/2021	6/16/2021	4/21/2021	5/19/2021	6/16/2021	4/21/2021	5/19/2021	12/15/2021						-1.4468	35.21573
T736	Talek	7831	350	21	Female	3/10/2021	3/17/2021	Ngila		3/17/2021	3/24/2021	5/19/2021	6/23/2021	6/23/2021	3/24/2021	5/19/2021	6/23/2021	3/24/2021	5/19/2021	6/23/2021	3/24/2021	5/19/2021	11/3/2021						-1.3797716	35.2331218
T737	Talek	7832	351	21	Male	3/13/2021	3/24/2021	Talek Centre	3/31/2021	3/24/2021	4/21/2021	5/19/2021	6/16/2021	6/16/2021	4/21/2021	5/19/2021	6/16/2021	4/21/2021	5/19/2021	6/16/2021	4/21/2021	5/19/2021	11/24/2021						-1.4468	35.21573
T738	Talek	7833	352	21	Female	3/19/2021	3/24/2021	Talek Centre		3/24/2021	5/5/2021	6/9/2021	7/7/2021	7/7/2021	5/5/2021	6/9/2021	7/7/2021	5/5/2021	6/9/2021	7/7/2021	5/5/2021	6/9/2021	1/12/2022		4/20/2022				-1.4468	35.21573
T739	Talek	7834	353	21	Female	2/9/2021	2/10/2021	Ntipilikwani	2/10/2021	3/24/2021	3/24/2021	5/5/2021	6/16/2021	6/16/2021	3/24/2021	5/5/2021	6/16/2021	3/24/2021	5/5/2021	6/16/2021	3/24/2021	5/5/2021	11/10/2021
T740	Talek	7835	354	21	Male	3/31/2021	3/31/2021	Talek Centre	3/31/2021	3/31/2021	5/12/2021	6/2/2021	6/30/2021	6/30/2021	5/12/2021	6/2/2021	6/30/2021	5/12/2021	6/2/2021	6/30/2021	5/12/2021	6/2/2021							-1.4468	35.21573
T741	Talek	7836	355	21	Male	3/9/2021	3/31/2021	Talek Centre	3/31/2021	3/31/2021	4/14/2021	5/12/2021	6/9/2021	6/9/2021	4/14/2021	5/12/2021	6/9/2021	4/14/2021	5/12/2021	6/9/2021	4/14/2021	5/12/2021	12/8/2021						-1.4468	35.21573
T742	Talek	7837	356	21	Female	3/27/2021	3/27/2021	Talek Centre	3/27/2021	3/27/2021	5/12/2021	6/16/2021	7/14/2021	7/14/2021	5/12/2021	6/16/2021	7/14/2021	5/12/2021	6/16/2021	7/14/2021	5/12/2021	6/16/2021	12/8/2021		1/4/2022				-1.4468	35.21573
T743	Talek	7838	357	21	Male	3/11/2021	3/31/2021	Talek Centre	3/31/2021	3/31/2021	4/28/2021	5/26/2021	6/23/2021	6/23/2021	4/28/2021	5/26/2021	6/23/2021	4/28/2021	5/26/2021	6/23/2021	4/28/2021	5/26/2021	12/22/2021						-1.4468	35.21573
T744	Talek	7839	358	21	Female	3/17/2021	3/31/2021	Talek Centre	3/31/2021	3/31/2021	4/28/2021	5/26/2021	6/23/2021	6/23/2021	4/28/2021	5/26/2021	6/23/2021	4/28/2021	5/26/2021	6/23/2021	4/28/2021	5/26/2021	12/22/2021		9/28/2022				-1.4468	35.21573
T745	Talek	7840	359	21	Male	3/17/2021	3/31/2021	Talek Centre	3/31/2021	3/31/2021	3/31/2021	5/26/2021	7/7/2021	7/7/2021	3/31/2021	5/26/2021	7/7/2021	3/31/2021	5/26/2021	7/7/2021	3/31/2021	5/26/2021	11/24/2021						-1.4468	35.21573
T746	Talek	7841	360	21	Male	2/17/2021	3/31/2021	Talek Centre	3/31/2021	3/31/2021	3/31/2021	4/28/2021	5/26/2021	5/26/2021	3/31/2021	4/28/2021	5/26/2021	3/31/2021	4/28/2021	5/26/2021	3/31/2021	4/28/2021	10/27/2021						-1.4468	35.21573
T747	Talek	7842	361	21	Male	3/24/2021	4/7/2021	Olekasoe	4/7/2021	4/7/2021	4/28/2021	5/26/2021	6/23/2021	6/23/2021	4/28/2021	5/26/2021	6/23/2021	4/28/2021	5/26/2021	6/23/2021	4/28/2021	5/26/2021	4/6/2022	12/29/2021	9/28/2022
T748	Talek	7843	362	21	Female	3/21/2021	4/7/2021	Olekasoe	4/7/2021	4/7/2021	4/28/2021	5/26/2021	6/23/2021	6/23/2021	4/28/2021	5/26/2021	6/23/2021	4/28/2021	5/26/2021	6/23/2021	4/28/2021	5/26/2021	12/29/2021		9/28/2022
T749	Talek	7844	363	21	Female	4/3/2021	4/7/2021	Mpuai	4/7/2021	4/7/2021	5/12/2021	6/9/2021	7/7/2021	7/7/2021	5/12/2021	6/9/2021	7/7/2021	5/12/2021	6/9/2021	7/7/2021	5/12/2021	6/9/2021	4/13/2022						-1.4264415	35.2082205
T750	Talek	7845	364	21	Male	3/3/2021	4/7/2021	Olare-Orok	4/7/2021	4/7/2021	5/19/2021	6/16/2021			5/19/2021	6/16/2021		5/19/2021	6/16/2021		5/19/2021	6/16/2021
T751	Talek	7846	365	21	Female	4/1/2021	4/7/2021	Ntipilikwani	4/7/2021	4/7/2021	5/19/2021	6/16/2021	7/21/2021	7/21/2021	5/19/2021	6/16/2021	7/21/2021	5/19/2021	6/16/2021	7/21/2021	5/19/2021	6/16/2021	10/27/2021	1/5/2022
T752	Talek	7847	366	21	Female	3/31/2021	4/7/2021	Olekasoe	4/7/2021	4/7/2021	5/12/2021	6/9/2021	7/7/2021	7/7/2021	5/12/2021	6/9/2021	7/7/2021	5/12/2021	6/9/2021	7/7/2021	5/12/2021	6/9/2021	10/13/2021	1/19/2022		10/12/2022
T753	Talek	7848	367	21	Female	3/18/2021	4/7/2021	Olekasoe			5/19/2021	6/16/2021	7/14/2021	7/14/2021	5/19/2021	6/16/2021	7/14/2021	5/19/2021	6/16/2021	7/14/2021	5/19/2021	6/16/2021	9/22/2021	1/19/2022	9/29/2022	10/5/2022
T754	Talek	7849	368	21	Male	3/21/2021	4/7/2021	Ntipilikwani	4/7/2021	4/7/2021	5/26/2021	7/28/2021	8/25/2021	8/25/2021	5/26/2021	7/28/2021	8/25/2021	5/26/2021	7/28/2021	8/25/2021	5/26/2021	7/28/2021
T755	Talek	7850	369	21	Female	3/26/2021	4/7/2021	Mpuai	4/7/2021	4/7/2021	5/19/2021	7/14/2021	8/11/2021	8/11/2021	5/19/2021	7/14/2021	8/11/2021	5/19/2021	7/14/2021	8/11/2021	5/19/2021	7/14/2021	1/19/2022	1/19/2022	1/19/2022	9/21/2022			-1.4264415	35.2082205
T756	Talek	7851	370	21	Male	3/23/2021	4/7/2021	Mpuai	4/7/2021	4/7/2021	5/5/2021	6/2/2021	7/7/2021	7/7/2021	5/5/2021	6/2/2021	7/7/2021	5/5/2021	6/2/2021	7/7/2021	5/5/2021	6/2/2021	9/22/2021	12/29/2021	12/29/2021	9/28/2022			-1.4264415	35.2082205
T757	Talek	7852	371	21	Female	4/5/2021	4/7/2021	Irbaan	4/7/2021	4/7/2021																			-1.463426794	35.28792458
T758	Talek	7853	372	21	Male	4/14/2021	4/14/2021	Talek Centre	4/14/2021	4/14/2021	5/26/2021	7/21/2021	1/19/2022		5/26/2021	7/21/2021	1/19/2022	5/26/2021	7/21/2021	1/19/2022	5/26/2021	7/21/2021	10/20/2021	1/19/2022					-1.4468	35.21573
T759	Talek	7854	373	21	Male	4/9/2021	4/14/2021	Mpuai	4/14/2021	4/14/2021	5/26/2021	10/13/2021	11/10/2021	11/10/2021	5/26/2021	10/13/2021	11/10/2021	5/26/2021	10/13/2021	11/10/2021	5/26/2021	10/13/2021	9/22/2021	12/29/2021	12/29/2021				-1.4264415	35.2082205
T760	Talek	7855	374	21	Female	4/8/2021	4/14/2021	Ndoinyio	4/14/2021	4/14/2021	6/9/2021	7/7/2021	8/11/2021	8/11/2021	6/9/2021	7/7/2021	8/11/2021	6/9/2021	7/7/2021	8/11/2021	6/9/2021	7/7/2021	4/26/2023	2/23/2022	7/12/2023	10/26/2022			-1.63029	36.95421
T761	Talek	7856	375	21	Female	4/10/2021	4/14/2021	Esilalei	4/14/2021	4/14/2021	5/26/2021	6/23/2021	7/21/2021	7/21/2021	5/26/2021	6/23/2021	7/21/2021	5/26/2021	6/23/2021	7/21/2021	5/26/2021	6/23/2021	10/20/2021	2/2/2022		10/19/2022			-1.43112	35.25578
T762	Talek	7857	376	21	Male	4/5/2021	4/14/2021	Irbaan	4/14/2021	4/14/2021	6/2/2021	8/4/2021			6/2/2021	8/4/2021		6/2/2021	8/4/2021		6/2/2021	8/4/2021							-1.463426794	35.28792458
T763	Talek	7858	377	21	Female	4/9/2021	4/14/2021	Mpuai	4/14/2021	4/14/2021	5/26/2021	6/30/2021	7/28/2021	7/28/2021	5/26/2021	6/30/2021	7/28/2021	5/26/2021	6/30/2021	7/28/2021	5/26/2021	6/30/2021	10/20/2021						-1.4264415	35.2082205
T764	Talek	7859	378	21	Male	4/13/2021	4/14/2021	Talek Centre	4/14/2021	4/14/2021	5/26/2021	6/23/2021	7/21/2021	7/21/2021	5/26/2021	6/23/2021	7/21/2021	5/26/2021	6/23/2021	7/21/2021	5/26/2021	6/23/2021	10/20/2021	1/19/2022		10/26/2022			-1.4468	35.21573
T765	Talek	7860	379	21	Female	4/7/2021	4/14/2021	Talek Centre	4/14/2021	4/14/2021	5/19/2021	6/16/2021	7/14/2021	7/14/2021	5/19/2021	6/16/2021	7/14/2021	5/19/2021	6/16/2021	7/14/2021	5/19/2021	6/16/2021	10/13/2021	10/13/2021	10/13/2021				-1.4468	35.21573
T766	Talek	7861	380	21	Female	3/21/2021	4/14/2021	Talek Centre	4/14/2021	4/14/2021	5/5/2021	6/2/2021	7/7/2021	7/7/2021	5/5/2021	6/2/2021	7/7/2021	5/5/2021	6/2/2021	7/7/2021	5/5/2021	6/2/2021	9/15/2021	1/28/2021					-1.4468	35.21573
T767	Talek	7862	381	21	Female	4/11/2021	4/14/2021	Talek Centre	4/14/2021	4/14/2021	5/5/2021	6/2/2021	7/7/2021	7/7/2021	5/5/2021	6/2/2021	7/7/2021	5/5/2021	6/2/2021	7/7/2021	5/5/2021	6/2/2021	9/15/2021			10/15/2023			-1.4468	35.21573
T768	Talek	7863	382	21	Male	4/17/2021	4/21/2021	Molibany	4/21/2021	4/21/2021	5/26/2021	6/23/2021	7/28/2021	7/28/2021	5/26/2021	6/23/2021	7/28/2021	5/26/2021	6/23/2021	7/28/2021	5/26/2021	6/23/2021	10/13/2021	10/13/2021					-1.43224	35.23519
T769	Talek	7864	383	21	Male	7/7/2021	4/21/2021	Kolong	4/21/2021	4/21/2021																			-1.41356	35.20047
T770	Talek	7865	384	21	Male	4/17/2021	4/21/2021	Singilayo	4/21/2021	4/21/2021	5/26/2021	6/23/2021	7/28/2021	7/28/2021	5/26/2021	6/23/2021	7/28/2021	5/26/2021	6/23/2021	7/28/2021	5/26/2021	6/23/2021	10/20/2021	1/26/2022	1/26/2022	11/9/2022
T771	Talek	7867	385	21	Male	4/18/2021	4/21/2021	Olare-Orok	4/21/2021	4/21/2021
T772	Talek	7868	386	21	Male	4/14/2021	4/21/2021	Isiketa	4/21/2021		5/26/2021	7/14/2021	8/11/2021	8/11/2021	5/26/2021	7/14/2021	8/11/2021	5/26/2021	7/14/2021	8/11/2021	5/26/2021	7/14/2021	10/6/2021	1/19/2022	1/19/2022	11/9/2022			-1.3608708	35.2431412
T773	Talek	7869	387	21	Female	4/27/2021	4/28/2021	Isiketa			6/9/2021	7/14/2021	8/11/2021	8/11/2021	6/9/2021	7/14/2021	8/11/2021	6/9/2021	7/14/2021	8/11/2021	6/9/2021	7/14/2021	10/27/2021	2/2/2022		11/2/2022			-1.3608708	35.2431412
T774	Talek	7870	388	21	Female	4/26/2021	4/28/2021	Oltiameletei	4/28/2021	4/28/2021	6/9/2021	7/7/2021	8/11/2021	8/11/2021	6/9/2021	7/7/2021	8/11/2021	6/9/2021	7/7/2021	8/11/2021	6/9/2021	7/7/2021	12/8/2021
T775	Talek	7871	389	21	Male	3/22/2021	3/24/2021	Mpuai	3/24/2021	3/24/2021	4/28/2021	5/26/2021	6/23/2021	6/23/2021	4/28/2021	5/26/2021	6/23/2021	4/28/2021	5/26/2021	6/23/2021	4/28/2021	5/26/2021	9/15/2021	12/22/2021		9/28/2022			-1.4264415	35.2082205
T776	Talek	7872	390	21	Male	4/23/2021	4/28/2021	Talek Centre	4/28/2021	4/28/2021	6/2/2021	6/30/2021	7/28/2021	7/28/2021	6/2/2021	6/30/2021	7/28/2021	6/2/2021	6/30/2021	7/28/2021	6/2/2021	6/30/2021	10/6/2021			10/26/2022			-1.4468	35.21573
T777	Talek	7873	391	21	Male	4/27/2021	4/28/2021	Talek Centre	4/28/2021	4/28/2021	6/9/2021	7/7/2021	8/4/2021	8/4/2021	6/9/2021	7/7/2021	8/4/2021	6/9/2021	7/7/2021	8/4/2021	6/9/2021	7/7/2021	12/8/2021	6/15/2022					-1.4468	35.21573
T778	Talek	7874	392	21	Female	3/26/2021	3/31/2021	Talek Centre	3/31/2021	3/31/2021	5/5/2021				5/5/2021			5/5/2021			5/5/2021								-1.4468	35.21573
T779	Talek	7875	393	21	Male	5/2/2021	5/5/2021	Talek Centre	5/5/2021	5/5/2021	6/16/2021	7/14/2021	8/11/2021	8/11/2021	6/16/2021	7/14/2021	8/11/2021	6/16/2021	7/14/2021	8/11/2021	6/16/2021	7/14/2021	10/20/2021	1/12/2022	1/12/2022	4/11/2022			-1.4468	35.21573
T780	Talek	7876	394	21	Male	5/1/2021	5/5/2021	Ndoinyio	5/5/2021	5/5/2021	6/16/2021	7/14/2021	8/18/2021	8/18/2021	6/16/2021	7/14/2021	8/18/2021	6/16/2021	7/14/2021	8/18/2021	6/16/2021	7/14/2021	11/3/2021	1/12/2022	11/16/2022				-1.63029	36.95421
T781	Talek	7877	395	21	Male	5/1/2021	5/5/2021	Talek Centre	5/5/2021	5/5/2021	6/16/2021	7/14/2021	8/11/2021	8/11/2021	6/16/2021	7/14/2021	8/11/2021	6/16/2021	7/14/2021	8/11/2021	6/16/2021	7/14/2021	10/27/2021						-1.4468	35.21573
T782	Talek	7878	396	21	Female	4/30/2021	5/5/2021	Mpuai	5/5/2021	5/5/2021																			-1.4264415	35.2082205
T783	Talek	7879	397	21	Female	5/2/2021	5/12/2021	Ntipilikwani	5/12/2021	5/12/2021	7/7/2021	7/14/2021	8/11/2021	8/11/2021	7/7/2021	7/14/2021	8/11/2021	7/7/2021	7/14/2021	8/11/2021	7/7/2021	7/14/2021	11/3/2021	2/16/2022
T784	Talek	7880	398	21	Male	5/12/2021	5/12/2021	Ntipilikwani	5/12/2021	5/12/2021	7/7/2021	8/4/2021	9/1/2021	9/1/2021	7/7/2021	8/4/2021	9/1/2021	7/7/2021	8/4/2021	9/1/2021	7/7/2021	8/4/2021	11/24/2021	3/9/2022
T785	Talek	7881	399	21	Male	5/8/2021	5/12/2021	Talek Centre	5/12/2021	5/12/2021	6/16/2021	7/14/2021	8/11/2021	8/11/2021	6/16/2021	7/14/2021	8/11/2021	6/16/2021	7/14/2021	8/11/2021	6/16/2021	7/14/2021	11/17/2021	2/2/2022	11/2/2022				-1.4468	35.21573
T786	Talek	7882	400	21	Male	5/13/2021	5/12/2021	Talek Centre	5/12/2021	5/12/2021	8/4/2021	9/8/2021	9/8/2021	9/8/2021	8/4/2021	9/8/2021	9/8/2021	8/4/2021	9/8/2021	9/8/2021	8/4/2021	9/8/2021	11/10/2021	2/9/2022	2/9/2022				-1.4468	35.21573
T787	Talek	7883	401	21	Male	5/4/2021	5/12/2021	Talek Centre	5/12/2021	5/12/2021	6/30/2021	7/28/2021	9/1/2021	9/1/2021	6/30/2021	7/28/2021	9/1/2021	6/30/2021	7/28/2021	9/1/2021	6/30/2021	7/28/2021	11/3/2021	2/16/2022	11/16/2022	11/16/2022			-1.4468	35.21573
T788	Talek	7884	402	21	Male	4/30/2021	5/12/2021	Talek Centre	5/12/2021	5/12/2021	7/13/2021	7/21/2021	8/25/2021	8/25/2021	7/13/2021	7/21/2021	8/25/2021	7/13/2021	7/21/2021	8/25/2021	7/13/2021	7/21/2021	12/15/2021	2/16/2022	12/7/2022	12/7/2022			-1.4468	35.21573
T789	Talek	7885	403	21	Male	4/28/2021	5/19/2021	Talek Centre	5/19/2021	5/19/2021	6/9/2021	7/7/2021	8/4/2021	8/4/2021	6/9/2021	7/7/2021	8/4/2021	6/9/2021	7/7/2021	8/4/2021	6/9/2021	7/7/2021	11/3/2021	2/9/2022	11/2/2022				-1.4468	35.21573
T790	Talek	7886	404	21	Female	5/15/2021	5/19/2021	Talek Centre	5/19/2021	5/19/2021	6/30/2021	7/28/2021	8/25/2021	8/25/2021	6/30/2021	7/28/2021	8/25/2021	6/30/2021	7/28/2021	8/25/2021	6/30/2021	7/28/2021	2/16/2022	6/1/2022	6/1/2022	12/21/2022			-1.4468	35.21573
T791	Talek	7887	405	21	Male	5/18/2021	5/19/2021	Ntipilikwani	5/19/2021	5/19/2021	7/7/2021	8/4/2021	9/1/2021	9/1/2021	7/7/2021	8/4/2021	9/1/2021	7/7/2021	8/4/2021	9/1/2021	7/7/2021	8/4/2021	12/8/2021	3/2/2022
T792	Talek	7888	406	21	Male	5/14/2021	5/19/2021	Ntipilikwani	5/19/2021	5/19/2021	6/30/2021	7/28/2021	8/25/2021	8/25/2021	6/30/2021	7/28/2021	8/25/2021	6/30/2021	7/28/2021	8/25/2021	6/30/2021	7/28/2021	11/17/2021	2/16/2022	11/16/2022
T793	Talek	7889	407	21	Female	5/13/2021	5/19/2021	Talek Centre	5/19/2021	5/19/2021	7/21/2021	8/25/2021	9/22/2021	9/22/2021	7/21/2021	8/25/2021	9/22/2021	7/21/2021	8/25/2021	9/22/2021	7/21/2021	8/25/2021							-1.4468	35.21573
T794	Talek	7890	408	21	Male	5/18/2021	5/26/2021	Olkuroto	5/26/2021	5/26/2021	6/30/2021	7/28/2021	8/25/2021	8/25/2021	6/30/2021	7/28/2021	8/25/2021	6/30/2021	7/28/2021	8/25/2021	6/30/2021	7/28/2021	12/1/2021	3/9/2022					-1.3602464	35.2439639
T795	Talek	7891	409	21	Female	5/22/2021	5/26/2021	Oleopolos	5/26/2021	5/26/2021	7/7/2021	8/18/2021	8/25/2021	9/22/2021	7/7/2021	8/18/2021	8/25/2021	7/7/2021	8/18/2021	8/25/2021	7/7/2021	8/18/2021	12/1/2021	8/17/2022
T796	Talek	7892	410	21	Female	5/12/2021	5/26/2021	Ntipilikwani	5/26/2021	5/26/2021	6/23/2021	7/28/2021	8/25/2021	8/25/2021	6/23/2021	7/28/2021	8/25/2021	6/23/2021	7/28/2021	8/25/2021	6/23/2021	7/28/2021	11/24/2021	3/2/2022	3/1/2023
T797	Talek	7893	411	21	Male	5/19/2021	5/26/2021	Talek Centre	5/26/2021	5/26/2021	6/30/2021	7/28/2021			6/30/2021	7/28/2021		6/30/2021	7/28/2021		6/30/2021	7/28/2021							-1.4468	35.21573
T798	Talek	7894	412	21	Female	5/23/2021	5/26/2021	Kolong	5/26/2021	5/26/2021	7/7/2021				7/7/2021			7/7/2021			7/7/2021								-1.41356	35.20047
T799	Talek	7895	411	21	Male	5/23/2021	5/26/2021	Talek Centre	5/26/2021	5/26/2021	7/7/2021	8/4/2021	9/1/2021	9/1/2021	7/7/2021	8/4/2021	9/1/2021	7/7/2021	8/4/2021	9/1/2021	7/7/2021	8/4/2021	10/6/2021	9/7/2022					-1.4468	35.21573
T800	Talek	7895	413	21	Female	5/24/2021	6/2/2021	Talek Centre	6/2/2021	6/2/2021	7/7/2021	4/8/2021	9/1/2021	9/1/2021	7/7/2021	4/8/2021	9/1/2021	7/7/2021	4/8/2021	9/1/2021	7/7/2021	4/8/2021				12/14/2022			-1.4468	35.21573
T801	Talek	7896	414	21	Male	6/2/2021	6/2/2021	Talek Centre	6/2/2021	6/2/2021	7/14/2021	8/11/2021	9/8/2021	9/8/2021	7/14/2021	8/11/2021	9/8/2021	7/14/2021	8/11/2021	9/8/2021	7/14/2021	8/11/2021				3/8/2022			-1.4468	35.21573
T802	Talek	7897	415	21	Female	5/30/2021	6/2/2021	Ndoinyio	6/2/2021	6/2/2021	6/4/2021	6/30/2021	5/25/2021	5/25/2021	6/4/2021	6/30/2021	5/25/2021	6/4/2021	6/30/2021	5/25/2021	6/4/2021	6/30/2021	12/8/2021	4/13/2022	4/13/2022	7/27/2022			-1.63029	36.95421
T803	Talek	7898	416	21	Male	4/17/2021	6/2/2021	Ntipilikwani			6/2/2021	7/7/2021	8/11/2021	8/11/2021	6/2/2021	7/7/2021	8/11/2021	6/2/2021	7/7/2021	8/11/2021	6/2/2021	7/7/2021	11/3/2021	2/9/2022	2/9/2022	10/12/2022
T804	Talek	7899	417	21	Female	5/27/2021	6/2/2021	Ndoinyio	6/2/2021	6/2/2021	6/23/2021	8/11/2021			6/23/2021	8/11/2021		6/23/2021	8/11/2021		6/23/2021	8/11/2021							-1.63029	36.95421
T805	Talek	7900	418	21	Female	6/5/2021	6/9/2021	Ngila	6/9/2021	6/9/2021	7/21/2021	8/18/2021	9/15/2021	9/15/2021	7/21/2021	8/18/2021	9/15/2021	7/21/2021	8/18/2021	9/15/2021	7/21/2021	8/18/2021	12/8/2021	7/13/2022	12/7/2022	3/16/2022			-1.3797716	35.2331218
T806	Talek	7901	419	21	Male	6/5/2021	6/9/2021	Ntipilikwani	6/9/2021	6/9/2021	7/21/2021	8/18/2021	9/15/2021	9/15/2021	7/21/2021	8/18/2021	9/15/2021	7/21/2021	8/18/2021	9/15/2021	7/21/2021	8/18/2021	1/5/2022	4/6/2022	12/7/2022
T807	Talek	7902	420	21	Male	6/10/2021	6/16/2021	Ntipilikwani	6/16/2021	6/16/2021	7/21/2021				7/21/2021			7/21/2021			7/21/2021
T808	Talek	7903	421	21	Female	6/7/2021	6/16/2021	Oltiameletei	6/16/2021	6/16/2021	7/21/2021	8/18/2021	9/15/2021	9/15/2021	7/21/2021	8/18/2021	9/15/2021	7/21/2021	8/18/2021	9/15/2021	7/21/2021	8/18/2021	12/22/2021	3/23/2022	7/13/2022
T809	Talek	7904	422	21	Female	6/14/2021	6/16/2021	Ntipilikwani	6/16/2021		7/21/2021	8/18/2021	9/15/2021	9/15/2021	7/21/2021	8/18/2021	9/15/2021	7/21/2021	8/18/2021	9/15/2021	7/21/2021	8/18/2021	12/22/2021	3/16/2022	3/16/2022
T810	Talek	7905	423	21	Male	6/16/2021	6/23/2021	Mpuai	6/23/2021	6/23/2021	8/4/2021	9/1/2021	10/6/2021	10/6/2021	8/4/2021	9/1/2021	10/6/2021	8/4/2021	9/1/2021	10/6/2021	8/4/2021	9/1/2021	1/19/2022	4/13/2022					-1.4264415	35.2082205
T811	Talek	7906	424	21	Female	6/19/2021	6/23/2021	Olesere	6/23/2021	6/23/2021	8/4/2021	9/1/2021	10/6/2021	10/6/2021	8/4/2021	9/1/2021	10/6/2021	8/4/2021	9/1/2021	10/6/2021	8/4/2021	9/1/2021	12/22/2021	3/16/2022	3/16/2022	12/28/2022			-1.213679	35.270085
T812	Talek	7907	425	21	Female	6/20/2021	6/23/2021	Talek Centre	6/23/2021	6/23/2021	8/4/2021	9/8/2021	10/13/2021	10/13/2021	8/4/2021	9/8/2021	10/13/2021	8/4/2021	9/8/2021	10/13/2021	8/4/2021	9/8/2021	1/12/2022	4/6/2022					-1.4468	35.21573
T813	Talek	7908	426	21	Male	6/20/2021	6/23/2021	Talek Centre	6/23/2021	6/23/2021	8/4/2021	9/1/2021	10/6/2021	10/6/2021	8/4/2021	9/1/2021	10/6/2021	8/4/2021	9/1/2021	10/6/2021	8/4/2021	9/1/2021	12/29/2021	3/23/2022	7/7/2022	12/21/2022			-1.4468	35.21573
T814	Talek	7909	427	21	Male	6/17/2021	6/23/2021	Talek Centre	6/23/2021	6/23/2021	8/25/2021	9/1/2021	10/20/2021	10/6/2021	8/25/2021	9/22/2021	10/20/2021	8/25/2021	9/22/2021	10/20/2021	8/25/2021	9/22/2021	12/22/2021	3/30/2022					-1.4468	35.21573
T815	Talek	7910	428	21	Male	6/10/2021	6/23/2021	Olesere	6/23/2021	6/23/2021																			-1.213679	35.270085
T816	Talek	7911	429	21	Female	6/21/2021	6/23/2021	Talek Centre	6/23/2021		8/4/2021	9/1/2021	10/13/2021	10/13/2021	8/4/2021	9/1/2021	10/13/2021	8/4/2021	9/1/2021	10/13/2021	8/4/2021	9/1/2021	12/29/2021	4/20/2022		3/8/2023			-1.4468	35.21573
T817	Talek	7912	430	21	Female	6/12/2021	6/23/2021	Talek Centre	6/23/2021		7/28/2021	9/8/2021	10/6/2021	10/6/2021	7/28/2021	9/8/2021	10/6/2021	7/28/2021	9/8/2021	10/6/2021	7/28/2021	9/8/2021	12/15/2021	7/6/2022					-1.4468	35.21573
T818	Talek	7913	431	21	Male	6/24/2021	7/9/2021	Talek Centre	7/9/2021	7/9/2021	8/4/2021	9/1/2021	10/13/2021	10/13/2021	8/4/2021	9/1/2021	10/13/2021	8/4/2021	9/1/2021	10/13/2021	8/4/2021	9/1/2021	12/29/2021	4/20/2022					-1.4468	35.21573
T819	Talek	7914	432	21	Female	6/21/2021	6/30/2021	Talek Centre	7/9/2021	7/9/2021	8/4/2021	9/1/2021	10/13/2021	10/13/2021	8/4/2021	9/1/2021	10/13/2021	8/4/2021	9/1/2021	10/13/2021	8/4/2021	9/1/2021	1/12/2022	4/13/2022					-1.4468	35.21573
T820	Talek	7914	433	21	Female	5/3/2021	6/30/2021	Talek Centre	7/9/2021																				-1.4468	35.21573
T821	Talek	7915	433	21	Male	6/30/2021	7/9/2021	Talek Centre	7/9/2021	7/9/2021	8/11/2021	9/15/2021	10/13/2021	10/13/2021	8/11/2021	9/15/2021	10/13/2021	8/11/2021	9/15/2021	10/13/2021	8/11/2021	9/15/2021	11/3/2021	4/6/2022					-1.4468	35.21573
T822	Talek	7916	434	21	Male	6/30/2021	7/9/2021	Talek Centre	7/9/2021	7/9/2021	8/11/2021	9/15/2021	10/20/2021	10/20/2021	8/11/2021	9/15/2021	10/20/2021	8/11/2021	9/15/2021	10/20/2021	8/11/2021	9/15/2021	1/19/2022	4/20/2022		7/5/2023			-1.4468	35.21573
T823	Talek	7917	435	21	Male	6/25/2021	7/9/2021	Talek Centre	7/9/2021	7/9/2021	8/11/2021	9/8/2021	10/13/2021	10/13/2021	8/11/2021	9/8/2021	10/13/2021	8/11/2021	9/8/2021	10/13/2021	8/11/2021	9/8/2021	12/29/2021	3/30/2022	3/30/2022	12/21/2022			-1.4468	35.21573
T824	Talek	7918	436	21	Female	7/8/2021	7/9/2021	Talek Centre	7/9/2021	7/9/2021	8/18/2021	9/15/2021	10/13/2021	10/13/2021	8/18/2021	9/15/2021	10/13/2021	8/18/2021	9/15/2021	10/13/2021	8/18/2021	9/15/2021	2/2/2022	5/11/2022	5/11/2022	6/28/2023			-1.4468	35.21573
T825	Talek	7919	437	21	Male	7/1/2021	7/9/2021	Ndoinyio	7/9/2021	7/9/2021	8/11/2021	9/8/2021	10/13/2021	10/13/2021	8/11/2021	9/8/2021	10/13/2021	8/11/2021	9/8/2021	10/13/2021	8/11/2021	9/8/2021	1/12/2022	4/6/2022	7/6/2022	3/8/2022			-1.63029	36.95421
T826	Talek	7920	438	21	Male	7/8/2021	7/9/2021	Talek Centre	7/9/2021	7/9/2021	8/18/2021	9/15/2021	10/13/2021	10/13/2021	8/18/2021	9/15/2021	10/13/2021	8/18/2021	9/15/2021	10/13/2021	8/18/2021	9/15/2021	12/29/2021						-1.4468	35.21573
T827	Talek	7921	439	21	Female	6/24/2021	7/9/2021	Talek Centre	7/9/2021	7/9/2021	8/4/2021	9/8/2021	10/6/2021	10/6/2021	8/4/2021	9/8/2021	10/6/2021	8/4/2021	9/8/2021	10/6/2021	8/4/2021	9/8/2021	1/5/2022	4/20/2022	12/14/2022				-1.4468	35.21573
T828	Talek	7922	440	21	Male	7/2/2021	7/14/2021	Talek Centre	7/14/2021	7/14/2021	8/18/2021	9/15/2021	10/13/2021	10/13/2021	8/18/2021	9/15/2021	10/13/2021	8/18/2021	9/15/2021	10/13/2021	8/18/2021	9/15/2021	12/29/2022	4/27/2022					-1.4468	35.21573
T829	Talek	7923	441	21	Female	6/12/2021	7/14/2021	Talek Centre	7/14/2021	7/14/2021	8/25/2021	9/15/2021	10/27/2021	10/27/2021	8/25/2021	9/29/2021	10/27/2021	8/25/2021	9/29/2021	10/27/2021	8/25/2021	9/29/2021	12/8/2021						-1.4468	35.21573
T830	Talek	7924	442	21	Male	7/7/2021	7/14/2021	Talek Centre	7/14/2021	7/14/2021																			-1.4468	35.21573
T831	Talek	7925	443	21	Male	6/22/2021	7/14/2021	Talek Centre	7/14/2021	7/14/2021	8/4/2021	9/1/2021	10/6/2021		8/4/2021	9/1/2021	10/6/2021	8/4/2021	9/1/2021	10/6/2021	8/4/2021	9/1/2021	12/29/2021	4/20/2022	12/28/2021	2/22/2023			-1.4468	35.21573
T832	Talek	7926	444	21	Male	7/7/2021	7/14/2021	Talek Centre	7/14/2021	7/14/2021	9/15/2021	10/13/2021	10/13/2021	7/13/2022	9/15/2021	10/13/2021	10/13/2021	9/15/2021	10/13/2021	10/13/2021	9/15/2021	10/13/2021	1/12/2022	1/14/2022					-1.4468	35.21573
T833	Talek	7927	445	21	Male	7/1/2021	7/14/2021	Talek Centre	7/14/2021	7/14/2021	8/11/2021	9/8/2021	10/20/2021	7/13/2022	8/11/2021	9/8/2021	10/20/2021	8/11/2021	9/8/2021	10/20/2021	8/11/2021	9/8/2021	1/26/2022	4/20/2022		1/18/2023			-1.4468	35.21573
T834	Talek	7928	446	21	Male	7/13/2021	7/21/2021	Esilalei	7/21/2021	7/21/2021	8/25/2021	10/29/2021	11/17/2021	7/13/2022	8/25/2021	10/29/2021	11/17/2021	8/25/2021	10/29/2021	11/17/2021	8/25/2021	10/29/2021	2/2/2022	6/29/2022					-1.43112	35.25578
T835	Talek	7929	447	21	Male	7/14/2021	7/21/2021	Talek Centre	7/21/2021	7/21/2021	8/25/2021	9/22/2021	10/20/2021	7/13/2022	8/25/2021	9/22/2021	10/20/2021	8/25/2021	9/22/2021	10/20/2021	8/25/2021	9/22/2021	1/12/2022	1/12/2022					-1.4468	35.21573
T836	Talek	7930	448	21	Male	7/16/2021	7/21/2021	Ntipilikwani	7/21/2021	7/21/2021	9/1/2021	10/6/2021	11/3/2021	7/13/2022	9/1/2021	10/6/2021	11/3/2021	9/1/2021	10/6/2021	10/20/2021	9/1/2021	10/6/2021	1/26/2022	4/27/2022	3/1/2023
T837	Talek	7931	449	21	Female	7/15/2021	7/21/2021	Irbaan	7/21/2021	7/21/2021	8/25/2021	9/23/2021	10/20/2021	2/16/2022	8/25/2021	9/23/2021	10/20/2021	8/25/2021	9/23/2021	10/20/2021	8/25/2021	9/23/2021	1/19/2022	4/20/2022		2/15/2023			-1.463426794	35.28792458
T838	Talek	7932	450	21	Male	7/4/2021	7/21/2021	Ntipilikwani	7/21/2021	7/21/2021	8/15/2021	9/15/2021	10/13/2021	10/13/2021	8/15/2021	9/15/2021	10/13/2021	8/15/2021	9/15/2021	10/13/2021	8/15/2021	9/15/2021	1/26/2022	6/8/2022
T839	Talek	7933	451	21	Male	7/24/2021	7/28/2021	Talek Centre	7/28/2021	7/28/2021	9/8/2021	10/13/2021	11/10/2021		9/8/2021	10/13/2021		9/8/2021	10/13/2021		9/8/2021	10/13/2021	2/12/2022	4/27/2022					-1.4468	35.21573
T840	Talek	7934	452	21	Female	7/18/2021	7/28/2021	Olare-Orok	7/28/2021	7/28/2021	9/1/2021				9/1/2021			9/1/2021			9/1/2021
T841	Talek	7935	453	21	Female	7/23/2021	7/28/2021	Talek Centre	7/28/2021	7/28/2021	9/1/2021	10/6/2021	11/3/2021		9/1/2021	10/6/2021	11/3/2021	9/1/2021	10/6/2021	11/3/2021	9/1/2021	10/6/2021	1/19/2022						-1.4468	35.21573
T842	Talek	7936	454	21	Male	7/23/2021	7/28/2021	Talek Centre	7/28/2021	7/28/2021	9/1/2021	10/13/2021	11/17/2021	2/9/2022	9/1/2021	10/13/2021	11/17/2021	9/1/2021	10/13/2021	11/17/2021	9/1/2021	10/13/2021	2/9/2022	4/20/2022					-1.4468	35.21573
T843	Talek	7937	455	21	Male	7/10/2021	8/4/2021	Talek Centre	8/4/2021	8/4/2021	8/25/2021	10/6/2021	11/24/2021	2/9/2022	8/25/2021	10/6/2021	11/24/2021	8/25/2021	10/6/2021	11/24/2021	8/25/2021	10/6/2021	1/12/2022	4/20/2022					-1.4468	35.21573
T844	Talek	7938	456	21	Male	7/26/2021	8/4/2021	Talek Centre	8/4/2021	8/4/2021	9/8/2021	10/27/2021	12/8/2021	2/9/2022	9/8/2021	10/27/2021	12/8/2021	9/8/2021	10/27/2021	12/8/2021	9/8/2021	10/27/2021							-1.4468	35.21573
T845	Talek	7939	457	21	Male	8/1/2021	8/4/2021	Olkuroto	8/4/2021	8/4/2021	9/15/2021	10/14/2021	11/17/2021	2/9/2022	9/15/2021	10/14/2021	11/17/2021	9/15/2021	10/14/2021	11/17/2021	9/15/2021	10/14/2021	2/2/2022	11/1/2022		2/5/2022			-1.3602464	35.2439639
T846	Talek	7940	458	21	Female	7/31/2021	8/4/2021	Oltiameletei	8/4/2021	8/4/2021	9/15/2021	10/13/2021	11/10/2021	2/9/2022	9/15/2021	10/13/2021	11/10/2021	9/15/2021	10/13/2021	11/10/2021	9/15/2021	10/13/2021	4/27/2022	4/27/2022
T847	Talek	7941	459	21	Female	8/2/2021	8/4/2021	Ntipilikwani	8/4/2021	8/4/2021	9/15/2021	10/20/2021	11/24/2021	2/9/2022	9/15/2021	10/20/2021	11/24/2021	9/15/2021	10/20/2021	11/24/2021	9/15/2021	10/20/2021	6/22/2022	6/29/2022
T848	Talek	7942	460	21	Male	8/2/2021	8/4/2021	Ndoinyio	8/4/2021	8/4/2021	9/15/2021	10/20/2021	11/24/2021	2/9/2022	9/15/2021	10/20/2021	11/24/2021	9/15/2021	10/20/2021	11/24/2021	9/15/2021	10/20/2021							-1.63029	36.95421
T849	Talek	7943	461	21	Male	7/18/2021	7/21/2021	Olare-Orok	8/4/2021	8/4/2021	7/21/2021	10/6/2021	11/10/2021	2/9/2022	7/21/2021	10/6/2021	11/10/2021	7/21/2021	10/6/2021	11/10/2021	7/21/2021	10/6/2021	2/26/2022
T850	Talek	7944	462	21	Female	8/6/2021	8/11/2021	Ntipilikwani	8/11/2021	8/11/2021	9/22/2021	10/20/2021	11/24/2021	4/9/2022	9/22/2021	10/20/2021	11/24/2021	9/22/2021	10/20/2021	11/24/2021	9/22/2021	10/20/2021	4/11/2022	4/11/2022
T851	Talek	7945	463	21	Female	8/7/2021	8/11/2021	Talek Centre	8/11/2021	8/11/2021	9/22/2021	10/20/2021	11/24/2021	3/9/2022	9/22/2021	10/20/2021	11/24/2021	9/22/2021	10/20/2021	11/24/2021	9/22/2021	10/20/2021	1/26/2022	5/11/2022	5/11/2022	2/8/2023			-1.4468	35.21573
T852	Talek	7946	464	21	Male	8/15/2021	8/18/2021	Talek Centre	8/18/2021	8/18/2021	9/29/2021	10/27/2021	11/24/2021	12/21/2021	9/29/2021	10/27/2021	11/24/2021	9/29/2021	10/27/2021	11/24/2021	9/29/2021	10/27/2021	2/16/2022	5/18/2022					-1.4468	35.21573
T853	Talek	7947	465	21	Female	8/9/2021	8/18/2021	Talek Centre	8/18/2021	8/18/2021	9/29/2021	11/10/2021			9/29/2021	11/10/2021		9/29/2021	11/10/2021		9/29/2021	11/10/2021	2/23/2022	5/15/2022					-1.4468	35.21573
T854	Talek	7948	466	21	Female	8/21/2021	8/25/2021	Talek Centre	8/25/2021	8/25/2021	10/6/2021	11/17/2021	12/15/2021	3/16/2022	10/6/2021	11/17/2021	12/15/2021	10/6/2021	11/17/2021	12/15/2021	10/6/2021	11/17/2021	3/2/2022	6/29/2022		4/26/2023			-1.4468	35.21573
T855	Talek	7949	467	21	Female	8/22/2021	8/25/2021	Talek Centre	8/25/2021	8/25/2021	10/3/2021	11/17/2021			10/3/2021	11/17/2021		10/3/2021	11/17/2021		10/3/2021	11/17/2021		2/20/2022					-1.4468	35.21573
T856	Talek	7950	468	21	Female	7/6/2021	7/9/2021	Talek Centre	8/25/2021	8/25/2021		11/17/2021	10/20/2021		9/22/2021	9/22/2021	10/20/2021	9/22/2021	9/22/2021	10/20/2021	9/22/2021	9/22/2021	12/29/2021	4/20/2022	4/20/2022				-1.4468	35.21573
T857	Talek	7951	469	21	Male	8/24/2021	8/25/2021	Talek Centre	8/25/2021	8/25/2021	10/6/2021	11/17/2021	12/15/2021		10/6/2021	11/17/2021	12/15/2021	10/6/2021	11/17/2021	12/15/2021	10/6/2021	11/17/2021	2/23/2022	3/30/2022	3/30/2022				-1.4468	35.21573
T858	Talek	7952	470	21	Male	7/21/2021	7/25/2021	Isiketa	7/21/2021	7/21/2021	9/8/2021	10/6/2021	11/10/2021	2/9/2022	9/8/2021	10/6/2021	11/10/2021	9/8/2021	10/6/2021	11/10/2021	9/8/2021	10/6/2021	8/3/2022	3/3/2022					-1.3608708	35.2431412
T859	Talek	7953	471	21	Male	8/30/2021	9/1/2021	Ngila	9/1/2021	9/1/2021	10/13/2021	11/10/2021	12/8/2021	2/9/2022	10/13/2021	11/10/2021	12/8/2021	10/13/2021	11/10/2021	12/8/2021	10/13/2021	11/10/2021	3/2/2022	9/7/2022					-1.3797716	35.2331218
T860	Talek	7954	472	21	Female	8/29/2021	9/1/2021	Talek Centre		9/1/2021	9/8/2021	10/13/2021	11/10/2021	2/9/2022	9/8/2021	10/13/2021	11/10/2021	9/8/2021	10/13/2021	11/10/2021	9/8/2021	10/13/2021	12/8/2022	9/7/2022					-1.4468	35.21573
T861	Talek	7955	473	21	Male	8/31/2021	9/1/2021	Oleopolos	9/8/2021	9/8/2021	10/13/2021	11/10/2021			10/13/2021	11/10/2021		10/13/2021	11/10/2021		10/13/2021	11/10/2021	6/22/2022	9/7/2022
T862	Talek	7956	474	21	Male	8/29/2021	9/1/2021	Isiketa	9/1/2021	9/1/2021	10/6/2021	3/11/2021	12/8/2021	3/16/2022	10/6/2021	3/11/2021	12/8/2021	10/6/2021	11/10/2021	12/8/2021	10/6/2021	11/10/2021	3/16/2022	9/7/2022		3/8/2023			-1.3608708	35.2431412
T863	Talek	7957	475	21	Female	8/31/2021	9/1/2021	Mpuai	9/1/2021	9/1/2021	10/6/2021	11/10/2021	12/8/2021	2/16/2022	10/6/2021	11/10/2021	12/8/2021	10/6/2021	11/10/2021	12/8/2021	10/6/2021	11/10/2021	3/23/2022	9/7/2022					-1.4264415	35.2082205
T864	Talek	7958	476	21	Female	8/27/2021	9/1/2021	Isiketa	9/1/2021	9/1/2021	10/6/2021	11/3/2021	12/8/2021	2/16/2022	10/6/2021	11/3/2021	12/8/2021	10/6/2021	11/10/2021	12/8/2021	10/6/2021	11/10/2021	3/16/2022	9/7/2022		3/8/2023			-1.3608708	35.2431412
T865	Talek	7959	477	21	Female	9/1/2021	9/8/2021	Esilalei	9/1/2021	9/1/2021	10/13/2021	11/10/2021	2/9/2022	2/9/2022	10/13/2021	11/10/2021	2/9/2022	10/13/2021	11/10/2021	2/9/2022	10/13/2021	11/10/2021	3/16/2022	7/6/2022		4/5/2023			-1.43112	35.25578
T866	Talek	7960	478	21	Female	9/5/2021	9/8/2021	Oltiameletei	9/8/2021	9/8/2021	10/20/2021	11/24/2021	1/12/2022	2/9/2022	10/20/2021	11/24/2021	1/12/2022	10/20/2021	11/24/2021	1/12/2022	10/20/2021	11/24/2021	3/23/2022	7/27/2022
T867	Talek	7961	479	21	Male	8/23/2021	9/1/2021	Ntipilikwani	9/8/2021	9/8/2021	10/6/2021	11/3/2021	12/8/2021	2/9/2022	10/6/2021	11/3/2021	12/8/2021	11/3/2021	11/3/2021	12/8/2021	10/6/2021	11/3/2021	3/2/2022	3/1/2022		3/3/2023
T868	Talek	7962	480	21	Female	9/1/2021	9/8/2021	Talek Centre	9/8/2021	9/8/2021	10/13/2021	11/10/2021	12/8/2021	3/9/2022	10/13/2021	11/10/2021	12/8/2021	10/13/2021	11/10/2021	12/8/2021	10/13/2021	11/10/2021	3/2/2022	9/7/2022		3/3/2023			-1.4468	35.21573
T869	Talek	7963	481	21	Male	8/22/2021	9/8/2021	Talek Centre	10/13/2021	10/13/2021																			-1.4468	35.21573
T870	Talek	7964	482	21	Male	7/26/2021		Talek Centre	7/29/2021	7/29/2021	9/8/2021	10/6/2021	11/3/2021		9/8/2021	10/6/2021	11/3/2021	9/8/2021	10/6/2021	11/3/2021	9/8/2021	10/6/2021	3/2/2022	3/30/2022	3/30/2022				-1.4468	35.21573
T871	Talek	7965	483	21	Female	9/10/2021	9/15/2021	Talek Centre	9/15/2021	9/15/2021	10/27/2021	11/24/2021	12/22/2021	2/9/2022	10/27/2021	11/24/2021	12/22/2021	10/27/2021	11/24/2021	12/22/2021	10/27/2021	11/24/2021	3/23/2022	4/21/2022	4/21/2022				-1.4468	35.21573
T872	Talek	7966	484	21	Male	9/4/2021	9/15/2021	Irbaan	9/15/2021	9/15/2021	10/20/2021	11/24/2021	12/22/2021	2/9/2022	10/20/2021	11/24/2021	12/22/2021	10/20/2021	11/24/2021	12/22/2021	10/20/2021	11/24/2021	4/11/2022	12/14/2022	12/14/2022				-1.463426794	35.28792458
T873	Talek	7967	485	21	Female	9/6/2021	9/15/2021	Molibany	9/15/2021	9/15/2021	10/20/2021				10/20/2021			10/20/2021			10/20/2021								-1.43224	35.23519
T874	Talek	7968	486	21	Female	9/14/2021	9/15/2021	Talek Centre	9/15/2021	9/15/2021																			-1.4468	35.21573
T875	Talek	7969	487	21	Male	11/20/1926	9/15/2021	Kolong	9/15/2021	9/15/2021	11/3/2021	12/15/2021	3/2/2022	3/16/2022	11/3/2021	12/15/2021	3/2/2022	11/3/2021	12/15/2021	3/2/2022	11/3/2021	12/15/2021	3/16/2022	7/29/2022					-1.41356	35.20047
T876	Talek	7970	488	21	Male	9/10/2021	9/15/2021	Oltiameletei	9/15/2021	9/15/2021	10/27/2021	11/24/2021	1/12/2022	3/16/2022	10/27/2021	11/24/2021	1/12/2022	10/27/2021	11/24/2021	1/12/2022	10/27/2021	11/24/2021	3/2/2022	6/22/2022
T877	Talek	7971	489	21	Female	9/9/2021	9/15/2021	Talek Centre	9/15/2021	9/15/2021	10/27/2021	11/24/2021	3/1/2023	2/16/2022	10/27/2021	11/24/2021	3/1/2023	10/27/2021	11/24/2021	3/1/2023	10/27/2021	11/24/2021				3/1/2023			-1.4468	35.21573
T878	Talek	7972	490	21	Male	9/1/2021	9/15/2021	Talek Centre	9/15/2021	9/15/2021	10/27/2021	11/24/2021	12/22/2021	2/9/2022	10/27/2021	11/24/2021	12/22/2021	10/27/2021	11/24/2021	12/22/2021	10/27/2021	11/24/2021	2/9/2022	5/25/2022					-1.4468	35.21573
T879	Talek	7973	491	21	Male	9/18/2021	9/22/2021	Ndoinyio	9/15/2021	9/15/2021	10/27/2021	11/24/2021	12/22/2021	2/9/2022	10/27/2021	11/24/2021	12/22/2021	10/27/2021	11/24/2021	12/22/2021	10/27/2021	11/24/2021	3/23/2022			4/19/2023			-1.63029	36.95421
T880	Talek	7974	492	21	Female	9/18/2021	9/22/2021	Talek Centre	9/22/2021	9/15/2021	11/3/2021	12/8/2021	1/12/2022	2/9/2022	11/3/2021	12/8/2021	1/12/2022	11/3/2021	12/8/2021	1/12/2022	11/3/2021	12/8/2021	3/30/2022	3/30/2022	3/30/2022				-1.4468	35.21573
T881	Talek	7975	493	21	Male	9/21/2021	9/22/2021	Mpuai	9/29/2021	9/15/2021	11/10/2021	12/8/2021	1/12/2022	2/9/2022	11/10/2021	12/8/2021	1/12/2022	11/10/2021	12/8/2021	1/12/2022	11/10/2021	12/8/2021	3/9/2022	6/29/2022					-1.4264415	35.2082205
T882	Talek	7976	494	21	Male	9/28/2021	9/29/2021	Ndoinyio	9/29/2021	9/15/2021	11/17/2021	12/22/2021	1/19/2022	3/9/2022	11/17/2021	12/22/2021	1/19/2022	11/17/2021	12/22/2021	1/19/2022	11/17/2021	12/22/2021	3/30/2022	6/29/2022		5/3/2023			-1.63029	36.95421
T883	Talek	7977	495	21	Male	9/23/2021	9/29/2021	Talek Centre	9/29/2021	9/15/2021	11/10/2021	12/8/2021	1/12/2022	3/9/2022	11/10/2021	12/8/2021	1/12/2022	11/10/2021	12/8/2021	1/12/2022	11/10/2021		4/13/2022						-1.4468	35.21573
T884	Talek	7978	496	21	Male	9/20/2021	9/29/2021	Talek Centre	9/29/2021	9/15/2021	11/10/2021	12/15/2021	1/12/2022	3/23/2022	11/10/2021	12/15/2021	1/12/2022	11/10/2021	12/15/2021	1/12/2022	11/10/2021	12/15/2021	3/23/2022	6/22/2022					-1.4468	35.21573
T885	Talek	7979	497	21	Female	9/24/2021	9/29/2021	Talek Centre	9/29/2021	9/15/2021																	yes	transferred	-1.4468	35.21573
T886	Talek	7980	498	21	Female	9/27/2021	9/29/2021	Talek Centre	9/20/2021	9/20/2021	11/7/2021	12/15/2021	1/26/2022	2/16/2022	11/7/2021	12/15/2021	1/26/2022	11/7/2021	12/15/2021	1/26/2022	11/7/2021	12/15/2021	4/6/2022	6/29/2022					-1.4468	35.21573
T887	Talek	7981	499	21	Female	8/12/2021	9/29/2021	Talek Centre	8/24/2021	8/24/2021	9/6/2021	10/27/2021			9/6/2021	10/27/2021		10/29/2021	10/27/2021		10/29/2021	10/27/2021	2/23/2022						-1.4468	35.21573
T888	Talek	7982	500	21	Male	8/23/2021	9/29/2021	Talek Centre	9/29/2021	8/24/2021	10/6/2021	11/11/2021	12/31/2021	3/8/2022	10/6/2021	11/11/2021	12/31/2021	10/6/2021	11/11/2021	12/31/2021	10/6/2021	11/11/2021	3/8/2022						-1.4468	35.21573
T889	Talek	7983	501	21	Male	9/25/2021	9/29/2021	Mpuai	9/29/2021	8/24/2021	11/10/2021	12/8/2021	1/19/2022	2/7/2022	11/10/2021	12/8/2021	1/19/2022	11/10/2021	12/8/2021	1/19/2022	11/10/2021	12/8/2021	3/23/2022	7/20/2022	4/5/2022	4/5/2023			-1.4264415	35.2082205
T890	Talek	7984	502	21	Female	9/24/2021	9/29/2021	Ntipilikwani	9/29/2021	8/24/2021	11/10/2021	12/8/2021	1/12/2022	2/7/2022	11/10/2021	12/8/2021	1/12/2022	11/10/2021	12/8/2021	1/12/2022	11/10/2021		4/20/2022
T891	Talek	7985	503	21	Female	9/21/2021	9/29/2021	Oltiameletei	10/6/2021	10/6/2021	11/10/2021	12/8/2021	1/12/2022	2/7/2022	11/10/2021	12/8/2021	1/12/2022	11/10/2021	12/8/2021	1/12/2022	11/10/2021	12/8/2021	3/30/2022	4/6/2022		2/22/2023
T892	Talek	7986	504	21	Female	10/2/2021	10/6/2021	Talek Centre	10/6/2021	10/6/2021	11/17/2021	12/15/2021	1/12/2022	2/9/2022	11/17/2021	12/15/2021	1/12/2022	11/17/2021	12/15/2021	1/12/2022	11/17/2021	12/15/2021							-1.4468	35.21573
T893	Talek	7987	505	21	Female	9/29/2021	10/6/2021	Mpuai	10/6/2021	10/6/2021	11/10/2021	12/15/2021	1/12/2022	2/6/2022	11/10/2021	12/15/2021	1/12/2022	11/10/2021	12/15/2021	1/12/2022	11/10/2021	12/15/2021	3/30/2022						-1.4264415	35.2082205
T894	Talek	7988	506	21	Female	10/4/2021	10/6/2021	Talek Centre	10/6/2021	10/6/2021	11/17/2021	12/15/2021	1/12/2022	2/9/2022	11/17/2021	12/15/2021	1/12/2022	11/17/2021	12/15/2021	1/12/2022	11/17/2021	12/15/2021	4/13/2022						-1.4468	35.21573
T895	Talek	7989	507	21	Male	9/19/2021	10/6/2021	Talek Centre	10/6/2021	10/6/2021	11/3/2021	12/8/2021	1/12/2022	2/16/2022	11/3/2021	12/8/2021	1/12/2022	11/3/2021	12/8/2021	1/12/2022	11/3/2021	12/8/2021		6/29/2022		4/5/2023			-1.4468	35.21573
T896	Talek	7990	508	21	Male	9/19/2021	10/6/2021	Talek Centre	10/6/2021	10/6/2021	11/3/2021	12/8/2021	2/16/2022	2/16/2022	11/3/2021	12/8/2021	2/16/2022	11/3/2021	12/8/2021	2/16/2022	11/3/2021	12/8/2021	3/30/2022	6/29/2022		4/5/2023			-1.4468	35.21573
T897	Talek	7991	509	21	Female	9/27/2021	10/6/2021	Olkuroto	10/6/2021	10/6/2021	11/17/2021				11/17/2021			11/17/2021			11/17/2021			9/7/2022					-1.3602464	35.2439639
T898	Talek	7992	510	21	Male	10/1/2021	10/6/2021	Olkuroto	10/6/2021	10/6/2021	11/17/2021	12/15/2021	1/12/2022		11/17/2021	12/15/2021	1/12/2022	11/17/2021	12/15/2021	1/12/2022	11/17/2021	12/15/2021	4/6/2022	7/6/2022					-1.3602464	35.2439639
T899	Talek	7993	511	21	Female	9/23/2021	10/6/2021	Mpuai	10/6/2021	10/6/2021	11/10/2021	12/8/2021	1/19/2022	2/9/2022	11/10/2021	12/8/2021	1/19/2022	11/10/2021	12/8/2021	1/19/2022	11/10/2021	12/8/2021	3/23/2022	6/29/2022					-1.4264415	35.2082205
T900	Talek	7994	512	21	Female	9/19/2021	10/13/2021	Ntipilikwani	10/13/2021	10/13/2021	11/3/2021	12/5/2021	1/12/2022	2/9/2022	11/3/2021	12/5/2021	1/12/2022	11/10/2021	12/5/2021	1/12/2022	11/3/2021	12/5/2021	4/20/2022	7/13/2022
T901	Talek	7995	513	21	Male	10/12/2021	10/13/2021	Molibany	10/13/2021	10/13/2021	12/22/2021	1/19/2022	1/19/2022	5/4/2022	12/22/2021	1/19/2022	5/4/2022	12/22/2021	12/22/2021	1/19/2022	12/22/2021	1/19/2022	15/2/22						-1.43224	35.23519
T902	Talek	7996	514	21	Female	7/26/2021	7/29/2021	Talek Centre	7/29/2021	7/29/2021		10/13/2021				10/13/2021			10/13/2021			10/13/2021							-1.4468	35.21573
T903	Talek	7997	515	21	Male	9/27/2021	10/13/2021	Talek Centre	10/13/2021	10/13/2021	11/3/2021	12/1/2021			11/3/2021	12/1/2021			12/1/2021		11/3/2021	12/1/2021	4/27/2022						-1.4468	35.21573
T904	Talek	7998	516	21	Female	10/9/2021	10/13/2021	Talek Centre	10/13/2021	10/13/2021	12/1/2021	1/12/2022	3/2/2022	3/2/2022	12/1/2021	1/12/2022	3/2/2022	12/1/2021	1/12/2022	3/2/2022	12/1/2021	12/1/2021	4/20/2022	8/17/2022					-1.4468	35.21573
T905	Talek	7999	517	21	Female	9/12/2021	10/13/2021	Oltiameletei	10/13/2021	10/13/2021	11/10/2021				11/10/2021				11/10/2021			11/10/2021
T906	Talek	8000	518	21	Male	10/19/2021	10/20/2021	Singilayo	10/20/2021	10/20/2021	12/8/2021	1/12/2022	2/16/2022	2/16/2022	12/8/2021	1/12/2022	2/16/2022	12/8/2021	1/12/2022	2/16/2022	12/8/2021	2/16/2022		8/17/2022
T907	Talek	8001	519	21	Male	10/15/2021	10/20/2021	Talek Centre	10/20/2021	10/20/2021	1/5/2022	2/2/2022			1/5/2022	2/2/2022	2/2/2022	1/5/2022	2/2/2022	2/2/2022	1/5/2022	1/5/2022	4/11/2022			4/19/2023			-1.4468	35.21573
T908	Talek	8002	520	21	Male	10/15/2021	10/20/2021	Ntipilikwani	10/20/2021	10/20/2021	1/5/2022	2/2/2022	2/2/2022	2/2/2022	1/5/2022	2/2/2022	2/2/2022	1/5/2022	2/2/2022	2/2/2022	1/5/2022	1/5/2022	4/20/2022	7/27/2022		4/26/2023
T909	Talek	8003	521	21	Male	10/14/2021	10/20/2021	Molibany	10/20/2021	10/20/2021	12/1/2021	5/1/2022	2/2/2022			5/1/2022	2/2/2022	12/1/2021	5/1/2022	2/2/2022	12/1/2021	1/5/2022	4/20/2022	7/29/2022		5/31/2023			-1.43224	35.23519
T910	Talek	8004	522	21	Male	10/19/2021	10/20/2021	Ngila	10/20/2021	10/20/2021	12/1/2021	1/12/2022	2/16/2022	2/16/2022	12/1/2021	1/12/2022	2/16/2022	12/1/2021	1/12/2022	2/16/2022	12/1/2021	1/12/2022	4/27/2022	7/27/2022		4/12/2023			-1.3797716	35.2331218
T911	Talek	8005	523	21	Female	10/20/2021	10/20/2021	Mpuai	10/20/2021	10/20/2021	12/8/2021	1/12/2022	2/16/2022	2/16/2022	12/8/2021	1/12/2022	2/16/2022	2/16/2022	12/8/2021	1/12/2022	12/8/2021	1/12/2022	4/27/2022	7/27/2022					-1.4264415	35.2082205
T912	Talek	8006	524	21	Female	10/5/2021	10/27/2021	Mara Rianta	10/27/2021	10/27/2021																			-1.21662	35.05218
T913	Talek	8007	525	21	Female	10/26/2021	10/27/2021	Oltiameletei	10/27/2021	10/27/2021	12/8/2021	1/12/2022	2/16/2022	2/16/2022	12/8/2021	1/12/2022	2/16/2022	12/8/2021	1/12/2022	2/16/2022	12/8/2021		3/23/2022	9/7/2022
T914	Talek	8008	525	21	Female	10/18/2021	10/27/2021	Ngila	10/27/2021	10/27/2021	12/1/2021	1/5/2022	2/2/2022	2/16/2022	12/1/2021	1/5/2022	2/2/2022		1/5/2022	2/2/2022	12/1/2021	1/5/2022	5/18/2022	8/3/2022	8/3/2022				-1.3797716	35.2331218
T915	Talek	8009	526	21	Female	10/21/2021	10/27/2021	Talek Centre	10/27/2021	10/27/2021	12/8/2021	1/12/2022	2/16/2022	2/16/2022	12/8/2021	1/12/2022	2/16/2022	2/16/2022	1/12/2022	2/16/2022	12/8/2021	1/5/2022	4/27/2022	9/7/2022					-1.4468	35.21573
T916	Talek	8010	527	21	Male	10/21/2021	10/27/2021	Oltiameletei	10/27/2021	10/27/2021	12/8/2021	1/12/2022	2/16/2022	2/16/2022	12/8/2021	1/12/2022	2/16/2022	12/8/2021	1/12/2022	2/16/2022	12/8/2021	1/12/2022	4/27/2022	7/27/2022
T917	Talek	8011	528	21	Male	10/16/2021	10/27/2021	Mpuai	10/27/2021	10/27/2021	12/8/2021	1/19/2022	2/16/2022	2/16/2022	12/8/2021	1/19/2022	2/16/2022	12/8/2021	1/19/2022	2/16/2022	12/8/2021	1/19/2022	4/20/2022	7/20/2022					-1.4264415	35.2082205
T918	Talek	8012	529	21	Male	10/25/2021	10/27/2021	Mpuai	10/27/2021	10/27/2021	12/8/2021	1/12/2022	2/16/2022	2/16/2022	12/8/2021	1/12/2022	2/16/2022	12/8/2021	1/12/2022	2/16/2022	1/12/2021	1/19/2022	4/5/2022	7/20/2022	11/2/2022	5/31/2023			-1.4264415	35.2082205
T919	Talek	8013	530	21	Male	10/12/2021	10/27/2021	Olare-Orok	10/27/2021	10/27/2021	12/1/2021	2/5/2022	2/9/2022	2/9/2022	12/1/2021	2/5/2022	2/9/2022	12/1/2021	2/5/2022	2/9/2022	12/1/2021	2/5/2022	4/20/2022
T920	Talek	8014	531	21	Female	9/21/2021	9/28/2021	Olare-Orok	9/28/2021	9/28/2021	11/3/2021	12/1/2021	1/5/2022	2/9/2022	11/3/2021	12/1/2021	1/5/2022	11/3/2021	12/1/2021	1/5/2022	11/3/2021	12/1/2021				4/12/2023
T921	Talek	8015	532	21	Female	10/18/2021	11/3/2021	Mpuai	11/3/2021	11/3/2021	12/1/2021	1/5/2022	2/21/2022	2/21/2022	12/1/2021	1/5/2022	2/21/2022	12/1/2021	1/5/2022	2/21/2022	12/1/2021	1/5/2022	4/27/2022	7/27/2022		4/19/2023			-1.4264415	35.2082205
T922	Talek	8016	533	21	Female	11/2/2021	11/3/2021	Mpuai	11/3/2021	11/3/2021	12/22/2021	1/19/2022	2/16/2022	2/16/2022	12/22/2021	1/19/2022	2/16/2022	12/22/2021	1/19/2022	2/16/2022	12/22/2021	1/19/2022	5/25/2022	8/7/2022					-1.4264415	35.2082205
T923	Talek	8017	534	21	Female	10/24/2021	11/3/2021	Irbaan	11/3/2021	11/3/2021	12/8/2021				12/8/2021			12/8/2021			12/8/2021								-1.463426794	35.28792458
T924	Talek	8018	535	21	Female	11/4/2021	4/10/2021	Ngila	4/10/2021	4/10/2021	12/22/2021	1/19/2022			12/22/2021	1/19/2022		12/22/2021	1/19/2022		12/22/2021								-1.3797716	35.2331218
T925	Talek	8019	536	21	Male	11/4/2021	11/10/2021	Ndoinyio	11/10/2021	11/10/2021	12/22/2021	1/19/2022	7/6/2022		12/22/2021	1/19/2022	7/6/2022	12/22/2021	1/19/2022	7/6/2022	12/22/2021			5/10/2023					-1.63029	36.95421
T926	Talek	8020	537	21	Male	11/9/2021	11/10/2021	Ndoinyio	11/10/2021	11/10/2021	12/29/2021	1/26/2022	2/23/2022		12/29/2021	1/26/2022	2/23/2022	12/29/2021	1/26/2022	2/23/2022	12/29/2021	1/26/2022	3/9/2022						-1.63029	36.95421
T927	Talek	8021	538	21	Female	11/4/2021	11/10/2021	Talek Centre	11/10/2021	11/10/2021	12/22/2021	1/19/2022	2/16/2022	2/16/2022	12/22/2021	1/19/2022	2/16/2022	12/22/2021	1/19/2022	2/16/2022	12/22/2021	1/19/2022	5/4/2022	8/3/2022					-1.4468	35.21573
T928	Talek	8022	539	21	Male	11/7/2021	11/10/2021	Talek Centre	11/10/2021	11/10/2021	12/22/2021	1/19/2022	2/16/2022	2/16/2022	12/22/2021	1/19/2022	2/16/2022	12/22/2021	1/19/2022	2/16/2022	12/22/2021	1/19/2022	8/17/2022						-1.4468	35.21573
T929	Talek	8023	540	21	Male	10/25/2021	11/10/2021	Olare-Orok	11/10/2021	11/10/2021	12/15/2021	1/12/2022	2/23/2022		12/15/2021	1/12/2022	2/23/2022	12/15/2021	1/12/2022	2/23/2022	12/15/2021	1/19/2022	6/1/2022	7/27/2022
T930	Talek	8024	541	21	Female	11/16/2021	11/17/2021	Kolong	11/17/2021	11/17/2021	1/5/2022	2/2/2022	2/23/2022	5/4/2022	1/5/2022	2/2/2022	3/2/2022	1/5/2022	2/2/2022	3/2/2022	1/5/2022	1/19/2022	11/2/2022						-1.41356	35.20047
T931	Talek	8025	542	21	Female	11/15/2021	11/17/2021	Isiketa	11/17/2021	11/17/2021	1/5/2022	2/9/2022	3/9/2022	3/9/2022	1/5/2022	2/9/2022	3/9/2022	1/5/2022	2/9/2022	3/9/2022	1/5/2022	11/16/2022		9/7/2022		6/21/2023			-1.3608708	35.2431412
T932	Talek	8026	543	21	Female	11/8/2021	11/24/2021	Esilalei	11/24/2021	11/24/2021	12/22/2021	1/19/2022	2/16/2022	2/16/2022	12/22/2021	1/19/2022	2/16/2022	12/22/2021	1/19/2022	2/16/2022	12/22/2021	1/19/2022	6/15/2022	8/17/2022					-1.43112	35.25578
T933	Talek	8027	544	21	Female	11/9/2021	11/24/2021	Esilalei	11/24/2021	11/24/2021	12/22/2021	1/19/2022	2/16/2022	2/16/2022	12/22/2021	1/19/2022	2/16/2022	12/22/2021	1/19/2022	2/16/2022	12/22/2021	1/19/2022		8/24/2022					-1.43112	35.25578
T934	Talek	8028	545	21	Female	11/15/2021	11/24/2021	Esilalei	11/24/2021	11/24/2021	1/26/2022	2/23/2022	4/6/2022	4/6/2022	1/26/2022	2/23/2022	2/23/2022	1/26/2022	2/23/2022	2/23/2022	1/26/2022	1/19/2022		10/5/2022					-1.43112	35.25578
T935	Talek	8029	546	21	Female	11/15/2021	11/24/2021	Talek Centre	11/24/2021	11/24/2021	1/5/2022	2/2/2022	3/9/2022	2/2/2022	1/5/2022	2/2/2022	3/9/2022	1/5/2022	2/2/2022	3/9/2022	1/5/2022	3/2/2022							-1.4468	35.21573
T936	Talek	8030	547	21	Female	11/16/2021	11/24/2021	Talek Centre	11/24/2021	11/24/2021	1/5/2022	2/2/2022	3/9/2022	3/9/2022	1/5/2022	2/2/2022	3/9/2022	1/5/2022	2/2/2022	3/9/2022	1/5/2022		5/31/2022	8/24/2022					-1.4468	35.21573
T937	Talek	8031	548	21	Male	11/22/2021	11/24/2021	Isiketa	11/24/2021	11/24/2021	1/12/2022	2/16/2022	3/16/2022	3/16/2022	1/12/2022	2/16/2022	3/16/2022	1/12/2022	2/16/2022	3/16/2022	1/12/2022	2/16/2022	5/18/2022	11/30/2022					-1.3608708	35.2431412
T938	Talek	8032	549	21	Male	11/28/2021	12/1/2021	Talek Centre	12/1/2021	12/1/2021	1/19/2022	2/16/2022	3/16/2022		1/19/2022	2/16/2022	3/16/2022	1/19/2022	2/16/2022	3/16/2022	1/19/2022	2/16/2022	6/1/2022	9/7/2022					-1.4468	35.21573
T939	Talek	8033	550	21	Female	11/25/2021	12/1/2021	Oltiameletei	12/1/2021	12/1/2021	1/5/2022	2/2/2022	3/2/2022	3/16/2022	1/5/2022	2/2/2022	3/2/2022	1/5/2022	2/2/2022	3/2/2022	1/5/2022
T940	Talek	8034	551	21	Male	11/16/2021	12/1/2021	Irbaan	12/1/2021	12/1/2021	1/5/2022	2/2/2022	3/9/2022	3/9/2022	1/5/2022	2/2/2022	3/9/2022	1/5/2022	2/2/2022	3/9/2022	1/5/2022								-1.463426794	35.28792458
T941	Talek	8035	552	21	Female	11/17/2021	12/1/2021	Mpuai	12/1/2021	12/1/2021	1/19/2022	2/16/2022	3/23/2022	3/23/2022	1/19/2022	2/16/2022	3/23/2022	1/19/2022	2/16/2022	3/23/2022	1/19/2022	2/16/2022	5/25/2021	8/24/2022					-1.4264415	35.2082205
T942	Talek	8036	553	21	Male	11/30/2021	12/1/2021	Mpuai	12/1/2021	12/1/2021	1/12/2021	2/16/2022			1/12/2022	2/16/2022		1/12/2022	2/16/2022		1/12/2022	2/16/2022							-1.4264415	35.2082205
T944	Talek	8037	554	21	Male	12/6/2021	12/8/2021	Talek Centre	12/8/2021	12/8/2021	1/19/2022	2/16/2022	3/16/2022		1/19/2022	2/16/2022	3/16/2022	1/19/2022	2/16/2022	3/16/2022	1/19/2022	2/16/2022							-1.4468	35.21573
T945	Talek	8038	555	21	Male	12/5/2021	12/8/2021	Ngila	12/8/2021	12/8/2021	1/26/2022	2/23/2022	3/23/2022	3/23/2022	1/26/2022	2/23/2022	3/23/2022	1/26/2022	2/23/2022	3/23/2022	1/26/2022	2/23/2022	6/18/2022	9/14/2022		6/21/2023			-1.3797716	35.2331218
T946	Talek	8039	556	21	Female	12/4/2021	12/8/2021	Molibany	12/8/2021	12/8/2021	1/19/2022	2/16/2022	3/23/2022	3/23/2022	1/19/2022	2/16/2022	3/23/2022	1/19/2022	2/16/2022	3/23/2022	1/26/2022	2/16/2022		9/28/2022					-1.43224	35.23519
T947	Talek	8040	557	21	Male	12/4/2021	12/8/2021	Ngila	12/8/2021	12/8/2021	2/2/2022	2/16/2022	3/23/2022	4/20/2022	2/2/2022	3/2/2022	4/20/2022	2/2/2022	3/2/2022	4/20/2022	1/26/2022	3/2/2022	4/6/2022	9/7/2022		6/21/2023			-1.3797716	35.2331218
T948	Talek	8041	558	21	Female	11/2/2021	12/8/2021	Ndoinyio	12/8/2021	12/8/2021	12/22/2021	1/19/2022	2/16/2022	2/16/2022	12/22/2021	1/19/2022	2/16/2022	12/22/2021	1/19/2022	2/16/2022	12/22/2021	1/19/2022	6/5/2022	10/5/2022					-1.63029	36.95421
T949	Talek	8042	559	21	Female	10/25/2021	10/26/2021	Talek Centre	10/26/2021	10/26/2021	12/15/2021	1/12/2022	2/16/2022	2/16/2022	12/15/2021	1/12/2022	2/16/2022	12/15/2021	1/12/2022	2/16/2022	12/15/2021	1/12/2022							-1.4468	35.21573
T950	Talek	8043	560	21	Male	12/9/2021	12/15/2021	Ndoinyio	12/15/2021	12/15/2021	1/26/2022	2/23/2022	3/23/2022	3/23/2022	1/26/2022	2/23/2022	3/23/2022	1/26/2022	2/23/2022	3/23/2022	1/26/2022	2/23/2022	6/29/2022	6/29/2022					-1.63029	36.95421
T951	Talek	8044	561	21	Male	12/3/2021	12/15/2021	Olesere	12/15/2021	12/15/2021	1/19/2022	2/16/2022			1/19/2022	2/16/2022		1/19/2022	2/16/2022		1/19/2022	2/16/2022							-1.213679	35.270085
T952	Talek	8045	562	21	Female	12/10/2021	12/15/2021	Molibany	12/15/2021	12/15/2021	1/26/2022	2/23/2022	3/23/2022	3/23/2022	1/26/2022	2/23/2022	3/23/2022	1/26/2022	2/23/2022	3/23/2022	1/26/2022			9/28/2022		6/21/2023			-1.43224	35.23519
T953	Talek	8046	563	21	Female	12/11/2021	12/15/2021	Talek Centre	12/15/2021	12/15/2021	1/26/2022	2/23/2022	3/23/2022	3/23/2022	1/26/2022	2/23/2022	3/23/2022	1/26/2022	2/23/2022	3/23/2022	1/26/2022	2/23/2022							-1.4468	35.21573
T954	Talek	8047	564	21	Male	12/3/2021	12/15/2021	Talek Centre	12/15/2021	12/15/2021	1/19/2022	2/16/2022	3/16/2022		1/19/2022	2/16/2022	3/16/2022	1/19/2022	2/16/2022	3/16/2022	1/19/2022	2/16/2022				6/21/2023			-1.4468	35.21573
T955	Talek	8048	565	21	Female	12/3/2021	12/15/2021	Talek Centre	12/15/2021	12/15/2021	1/19/2022	2/16/2022	3/16/2022		1/19/2022	2/16/2022	3/16/2022	1/19/2022	2/16/2022	3/16/2022	1/19/2022	2/16/2022				6/21/2023			-1.4468	35.21573
T956	Talek	8049	566	21	Male	12/14/2021	12/15/2021	Olare-Orok
T957	Talek	8050	567	21	Female	12/19/2021	12/22/2021	Talek Centre	12/22/2021	12/22/2021	2/9/2022	3/16/2022		4/27/2022	2/9/2022	3/16/2022	4/18/2022	2/9/2022	3/16/2022	4/18/2022	2/9/2022	3/16/2022	6/22/2022	9/21/2022					-1.4468	35.21573
T958	Talek	8051	568	21	Female	12/20/2021	12/22/2021	Talek Centre	12/22/2021	12/22/2021	2/2/2022	3/9/2022	4/6/2022	4/6/2022	2/2/2022	3/9/2022	4/6/2022	2/2/2022	3/9/2022	4/6/2022	2/2/2022	3/9/2022	6/22/2022	9/21/2023		6/21/2023			-1.4468	35.21573
T959	Talek	8052	569	21	Female	12/10/2021		Ntipilikwani	12/22/2021	12/22/2021	1/26/2022	2/23/2022	3/23/2022	3/23/2022	1/26/2022	2/23/2022	3/23/2022	1/26/2022	2/23/2022	3/23/2022	1/26/2022	2/23/2022	6/15/2022
T960	Talek	8053	570	21	Male	12/12/2021	12/22/2021	Ndoinyio	12/22/2021	12/22/2021	2/2/2022	3/22/2022	3/23/2022	4/6/2022	2/2/2022	3/22/2022	4/6/2022	2/2/2022	3/22/2022	4/6/2022	2/2/2022	3/22/2022		9/28/2022					-1.63029	36.95421
T961	Talek	8054	571	21	Female	12/16/2021	12/22/2021	Ngila	12/22/2021	12/22/2021	2/2/2022	3/22/2022			2/2/2022	3/2/2022	4/6/2022	2/2/2022	3/2/2022	4/6/2022	2/2/2022	3/2/2022	7/20/2022	9/21/2022					-1.3797716	35.2331218
T962	Talek	8055	572	21	Male	12/25/2021	12/29/2021	Talek Centre	12/29/2021	12/29/2021																			-1.4468	35.21573
T963	Talek	8056	573	21	Male	12/23/2021	12/29/2021	Ntipilikwani	12/29/2021	12/29/2021	2/9/2022		4/6/2022	4/6/2022	2/9/2022	4/6/2022	4/6/2022	2/9/2022	4/6/2022	4/6/2022	2/9/2022		6/15/2022
T964	Talek	8057	574	21	Male	12/26/2021	12/29/2021	Talek Centre	12/29/2021	12/29/2021	2/9/2022	3/16/2022	7/13/2022	7/13/2022	2/9/2022	3/16/2022	7/13/2022	2/9/2022	3/16/2022	7/13/2022	2/9/2022								-1.4468	35.21573
T965	Talek	8058	575	21	Female	12/21/2021	12/29/2021	Oltiameletei	12/29/2021	12/29/2021	2/16/2022	3/23/2022	7/13/2022	4/20/2022	2/16/2022	3/23/2022	4/20/2022	2/16/2022	3/23/2022	4/20/2022	2/16/2022	3/23/2022
T966	Talek	8059	576	21	Male	12/22/2021	12/29/2021	Ntipilikwani	12/29/2021	12/29/2021	3/30/2022				3/30/2022			3/30/2022			3/30/2022
T967	Talek	8060	577	21	Female	12/7/2021	12/29/2021	Olare-Orok	12/29/2021	12/29/2021	1/26/2022				1/26/2022	3/2/2022	4/6/2022	1/26/2022	3/2/2022	4/6/2022	1/26/2022	3/2/2022	6/15/2022	9/7/2022
T968	Talek	8061	578	21	Female	12/25/2021	12/29/2021	Isiketa	12/29/2021	12/29/2021	2/9/2022	3/9/2022		4/6/2022	2/9/2022	3/9/2022	4/6/2022	2/9/2022	3/9/2022	4/6/2022	2/9/2022	3/9/2022	3/9/2022	10/12/2022		6/28/2023			-1.3608708	35.2431412
T969	Talek	8062	579	21	Male	12/16/2021	12/29/2021	Talek Centre	12/29/2021	12/29/2021	2/2/2022	3/9/2022			2/2/2022	3/9/2022		2/2/2022	3/9/2022		2/2/2022	3/9/2022							-1.4468	35.21573
T970	Talek	8063	580	21	Female	12/29/2021	12/29/2021	Ntipilikwani	12/29/2021	12/29/2021
T971	Talek	8064	1	22	Male	1/4/2022	1/5/2022	Talek Centre	1/5/2022	1/5/2022	2/16/2022	3/16/2022		4/20/2022	2/16/2022	3/16/2022	4/20/2022	2/16/2022	3/16/2022	4/20/2022	2/16/2022	7/6/2022							-1.4468	35.21573
T972	Talek	8065	2	22	Female	1/2/2022	1/5/2022	Oltiameletei	1/5/2022	1/5/2022	2/16/2022	3/16/2022		4/20/2022	2/16/2022	3/16/2022	4/20/2022	2/16/2022	3/16/2022	4/20/2022	2/16/2022	7/6/2022
T973	Talek	8066	3	22	Male	1/9/2022	1/5/2022	Mpuai	1/5/2022	1/5/2022	2/23/2022	2/23/2022		4/20/2022	2/23/2022	2/23/2022	4/20/2022	2/23/2022	2/23/2022	4/20/2022	2/23/2022	7/6/2022	7/20/2022	10/19/2022					-1.4264415	35.2082205
T974	Talek	8067	4	22	Female	1/7/2022	1/5/2022	Talek Centre	1/5/2022	1/5/2022	2/23/2022			4/20/2022	2/23/2022	4/23/2022	4/20/2022	2/23/2022	4/23/2022	4/20/2022	2/23/2022	4/23/2022	4/6/2022	10/12/2022					-1.4468	35.21573
T975	Talek	8068	5	22	Female	1/10/2022	1/12/2022	Talek Centre	1/12/2022	1/12/2022	2/23/2022	3/23/2022	4/20/2022	4/20/2022	2/23/2022	3/23/2022	4/20/2022	2/23/2022	3/23/2022	4/20/2022	2/23/2022	4/23/2022	10/12/2022						-1.4468	35.21573
T976	Talek	8067	6	22	Female	1/9/2022	1/12/2022	Ngila	1/12/2022	1/12/2022	3/9/2022	4/13/2022	7/20/2022		3/9/2022	4/13/2022	7/20/2022	3/9/2022	4/13/2022	7/20/2022	3/9/2022	4/23/2022		10/12/2022	10/12/2022				-1.3797716	35.2331218
T977	Talek	8068	7	22	Male	1/11/2022	1/12/2022	Talek Centre	1/12/2022	1/12/2022	2/23/2022	3/23/2022	7/20/2022	4/20/2022	2/23/2022	3/23/2022	4/20/2022	2/23/2022	3/23/2022	4/20/2022	2/23/2022	4/23/2022							-1.4468	35.21573
T978	Talek	8069	8	22	Female	12/28/2021	1/12/2022	Isiketa	1/12/2022	1/12/2022	2/2/2022	3/30/2022			2/2/2022	3/30/2022		2/2/2022	3/30/2022			4/23/2022							-1.3608708	35.2431412
T979	Talek	8070	9	22	Male	1/9/2022	1/12/2022	Kolong	1/12/2022	1/12/2022	2/23/2022	3/23/2022		4/20/2022	2/23/2022	3/23/2022	4/20/2022	2/23/2022	3/23/2022	4/20/2022	2/23/2022		8/3/2022	10/12/2022	10/12/2022	6/28/2023			-1.41356	35.20047
T980	Talek	8071	10	22	Male	1/4/2022	1/12/2022	Ngila	1/12/2022	1/12/2022	2/23/2022	3/23/2022		4/20/2022	2/23/2022	3/23/2022	4/27/2022	2/23/2022	3/23/2022	4/27/2022	2/23/2022		7/13/2022	10/19/2022					-1.3797716	35.2331218
T981	Talek	8072	11	22	Male	1/12/2022	1/12/2022	Ntipilikwani	1/12/2022	1/12/2022	2/23/2022				4/6/2022			4/6/2022			2/23/2022
T982	Talek	8073	12	22	Female	1/14/2022	1/19/2022	Mpuai	1/19/2022	1/19/2022	3/2/2022	4/6/2022	5/4/2022	5/4/2022	3/2/2022	4/6/2022	5/4/2022	3/2/2022	4/6/2022	5/4/2022	3/2/2022		7/27/2022	10/19/2022					-1.4264415	35.2082205
T983	Talek	8074	13	22	Male	1/17/2022	1/19/2022	Esilalei	1/19/2022	1/19/2022	3/2/2022	4/6/2022	5/4/2022	5/4/2022	3/2/2022	4/6/2022	5/4/2022	3/2/2022	4/6/2022	5/4/2022	3/2/2022		8/3/2022	12/7/2022					-1.43112	35.25578
T984	Talek	8075	14	22	Female	1/19/2022	1/19/2022	Ndoinyio	1/19/2022	1/19/2022	2/23/2022	3/2/2022	4/20/2022	4/20/2022	2/23/2022	3/2/2022	4/20/2022	2/23/2022	3/2/2022	4/20/2022	2/23/2022		7/27/2022	10/19/2022	10/19/2022				-1.63029	36.95421
T985	Talek	8076	15	22	Male	1/13/2022	1/19/2022	Irbaan	1/19/2022	1/19/2022	2/23/2022	3/23/2022	4/20/2022	4/20/2022	2/23/2022	3/23/2022	4/20/2022	2/23/2022	3/23/2022	4/20/2022	2/23/2022		7/20/2022	10/19/2022	10/19/2022				-1.463426794	35.28792458
T986	Talek	8077	16	22	Male	1/13/2022	1/19/2022	Ngila	1/19/2022	1/19/2022	2/23/2022	3/23/2022			2/23/2022	3/23/2022		2/23/2022	3/23/2022		2/23/2022								-1.3797716	35.2331218
T987	Talek	8078	17	22	Female	1/12/2022	1/19/2022	Oltiameletei	1/19/2022	1/19/2022	2/23/2022	3/23/2022		4/20/2022	2/23/2022	3/23/2022	4/20/2022	2/23/2022	3/23/2022	4/20/2022	2/23/2022		7/27/2022	10/12/2022
T988	Talek	8079	18	22	Male	1/14/2022	1/19/2022	Mpuai	1/19/2022	1/19/2022	2/23/2022	3/23/2022		4/27/2022	2/23/2022	3/23/2022	4/27/2022	2/23/2022	3/23/2022	4/27/2022	2/23/2022		7/6/2022	12/7/2022					-1.4264415	35.2082205
T989	Talek	8080	19	22	Female	1/20/2022	1/26/2022	Orkinyei	1/26/2022	1/26/2022	2/23/2022	3/23/2022	4/27/2022	4/27/2022	2/23/2022	4/6/2022	4/27/2022	2/23/2022	4/6/2022	4/27/2022	2/23/2022		7/27/2022	10/19/2022	10/19/2022	6/28/2023			-1.180707	35.40737
T990	Talek	8081	20	22	Female	1/19/2022	1/26/2022	Esilalei	1/26/2022	1/26/2022	3/9/2022	3/23/2022	5/4/2022	5/4/2022	3/9/2022	4/6/2022	5/4/2022	3/9/2022	4/6/2022	5/4/2022	3/9/2022	7/12/2023	8/3/2022	10/12/2022					-1.43112	35.25578
T991	Talek	8082	21	22	Female	1/4/2022	1/26/2022	Talek Centre	1/26/2022	1/26/2022	2/16/2022	2/23/2022	5/4/2022	4/20/2022	2/16/2022	2/23/2022	4/20/2022	2/16/2022	2/23/2022	4/20/2022	2/16/2022	2/23/2022	7/13/2022	11/9/2022	11/9/2022	6/28/2023			-1.4468	35.21573
T992	Talek	8083	22	22	Female	12/11/2021	1/5/2022	Olare-Orok	1/5/2022	1/5/2022	1/26/2022	2/23/2022	3/23/2022	3/23/2022	1/26/2022	2/23/2022	3/23/2022	1/26/2022	2/23/2022	3/23/2022	1/26/2022	2/23/2022	6/15/2022
T993	Talek	8084	23	22	Male	1/30/2022	2/2/2022	Mpuai	2/2/2022	2/2/2022	3/16/2022	2/23/2022	5/18/2022		3/16/2022	4/20/2022	5/18/2022	3/16/2022	4/20/2022	5/18/2022	3/16/2022	2/23/2022	8/3/2022						-1.4264415	35.2082205
T994	Talek	8085	24	22	Female	2/2/2022	2/2/2022	Ngila	2/2/2022	2/2/2022	3/16/2022	12/21/2022			4/13/2022	12/21/2022		4/13/2022	12/21/2022		3/16/2022	12/21/2022	8/17/2022						-1.3797716	35.2331218
T995	Talek	8086	25	22	Male	1/26/2022	2/2/2022	Ntipilikwani	2/2/2022	2/2/2022	3/9/2022	12/21/2022		5/4/2022	3/9/2022	4/6/2022	5/4/2022	3/9/2022	4/6/2022	5/4/2022	3/9/2022	12/21/2022	8/17/2022	10/26/2022
T996	Talek	8087	26	22	Female	12/29/2021	2/2/2022	Ntipilikwani	2/2/2022	2/2/2022	2/2/2022	2/2/2022	4/27/2022	4/27/2022	2/2/2022	2/2/2022	4/6/2022	2/2/2022	2/2/2022	4/6/2022	2/2/2022	12/21/2022		10/5/2022
T997	Talek	8088	27	22	Female	1/17/2022	2/2/2022	Olare-Orok	2/2/2022	2/2/2022
T998	Talek	8089	28	22	Female	1/26/2022	2/2/2022	Irbaan	2/2/2022	2/2/2022	3/16/2022		8/24/2022	8/24/2022	3/16/2022		8/24/2022	3/16/2022		8/24/2022	3/16/2022								-1.463426794	35.28792458
T999	Talek	8090	29	22	Male	2/6/2022	2/9/2022	Ntipilikwani	2/9/2022	2/9/2022	3/23/2022	5/11/2022	6/8/2022	6/8/2022	3/23/2022	5/11/2022	6/8/2022	3/23/2022	5/11/2022	6/8/2022	3/23/2022	5/11/2022	8/3/2022	11/9/2022
T1000	Talek	8091	30	22	Female	2/6/2022	2/9/2022	Ntipilikwani	2/9/2022	2/9/2022	3/23/2022	5/11/2022	6/1/2022	6/8/2022	3/23/2022	4/27/2022	6/1/2022	3/23/2022	4/27/2022	6/1/2022	3/23/2022	5/11/2022	8/24/2022	12/7/2022
T1001	Talek	8092	31	22	Female	2/8/2022	2/9/2022	Talek Centre	2/9/2022	2/9/2022	3/16/2022	5/11/2022	5/18/2022		3/16/2022	4/20/2022	5/18/2022	3/16/2022	4/20/2022	5/18/2022	3/16/2022	5/11/2022	8/17/2022						-1.4468	35.21573
T1002	Talek	8093	32	22	Female	2/3/2022	2/9/2022	Ntipilikwani	2/9/2022	2/9/2022	3/16/2022	5/11/2022	6/22/2022	6/22/2022	3/16/2022	4/27/2022	5/25/2022	3/16/2022	4/27/2022	5/25/2022	3/16/2022	5/11/2022	10/5/2022
T1003	Talek	8094	33	22	Male	2/5/2022	2/9/2022	Talek Centre	2/9/2022	2/9/2022	3/16/2022		6/22/2022		4/6/2022	4/13/2022	6/1/2022	4/6/2022	4/13/2022	6/1/2022	3/16/2022	5/11/2022	8/24/2022						-1.4468	35.21573
T1004	Talek	8095	34	22	Female	2/5/2022	2/9/2022	Mara-Plain	2/9/2022	2/9/2022	3/30/2022		6/22/2022	3/30/2022	3/30/2022	4/27/2022	6/1/2022	3/30/2022	4/27/2022	6/1/2022	3/16/2022	5/11/2022	8/17/2022						-1.342663	35.16402
T1005	Talek	8096	35	22	Male	2/8/2022	2/9/2022	Ntipilikwani	2/9/2022	2/9/2022	3/23/2022		6/22/2022		3/23/2022	5/4/2022	6/1/2022	3/23/2022	5/4/2022	6/1/2022	3/16/2022	5/11/2022		11/9/2022
T1006	Talek	8097	36	22	Male	2/8/2022	2/9/2022	Olekasoe	2/9/2022	2/9/2022	3/30/2022	4/27/2022	5/25/2022	5/25/2022	3/30/2022	4/27/2022	5/25/2022	3/30/2022	4/27/2022	5/25/2022	3/16/2022	5/11/2022	10/5/2022	11/30/2022
T1007	Talek	8098	37	22	Male	1/31/2022	2/9/2022	Talek Centre	2/9/2022	2/9/2022	3/9/2022	4/6/2022	5/4/2022	5/4/2022	3/9/2022	4/6/2022	5/4/2022	3/9/2022	4/6/2022	5/4/2022	3/9/2022	5/11/2022	7/27/2022						-1.4468	35.21573
T1008	Talek	8099	38	22	Female	2/6/2022	2/16/2022	Oltiameletei	2/16/2022	2/16/2022	3/23/2022	6/22/2022	5/4/2022	6/22/2022	3/23/2022	6/22/2022	5/25/2022	3/23/2022	6/22/2022	5/25/2022	3/23/2022	5/11/2022	8/24/2022	11/16/2022
T1009	Talek	9001	39	22	Male	2/6/2022	2/16/2022	Oltiameletei	2/16/2022	2/16/2022	3/23/2022	6/22/2022	5/4/2022	6/22/2022	3/23/2022	6/22/2022	5/25/2022	3/23/2022	6/22/2022	5/25/2022	3/23/2022	5/11/2022	8/24/2022	11/16/2022
T1010	Talek	9002	40	22	Female	2/5/2022	2/16/2022	Ntipilikwani	2/16/2022	2/16/2022	3/16/2022	4/13/2022	5/11/2022	5/11/2022	3/16/2022	4/13/2022	5/11/2022	3/16/2022	4/13/2022	5/11/2022	3/16/2022	5/11/2022	8/31/2022	11/9/2022
T1011	Talek	9003	41	22	Male	2/11/2022	2/16/2022	Talek Centre	2/16/2022	2/16/2022	3/16/2022	4/13/2022	6/15/2022	6/15/2022	4/6/2022	5/4/2022	6/1/2022	4/6/2022	5/4/2022	6/1/2022	3/16/2022	5/11/2022		11/16/2022					-1.4468	35.21573
T1012	Talek	9004	42	22	Male	1/12/2022	1/12/2022	Talek Centre	1/12/2022	1/12/2022	3/16/2022	4/13/2022	6/15/2022	5/4/2022	3/2/2022	4/6/2022	5/4/2022	3/2/2022	4/6/2022	5/4/2022	3/16/2022	5/11/2022	7/13/2022	11/2/2022					-1.4468	35.21573
T1013	Talek	9005	43	22	Male	1/12/2022	2/16/2022	Molibany	2/16/2022	2/16/2022	3/16/2022				4/6/2022			4/6/2022			3/16/2022		8/17/2022	12/7/2022					-1.43224	35.23519
T1014	Talek	9006	44	22	Male	2/21/2022	2/23/2022	Talek Centre	3/9/2022	2/23/2022	3/16/2022		1/11/2023	1/11/2023	4/6/2022	5/4/2022	1/11/2023	4/6/2022	5/4/2022	1/11/2023	3/16/2022			12/18/2022					-1.4468	35.21573
T1015	Talek	9007	45	22	Female	2/21/2022	2/23/2022	Talek Centre	3/9/2022	3/9/2022	3/16/2022				4/6/2022			4/6/2022											-1.4468	35.21573
T1016	Talek	9008	46	22	Female	2/17/2022	2/23/2022	Talek Centre		2/23/2022	3/30/2022	5/25/2022	6/22/2022	3/22/2022	3/30/2022	5/25/2022	6/22/2022	3/30/2022	5/25/2022	6/22/2022				12/7/2022					-1.4468	35.21573
T1017	Talek	9009	47	22	Male	2/18/2022	2/23/2022	Talek Centre	2/23/2022	2/23/2022	3/30/2022	5/25/2022	6/1/2022	6/1/2022	3/30/2022	5/4/2022	6/1/2022	3/30/2022	5/4/2022	6/1/2022			8/17/2022	12/18/2022					-1.4468	35.21573
T1018	Talek	9010	48	22	Female	2/16/2022	2/23/2022	Talek Centre		2/23/2022																			-1.4468	35.21573
T1019	Talek	9011	49	22	Male	2/10/2022	2/23/2022	Talek Centre		2/23/2022																			-1.4468	35.21573
T1020	Talek	9012	50	22	Male	3/2/2022	3/9/2022	Ndoinyio	3/9/2022	3/9/2022		5/18/2022	6/15/2022	6/15/2022	4/20/2022	5/18/2022	6/15/2022	4/20/2022	5/18/2022	6/15/2022				12/7/2022					-1.63029	36.95421
T1021	Talek	9013	51	22	Male	2/25/2022	3/9/2022	Esilalei	3/9/2022	3/9/2022		5/18/2022	6/15/2022	6/15/2022	4/13/2022	5/18/2022	6/15/2022	4/13/2022	5/18/2022	6/15/2022			11/16/2022						-1.43112	35.25578
T1022	Talek	9014	52	22	Female	2/23/2022	3/9/2022	Mpuai	3/9/2022	3/9/2022		5/18/2022	6/15/2022		4/6/2022	5/4/2022	6/1/2022	4/6/2022	5/4/2022	6/1/2022			11/9/2022	11/9/2022					-1.4264415	35.2082205
T1023	Talek	9015	53	22	Female	3/7/2022	3/9/2022	Olare-Orok	3/9/2022	3/9/2022		5/18/2022	6/15/2022		4/20/2022	5/18/2022	6/15/2022	4/20/2022	5/18/2022	6/15/2022			10/12/2022	2/11/2022
T1024	Talek	9016	54	22	Male	2/10/2022	3/9/2022	Ndoinyio	3/9/2022	3/9/2022	3/30/2022	5/18/2022	6/15/2022	3/30/2022	3/30/2022	5/4/2022	6/15/2022	3/30/2022	5/4/2022	6/15/2022	3/30/2022		12/14/2022						-1.63029	36.95421
T1025	Talek	9017	55	22	Male	3/4/2022	3/9/2022	Ndoinyio	3/9/2022	3/9/2022	3/30/2022	4/20/2022	6/15/2022	6/15/2022	4/20/2022	4/20/2022	6/15/2022	4/20/2022	4/20/2022	6/15/2022	7/12/2023		9/7/2022	12/7/2022					-1.63029	36.95421
T1026	Talek	9018	56	22	Male	3/6/2022	3/9/2022	Singilayo	3/9/2022	3/9/2022	4/20/2022	5/18/2022				5/18/2022			5/18/2022				9/7/2022
T1027	Talek	9019	57	22	Female	2/16/2022	3/9/2022	Mpuai	3/9/2022	3/9/2022	6/15/2022	6/22/2022	8/24/2022	6/15/2022	6/15/2022	6/22/2022	8/24/2022	6/15/2022	6/22/2022	8/24/2022			8/24/2022	12/7/2022					-1.4264415	35.2082205
T1028	Talek	9020	58	22	Male	3/4/2022	3/9/2022	Molibany	3/9/2022	3/9/2022	6/15/2022	5/18/2022	6/15/2022	6/15/2022	4/20/2022	5/18/2022	6/15/2022	4/20/2022	5/18/2022	6/15/2022			9/7/2022	12/7/2022					-1.43224	35.23519
T1029	Talek	9021	59	22	Female	3/7/2022	3/9/2022	Kolong	3/9/2022	3/9/2022	6/15/2022	5/18/2022	11/9/2022		4/27/2022	6/1/2022	11/9/2022	4/27/2022	6/1/2022	11/9/2022			11/9/2022						-1.41356	35.20047
T1030	Talek	9022	60	22	Female	2/10/2022	1/5/2022	Ntipilikwani	1/5/2022	1/5/2022	2/16/2022	3/16/2022	11/9/2022	4/27/2022	2/16/2022	3/16/2022	4/27/2022	2/16/2022	3/16/2022	4/27/2022	2/16/2022
T1031	Talek	9023	61	22	Male	3/19/2022	3/23/2022	Talek Centre	3/23/2022	3/23/2022	2/16/2022	3/16/2022	6/29/2022	6/29/2022	6/1/2022	3/16/2022	6/29/2022	6/1/2022	6/1/2022	6/29/2022	2/16/2022		9/21/2022	12/28/2022					-1.4468	35.21573
T1032	Talek	9024	62	22	Male	3/22/2022	3/23/2022	Ndoinyio	3/23/2022	3/23/2022	7/6/2022		8/24/2022		7/6/2022		8/24/2022	7/6/2022		8/24/2022	2/16/2022		10/12/2022	4/12/2020					-1.63029	36.95421
T1033	Talek	9025	63	22	Female	3/20/2022	3/23/2022	Talek Centre	3/23/2022	3/23/2022	7/6/2022	6/4/2022	6/29/2022	6/29/2022	5/4/2022	6/1/2022	6/29/2022	5/4/2022	6/1/2022	6/29/2022	2/16/2022	7/27/2022	9/26/2022	1/4/2023					-1.4468	35.21573
T1034	Talek	9026	64	22	Female	3/20/2022	3/23/2022	Oltiameletei	3/23/2022	3/23/2022	7/6/2022	6/4/2022	6/29/2022	6/29/2022	5/4/2022	6/1/2022	6/29/2022	5/4/2022	6/1/2022	6/29/2022	2/16/2022	7/27/2022	9/28/2022	12/28/2022
T1035	Talek	9027	65	22	Male	3/18/2022	3/23/2022	Isiketa	3/23/2022	3/23/2022	6/15/2022	7/20/2022			6/15/2022	7/20/2022		6/15/2022	7/20/2022		2/16/2022		10/12/2022						-1.3608708	35.2431412
T1036	Talek	9028	66	22	Male	3/18/2022	3/23/2022	Kolong	3/23/2022	3/23/2022	6/15/2022	7/20/2022	7/6/2022	6/29/2022	5/4/2022	6/1/2022	7/6/2022	5/4/2022	6/1/2022	7/6/2022	2/16/2022			2/22/2023					-1.41356	35.20047
T1037	Talek	9029	67	22	Female	3/22/2022	3/23/2022	Talek Centre	3/23/2022	3/23/2022	6/15/2022	7/20/2022	6/29/2022	6/29/2022	5/4/2022	6/1/2022	6/29/2022	5/4/2022	6/1/2022	6/29/2022	2/16/2022		10/12/2022	12/28/2022					-1.4468	35.21573
T1038	Talek	9030	68	22	Female	3/22/2022	3/23/2022	Mpuai	3/23/2022	3/23/2022	7/6/2022			7/6/2022	7/6/2022		7/6/2022	7/6/2022		7/6/2022	2/16/2022	7/6/2022	8/29/2022						-1.4264415	35.2082205
T1039	Talek	9031	69	22	Male	3/18/2022	3/23/2022	Mpuai	3/23/2022	3/23/2022	5/4/2022	6/9/2022	7/13/2022	7/13/2022	5/4/2022	6/9/2022	7/13/2022	5/4/2022	6/9/2022	7/13/2022	2/16/2022	7/6/2022	2/22/2023	12/28/2022					-1.4264415	35.2082205
T1040	Talek	9032	70	22	Female	3/5/2022	3/23/2022	Mpuai	3/23/2022	3/23/2022	5/4/2022				4/13/2022			4/13/2022			2/16/2022								-1.4264415	35.2082205
T1041	Talek	9033	71	22	Female	3/15/2022	3/23/2022	Mpuai	3/23/2022	3/23/2022	5/4/2022				4/27/2022	5/25/2022	6/22/2022	4/27/2022	5/25/2022	6/22/2022	2/16/2022		8/17/2022						-1.4264415	35.2082205
T1042	Talek	9033	72	22	Female	2/11/2022	3/23/2022	Ntontol	3/23/2022	3/23/2022	3/30/2022				3/30/2022	4/27/2022		3/30/2022	4/27/2022		2/16/2022		7/29/2022	7/29/2022
T1043	Talek	9034	73	22	Female	3/30/2022	3/30/2022	Mpuai	3/30/2022		5/18/2022		7/6/2022			5/18/2022	7/6/2022		5/18/2022	7/6/2022		9/28/2022		1/4/2023					-1.4264415	35.2082205
T1044	Talek	9035	74	22	Male	3/30/2022	3/30/2022	Mpuai	3/30/2022		6/15/2022	7/13/2022	7/13/2022	7/13/2022	6/15/2022	7/13/2022	7/13/2022	6/15/2022	7/13/2022	7/13/2022		9/28/2022	10/12/2022	2/15/2023					-1.4264415	35.2082205
T1045	Talek	9036	75	22	Female	4/3/2022	3/30/2022	Ndoinyio	3/30/2022		6/15/2022	7/13/2022	7/6/2022	7/6/2022	4/20/2022	7/6/2022	7/6/2022	4/20/2022	7/6/2022	7/6/2022		9/28/2022	12/7/2022	12/7/2022					-1.63029	36.95421
T1046	Talek	9037	76	22	Male	3/21/2022	3/30/2022	Ntipilikwani	3/30/2022		6/15/2022	7/13/2022	6/29/2022		5/4/2022	6/1/2022	6/29/2022	5/4/2022	6/1/2022	6/29/2022		9/28/2022	10/5/2022
T1047	Talek	9038	77	22	Female	2/12/2022	2/23/2022	Olkuroto	3/30/2022	3/30/2022	6/15/2022				4/6/2022			4/6/2022											-1.3602464	35.2439639
T1048	Talek	9039	78	22	Male	3/26/2022	4/6/2022	Oltiameletei	4/6/2022		6/15/2022				6/1/2022			6/1/2022					9/7/2022
T1049	Talek	9040	79	22	Female	3/31/2022	4/6/2022	Oltiameletei	4/6/2022		5/11/2022	6/8/2022			7/6/2022	6/8/2022		7/6/2022	6/8/2022				10/5/2023	2/22/2023
T1050	Talek	9041	80	22	Female	4/1/2022	4/6/2022	Olare-Orok	4/6/2022														10/12/2022
T1051	Talek	9042	81	22	Female	4/8/2002	4/13/2022	Ndoinyio	4/13/2022				8/3/2022		5/25/2022		8/3/2022	5/25/2022		8/3/2022									-1.63029	36.95421
T1052	Talek	9043	82	22	Female	4/12/2022	4/13/2022	Talek Centre	4/13/2022			6/22/2022	7/20/2022	7/20/2022	5/25/2022	6/22/2022	7/20/2022	5/25/2022	6/22/2022	7/20/2022			10/26/2022	3/20/2023					-1.4468	35.21573
T1053	Talek	9044	83	22	Female	3/26/2022	4/13/2022	Mpuai	4/13/2022			6/22/2022			5/4/2022	6/1/2022		5/4/2022	6/1/2022				10/12/2022						-1.4264415	35.2082205
T1054	Talek	9045	84	22	Female	3/30/2022	4/13/2022	Olare-Orok	4/13/2022
T1055	Talek	9046	85	22	Female	3/14/2022	4/20/2022	Ntipilikwani	4/20/2022			6/22/2022	7/20/2022	7/20/2022	5/25/2022	6/22/2022	7/20/2022	5/25/2022	6/22/2022	7/20/2022			10/19/2022	2/15/2023
T1056	Talek	9047	86	22	Male	4/11/2022	4/20/2022	Ndoinyio	4/20/2022			6/29/2022		7/27/2022	6/1/2022	6/29/2022	7/27/2022	6/1/2022	6/29/2022	7/27/2022		6/29/2022	10/12/2022	2/15/2022					-1.63029	36.95421
T1057	Talek	9048	87	22	Male	4/1/2022	4/20/2022	Irbaan	4/20/2022		5/8/2022	6/15/2022	6/15/2022	6/15/2022	6/15/2022	6/15/2022	6/15/2022	6/15/2022	6/15/2022	6/15/2022	5/5/2022		9/21/2022	2/8/2023					-1.463426794	35.28792458
T1058	Talek	9049	88	22	Female	4/16/2022	4/20/2022	Singilayo	4/20/2022		5/8/2022	6/29/2022	7/27/2022	6/29/2022	6/1/2022	6/29/2022	7/27/2022	6/1/2022	6/29/2022	7/27/2022	5/5/2022		10/19/2022
T1059	Talek	9050	89	22	Male	4/6/2022	4/20/2022	Olare-Orok	4/20/2022			6/15/2022	7/13/2022		6/15/2022	6/15/2022		6/15/2022	6/15/2022		5/5/2022		10/12/2022
T1060	Talek	9051	90	22	Male	4/20/2022	4/20/2022	Talek Centre	4/20/2022			7/27/2022	8/17/2022		6/1/2022	7/27/2022	8/17/2022	6/1/2022	7/27/2022	8/17/2022	5/5/2022	7/5/2023	10/26/2022						-1.4468	35.21573
T1061	Talek	9052	91	22	Female	4/20/2022	4/20/2022	Talek Centre	4/20/2022		7/5/2022	7/6/2022	8/10/2022	8/10/2022	6/8/2022	7/6/2022	8/10/2022	6/8/2022	7/6/2022	8/10/2022	5/5/2022		8/17/2022	2/8/2022					-1.4468	35.21573
T1062	Talek	9053	92	22	Female	4/18/2022	4/20/2022	Talek Centre	4/20/2022		7/5/2022	6/29/2022	7/27/2022	7/27/2022	6/1/2022	6/29/2022	7/27/2022	6/1/2022	6/29/2022	7/27/2022	5/5/2022		10/19/2022	2/22/2023					-1.4468	35.21573
T1063	Talek	9054	93	22	Female	4/12/2022	4/20/2022	Isiketa	4/20/2022		7/5/2022	7/6/2022	8/17/2022	11/2/2022	6/1/2022	7/6/2022	8/17/2022	6/1/2022	7/6/2022	8/17/2022	5/5/2022		11/2/2022	1/18/2023					-1.3608708	35.2431412
T1064	Talek	9055	94	22	Female	4/23/2022	4/27/2022	Talek Centre	4/27/2022		6/8/2022	7/6/2022	8/17/2022	8/17/2022	6/8/2022	7/6/2022	8/17/2022	6/8/2022	7/6/2022	8/17/2022	5/5/2022		10/26/2022	2/5/2023					-1.4468	35.21573
T1065	Talek	9056	95	22	Female	4/24/2022	4/27/2022	Talek Centre	4/27/2022		6/8/2022	7/6/2022	8/17/2022	8/17/2022	6/8/2022	7/6/2022	8/17/2022	6/8/2022	7/6/2022	8/17/2022	5/5/2022								-1.4468	35.21573
T1066	Talek	9057	96	22	Male	4/23/2022	4/27/2022	Talek Centre	4/27/2022		6/8/2022	7/6/2022	8/24/2022	8/24/2022	6/1/2022	7/6/2022	8/24/2022	6/1/2022	7/6/2022	8/24/2022	5/5/2022		10/19/2022						-1.4468	35.21573
T1067	Talek	9058	97	22	Male	4/27/2022	4/27/2022	Talek Centre	4/27/2022		6/8/2022	7/6/2022	8/17/2022		6/1/2022	7/6/2022	8/17/2022	6/1/2022	7/6/2022	8/17/2022	5/5/2022		11/2/2022						-1.4468	35.21573
T1068	Talek	9059	98	22	Male	4/5/2022	4/27/2022	Ntipilikwani	4/27/2022		6/8/2022	6/22/2022	7/27/2022	7/27/2022	5/25/2022	6/22/2022	7/27/2022	5/25/2022	6/22/2022	7/27/2022	5/5/2022		10/19/2022	2/22/2023
T1069	Talek	9060	99	22	Male	4/26/2022	4/27/2022	Talek Centre	4/27/2022		5/25/2022	6/22/2022	7/27/2022		5/25/2022	6/22/2022	7/27/2022	5/25/2022	6/22/2022	7/27/2022	5/5/2022		10/26/2022						-1.4468	35.21573
T1070	Talek	9061	100	22	Female	5/6/2022	5/11/2022	Talek Centre	5/11/2022		6/22/2022	7/20/2022	7/27/2022	7/27/2022	6/22/2022	7/20/2022	7/27/2022	6/22/2022	7/20/2022	7/27/2022	7/20/2022	7/21/2022	11/26/2022	3/2/2022					-1.4468	35.21573
T1071	Talek	9062	101	22	Female	4/30/2022	5/11/2022	Oltiameletei	5/11/2022		6/22/2022	11/2/2022	8/24/2022	8/24/2022	6/22/2022	11/2/2022	8/24/2022	6/22/2022	11/2/2022	8/24/2022	11/2/2022	7/21/2022	11/2/2022
T1072	Talek	9063	102	22	Male	5/3/2022	5/11/2022	Ntipilikwani	5/11/2022		6/22/2022	7/20/2022	8/24/2022	8/24/2022	6/22/2022	7/20/2022	8/24/2022	6/22/2022	7/20/2022	8/24/2022	7/20/2022	7/21/2022	11/16/2022
T1073	Talek	9064	103	22	Female	4/28/2022	5/11/2022	Ntipilikwani	5/11/2022	5/11/2022	7/6/2022	8/17/2022	11/2/2022		7/6/2022	8/17/2022	11/2/2022	7/6/2022	8/17/2022	11/2/2022	7/20/2022	7/21/2022	11/2/2022
T1074	Talek	9065	104	22	Female	4/19/2022	5/11/2022	Esilalei	5/11/2022	5/11/2022	6/15/2022	7/13/2022	8/17/2022		6/15/2022	7/13/2022	8/17/2022	6/15/2022	7/13/2022	8/17/2022	7/20/2022	7/21/2022	10/12/2022	2/22/2023					-1.43112	35.25578
T1075	Talek	9066	105	22	Male	4/30/2022	5/11/2022	Ntipilikwani	5/11/2022	5/11/2022	6/15/2022	7/13/2022	8/17/2022		6/15/2022	7/13/2022	8/17/2022	6/15/2022	7/13/2022	8/17/2022	7/20/2022		11/2/2022
T1076	Talek	9067	106	22	Female	4/27/2022	5/11/2022				5/11/2022	7/6/2022	11/2/2022	8/24/2022	5/11/2022	7/6/2022	11/2/2022	5/11/2022	7/6/2022	11/2/2022
T1077	Talek	9068	107	22	Female	3/30/2022	5/11/2022
T1078	Talek	9069	108	22	Female	3/24/2022	5/11/2022
T1080	Talek	9071	110	22	Female	1/20/2022	5/11/2022
T1081	Talek	9072	111	22	Male	5/12/2022	5/18/2022	Ndoinyio	5/18/2022	5/18/2022	6/29/2022	7/27/2022	8/24/2022	8/24/2022	6/29/2022	7/27/2022		6/29/2022	7/27/2022				11/16/2022						-1.63029	36.95421
T1082	Talek	9073	112	22	Male	5/17/2022	5/18/2022	Talek Centre	5/18/2022		6/29/2022	8/3/2022	8/31/2022	8/31/2022	6/29/2022	8/3/2022	8/31/2022	6/29/2022	8/3/2022	8/31/2022			11/3/2022						-1.4468	35.21573
T1083	Talek	9074	113	22	Male	5/13/2022	5/18/2022	Mpuai	5/18/2022	5/18/2022	6/29/2022	7/27/2022	8/24/2022	8/24/2022	6/29/2022	7/27/2022	8/24/2022	6/29/2022	7/27/2022	8/24/2022			11/16/2022						-1.4264415	35.2082205
T1084	Talek	9075	114	22	Female	5/16/2022	5/18/2022		5/18/2022	5/18/2022	6/29/2022				6/29/2022			6/29/2022
T1085	Talek	9076	115	22	Female	5/12/2022	5/18/2022		5/18/2022		6/29/2022	8/17/2022	8/31/2022	8/31/2022	6/29/2022	8/17/2022	8/31/2022	6/29/2022	8/17/2022	8/31/2022
T1086	Talek	9077	116	22	Male	5/9/2022	5/11/2022	Mpuai	5/11/2022		6/22/2022		7/16/2022	7/16/2022	6/22/2022		7/16/2022	6/22/2022		7/16/2022	5/16/2022	7/15/2022	8/16/2022	2/15/2023	2/15/2023				-1.4264415	35.2082205
T1087	Talek	9077	116	22	Male	5/13/2022	5/18/2022	Talek Centre	5/18/2022		6/29/2022	7/27/2022	8/24/2022	8/24/2022	6/29/2022	7/27/2022	8/24/2022	6/29/2022	7/27/2022	8/24/2022									-1.4468	35.21573
T1088	Talek	9078	117	22	Female	4/15/2022	5/25/2022	Ntipilikwani			5/25/2022	6/22/2022	7/27/2022	7/27/2022	5/25/2022	6/22/2022	7/27/2022	5/25/2022	6/22/2022	7/27/2022			10/19/2022
T1089	Talek	9079	118	22	Male	5/22/2022	5/25/2022	Ntipilikwani	5/25/2022	5/25/2022	4/6/2022	8/17/2022	9/28/2022	9/28/2022	4/6/2022	8/17/2022	9/28/2022	4/6/2022	8/17/2022	9/28/2022			11/23/2022
T1090	Talek	9080	119	22	Male	5/22/2022	5/25/2022	Irbaan	5/25/2022		7/6/2022	8/22/2022	9/21/2022	9/21/2022	7/6/2022	8/22/2022	9/21/2022	7/6/2022	8/22/2022	9/21/2022			11/23/2022						-1.463426794	35.28792458
T1091	Talek	9081	120	22	Male	3/1/2022	5/25/2022	Ngila																					-1.3797716	35.2331218
T1092	Talek	9082	121	22	Male	5/25/2022	6/8/2022	Ndoinyio	6/8/2022	6/8/2022	7/13/2022	8/17/2022	9/14/2022	9/14/2022	7/13/2022	8/17/2022	9/14/2022	7/13/2022	8/17/2022	9/14/2022			12/14/2022						-1.63029	36.95421
T1093	Talek	9083	122	22	Male	4/20/2022	6/8/2022	Talek Centre	6/8/2022	6/8/2022																			-1.4468	35.21573
T1094	Talek	9084	123	22	Female	5/25/2022	6/8/2022	Ndoinyio	6/8/2022	6/8/2022	7/13/2022	8/17/2022	8/17/2022	8/17/2022	7/13/2022	8/17/2022	8/17/2022	7/13/2022	8/17/2022	8/17/2022			12/14/2022	3/8/2023					-1.63029	36.95421
T1095	Talek	9085	124	22	Female	6/8/2022	6/8/2022	Ndoinyio	6/8/2022	6/8/2022	7/27/2022	8/24/2022	9/21/2022	9/21/2022	7/27/2022	8/24/2022	9/21/2022	7/27/2022	8/24/2022	9/21/2022			12/14/2022	3/8/2023					-1.63029	36.95421
T1096	Talek	9086	125	22	Male	5/29/2022	6/8/2022	Kolong	6/8/2022	6/8/2022	7/27/2022	8/27/2022	9/21/2022	9/21/2022	7/27/2022	8/27/2022	9/21/2022	7/27/2022	8/27/2022	9/21/2022	7/12/2023								-1.41356	35.20047
T1097	Talek	9087	126	22	Male	6/1/2022	6/8/2022	Talek Centre	6/8/2022	6/8/2022	7/20/2022	8/24/2022			7/20/2022	8/24/2022		7/20/2022	8/24/2022		7/20/2022								-1.4468	35.21573
T1098	Talek	9088	127	22	Male	6/2/2022	6/8/2022	Ngila	6/8/2022	6/8/2022																			-1.3797716	35.2331218
T1099	Talek	9089	128	22	Male	5/27/2022	6/8/2022	Olekasoe	6/8/2022	6/8/2022	7/20/2022				7/20/2022	3/1/2023		7/20/2022	3/1/2023				11/30/2022
T1100	Talek	9090	129	22	Female	5/16/2022	6/8/2022	Olekasoe	6/8/2022	6/8/2022	7/20/2022	9/7/2022	10/5/2022	10/5/2022	7/20/2022	9/7/2022	10/5/2022	7/20/2022	9/7/2022	10/5/2022	7/20/2022		12/7/2022	7/5/2023
T1101	Talek	9091	130	22	Female	5/28/2022	6/8/2022	Mpuai	6/8/2022	6/8/2022	7/20/2022	8/24/2022	10/5/2022	10/5/2022	7/20/2022	8/24/2022	10/5/2022	7/20/2022	8/24/2022	10/5/2022	7/20/2022								-1.4264415	35.2082205
T1102	Talek	9092	131	22	Male	6/8/2022	6/15/2022	Talek Centre	6/15/2022	6/15/2022	7/20/2022				7/20/2022			7/20/2022			7/20/2022								-1.4468	35.21573
T1103	Talek	9093	132	22	Male	6/11/2022	6/15/2022	Kolong	6/15/2022	6/15/2022	7/27/2022	8/31/2022	9/28/2022	9/28/2022	7/27/2022	8/31/2022	9/28/2022	7/27/2022	8/31/2022	9/28/2022									-1.41356	35.20047
T1104	Talek	9094	133	22	Male	5/21/2022	6/15/2022	Irbaan	6/15/2022	6/15/2022	7/13/2022	8/17/2022	11/9/2022	11/9/2022	7/13/2022	8/17/2022	11/9/2022	7/13/2022	8/17/2022	11/9/2022			11/30/2022						-1.463426794	35.28792458
T1105	Talek	9095	134	22	Male	6/11/2022	6/15/2022	Mpuai	6/15/2022	6/15/2022	7/27/2022	8/22/2022	10/5/2022	10/5/2022	7/27/2022	8/22/2022	10/5/2022	7/27/2022	8/22/2022	10/5/2022	7/12/2023		12/21/2022	4/5/2023					-1.4264415	35.2082205
T1106	Talek	9096	135	22	Female	6/7/2022	6/15/2022	Olare-Orok	6/15/2022		7/20/2022	8/24/2022	10/5/2022	10/5/2022	7/20/2022	8/24/2022	10/5/2022	7/20/2022	8/24/2022	10/5/2022	7/12/2023		12/7/2022	3/8/2023
T1107	Talek	9097	136	22	Male	6/11/2022	6/15/2022	Isiketa																					-1.3608708	35.2431412
T1108	Talek	9098	137	22	Female	6/9/2022	6/15/2022	Isiketa																					-1.3608708	35.2431412
T1109	Talek	9099	138	22	Female	6/2/2022	6/15/2022	Nkamuriak			7/13/2022	8/3/2022				8/3/2022			8/3/2022
T1110	Talek	9100	139	22	Male	6/15/2022	6/22/2022	Ntipilikwani	6/22/2022		7/7/2022				7/7/2022			7/7/2022			9/7/2022
T1111	Talek	9101	140	22	Male	6/21/2022	6/22/2022	Ndoinyio	6/22/2022	6/22/2022	8/4/2022	9/14/2022	10/19/2022	10/19/2022	8/4/2022	9/14/2022	10/19/2022	8/4/2022	9/14/2022	10/19/2022	9/7/2022		1/4/2023	5/10/2023					-1.63029	36.95421
T1112	Talek	9102	141	22	Female	6/11/2022	6/22/2022	Oltiameletei	6/22/2022	6/22/2022	7/20/2022	8/31/2022	9/28/2022	9/28/2022	7/20/2022	8/31/2022	9/28/2022	7/20/2022	8/31/2022	9/28/2022	7/20/2022		12/7/2022	4/5/2023
T1113	Talek	9103	142	22	Female	6/19/2022	6/22/2022	Isiketa	6/22/2022	6/22/2022	7/20/2022	8/3/2022	9/7/2022	9/7/2022	7/20/2022	8/3/2022	9/7/2022	7/20/2022	8/3/2022	9/7/2022	7/20/2022		12/21/2022						-1.3608708	35.2431412
T1114	Talek	9104	143	22	Female	5/10/2022	5/11/2022	Singilayo	5/11/2022	5/11/2022	6/22/2022	7/20/2022	8/24/2022	8/24/2022	6/22/2022	7/20/2022	8/24/2022	6/22/2022	7/20/2022	8/24/2022			11/16/2022	2/22/2023
T1115	Talek	9105	144	22	Male	6/12/2022	6/22/2022	Oltiameletei	6/22/2022	6/22/2022	8/3/2022	9/7/2022	10/15/2022	10/15/2022	8/3/2022	9/7/2022	10/15/2022	8/3/2022	9/7/2022	10/15/2022			12/28/2022
T1116	Talek	9106	145	22	Male	6/9/2022	6/22/2022	Talek Centre	6/22/2022	6/22/2022	7/20/2022		10/19/2022	10/19/2022	7/20/2022		10/19/2022	7/20/2022		10/19/2022									-1.4468	35.21573
T1117	Talek	9107	146	22	Female	6/18/2022	6/22/2022	Talek Centre	6/22/2022	6/22/2022	8/3/2022	9/7/2022	10/5/2022	10/5/2022	8/3/2022	9/7/2022	10/5/2022	8/3/2022	9/7/2022	10/5/2022			12/21/2022	4/12/2023					-1.4468	35.21573
T1118	Talek	9108	147	22	Male	6/22/2022	6/22/2022	Mpuai	6/22/2022	6/22/2022	8/3/2022	9/14/2021	10/12/2022	10/12/2022	8/3/2022	9/14/2021	10/12/2022	8/3/2022	9/14/2021	10/12/2022			1/4/2023						-1.4264415	35.2082205
T1119	Talek	9109	148	22	Male	6/20/2022	7/29/2022		7/29/2022	7/29/2022
T1120	Talek	9110	149	22	Male	6/24/2022	6/29/2022	Oltiameletei	6/29/2022	6/29/2022	8/24/2022	9/28/2022	11/9/2022		8/24/2022	9/28/2022	11/9/2022	8/24/2022	9/28/2022	11/9/2022
T1122	Talek	9112	151	22	Male	7/29/2022	7/29/2022	Ntipilikwani	7/29/2022	7/29/2022	8/17/2022				8/17/2022			8/17/2022
T1124	Talek	9113	152	22	Female	7/2/2022	7/6/2022	Ndoinyio	7/6/2022	7/6/2022	8/24/2022	9/21/2022	11/2/2022	11/2/2022	8/24/2022	9/21/2022	11/2/2022	8/24/2022	9/21/2022	11/2/2022			1/4/2023	4/12/2023					-1.63029	36.95421
T1125	Talek	9114	153	22	Female	7/5/2022	7/6/2022	Oltiameletei	7/6/2022	7/6/2022	8/31/2022	9/28/2022	11/2/2022	11/2/2022	8/31/2022	9/28/2022	11/2/2022	8/31/2022	9/28/2022	11/2/2022			1/4/2023	4/19/2023
T1126	Talek	9115	154	22	Male	7/2/2022	7/6/2022	Mpuai	7/6/2022	7/6/2022	8/17/2022	9/14/2022	10/19/2022	10/19/2022	8/17/2022	9/14/2022	10/19/2022	8/17/2022	9/14/2022	10/19/2022			1/4/2023	4/5/2023					-1.4264415	35.2082205
T1127	Talek	9116	155	22	Female	7/1/2022	7/6/2022	Ntipilikwani	7/6/2022	7/6/2022	8/24/2022	9/21/2022	10/19/2022	10/19/2022	8/24/2022	9/21/2022	10/19/2022	8/24/2022	9/21/2022	10/19/2022			1/11/2023	4/5/2023
T1128	Talek	9117	156	22	Male	7/25/2022	7/6/2022	Olesere	7/6/2022	7/6/2022																			-1.213679	35.270085
T1129	Talek	9118	157	22	Male	6/2/2022	6/8/2022	Isiketa			7/6/2022	8/17/2022	9/14/2022	9/14/2022	7/6/2022	8/17/2022	9/14/2022	7/6/2022	8/17/2022	9/14/2022			12/12/2022	3/8/2023					-1.3608708	35.2431412
T1130	Talek	9119	158	22	Male	7/10/2022	7/13/2022	Ntipilikwani	7/13/2022	7/13/2022		8/21/2022	9/28/2022	9/28/2022		8/21/2022	9/28/2022		8/21/2022	9/28/2022			1/18/2023	5/9/2023
T1131	Talek	9120	159	22	Female	6/6/2022	7/13/2022	Naikara	7/13/2022	7/13/2022	7/20/2022	8/31/2022	9/28/2022	9/28/2022	7/20/2022	8/31/2022	9/28/2022	7/20/2022	8/31/2022	9/28/2022	7/20/2022		11/16/2022						-1.601370258	35.66612763
T1132	Talek	9121	160	22	Male	7/11/2022	7/13/2022	Ntipilikwani	7/13/2022	7/13/2022	8/31/2022	9/28/2022	11/2/2022	11/2/2022	8/31/2022	9/28/2022	11/2/2022	8/31/2022	9/28/2022	11/2/2022			1/15/2023	4/12/2023
T1133	Talek	9122	161	22	Female	7/8/2022	7/13/2022	Talek Centre	7/13/2022	7/13/2022	8/24/2022	9/28/2022	9/28/2022	9/28/2022	8/24/2022	9/28/2022	9/28/2022	8/24/2022	9/28/2022	9/28/2022			1/11/2023						-1.4468	35.21573
T1134	Talek	9123	162	22	Male	7/16/2022	7/20/2022	Talek Centre	7/20/2022	7/20/2022																			-1.4468	35.21573
T1135	Talek	9124	163	22	Female	7/19/2022	7/20/2022	Esilalei	7/20/2022	7/20/2022	8/17/2022	9/21/2022	10/19/2022	10/19/2022	8/17/2022	9/21/2022	10/19/2022	8/17/2022	9/21/2022	10/19/2022			4/19/2023	4/19/2023					-1.43112	35.25578
T1136	Talek	9125	164	22	Male	7/12/2022	7/20/2022	Talek Centre	7/20/2022	7/20/2022	8/31/2022	9/28/2022	10/26/2022	10/26/2022	8/31/2022	9/28/2022	10/26/2022	8/31/2022	9/28/2022	10/26/2022			1/18/2023						-1.4468	35.21573
T1137	Talek	9126	165	22	Male	7/19/2022	7/20/2022	Oltiameletei	7/20/2022	7/20/2022	9/7/2022	10/5/2022	11/2/2022	11/2/2022	9/7/2022	10/5/2022	11/2/2022	9/7/2022	10/5/2022	11/2/2022	9/7/2022		5/17/2023
T1138	Talek	9127	166	22	Female	6/2/2022	6/2/2022		6/2/2022	6/2/2022	7/20/2022	8/31/2022	5/31/2022	10/12/2022	7/20/2022	8/31/2022	5/31/2022	7/20/2022	8/31/2022	5/31/2022	7/20/2022	9/7/2022	1/11/2023	4/19/2023
T1139	Talek	9128	167	22	Female	7/14/2022	7/20/2022	Esilalei			8/31/2022	9/28/2022	2/11/2022		8/31/2022	9/28/2022	2/11/2022	8/31/2022	9/28/2022	2/11/2022	7/20/2022	1/18/2023	1/11/2023	4/26/2023					-1.43112	35.25578
T1140	Talek	9129	168	22	Male	7/20/2022	7/27/2022	Ntipilikwani	7/27/2022	7/27/2022	8/24/2022	10/12/2022	11/9/2022	11/9/2022	8/24/2022	10/12/2022	11/9/2022	8/24/2022	10/12/2022	11/9/2022	7/20/2022	1/18/2023	1/25/2023
T1141	Talek	9130	169	22	Male	7/26/2022	7/27/2022	Mpuai	7/27/2022	7/27/2022	9/7/2022	10/5/2022	11/2/2022		9/7/2022	10/5/2022	11/2/2022	9/7/2022	10/5/2022	11/2/2022	9/7/2022	1/18/2023							-1.4264415	35.2082205
T1142	Talek	9132	171	22	Female	6/9/2022	6/15/2022	Isiketa	6/15/2022	6/15/2022	7/27/2022	8/24/2022	10/12/2022	10/12/2022	7/27/2022	8/24/2022	10/12/2022	7/27/2022	8/24/2022	10/12/2022	9/7/2022	1/18/2023							-1.3608708	35.2431412
T1143	Talek	9133	172	22	Male	6/11/2022	6/15/2022	Isiketa	6/15/2022	6/15/2022	7/27/2022	8/24/2022	10/19/2022	10/19/2022	7/27/2022	8/24/2022	10/19/2022	7/27/2022	8/24/2022	10/19/2022	9/7/2022	1/18/2023	1/4/2023	5/17/2023					-1.3608708	35.2431412
T1144	Talek	9134	173	22	Male	6/25/2022	7/6/2022	Olesere	7/6/2022	7/6/2022	8/17/2022	12/21/2022	10/19/2022	10/19/2022	8/17/2022	12/21/2022	10/19/2022	8/17/2022	12/21/2022	10/19/2022	9/7/2022	1/18/2023							-1.213679	35.270085
T1145	Talek	9135	174	22	Female	7/28/2022	8/3/2022	Talek Centre	8/3/2022	8/3/2022	10/12/2022	11/9/2022		11/9/2022	10/12/2022	11/9/2022		10/12/2022	11/9/2022		9/7/2022								-1.4468	35.21573
T1146	Talek	9136	175	22	Male	8/11/2022	8/3/2022	Talek Centre	8/3/2022	8/3/2022	9/21/2022	10/19/2022	11/16/2022	11/16/2022	9/21/2022	10/19/2022	11/16/2022	9/21/2022	10/19/2022	11/16/2022	9/7/2022								-1.4468	35.21573
T1147	Talek	9137	176	22	Male	8/1/2022	8/3/2022	Talek Centre	8/3/2022	8/3/2022	9/21/2022	10/19/2022	11/16/2022	11/16/2022	9/21/2022	10/19/2022	11/16/2022	9/21/2022	10/19/2022	11/16/2022	9/7/2022		3/1/2023	2/8/2023					-1.4468	35.21573
T1148	Talek	9138	177	22	Male	7/27/2022	8/3/2022	Mpuai	8/3/2022	8/3/2022	9/21/2022	10/19/2022	11/16/2022	11/16/2022	9/21/2022	10/19/2022	11/16/2022	9/21/2022	10/19/2022	11/16/2022	9/7/2022			2/8/2023					-1.4264415	35.2082205
T1149	Talek	9139	178	22	Female	6/23/2022	6/29/2022	Talek Centre	6/29/2022	6/29/2022	8/3/2022				8/3/2022			8/3/2022			9/7/2022			2/8/2023					-1.4468	35.21573
T1150	Talek	9140	179	22	Male	8/1/2022	8/3/2022	Oltiameletei	8/3/2022	8/3/2022	10/12/2022	11/9/2022			10/12/2022	11/9/2022		10/12/2022	11/9/2022		9/7/2022			2/8/2023
T1151	Talek	9141	180	22	Male	7/25/2022	8/3/2022	Oltiameletei	8/3/2022	8/3/2022	9/7/2022	10/12/2022	11/9/2022		9/7/2022	10/12/2022	11/9/2022	9/7/2022	10/12/2022	11/9/2022	9/7/2022			2/8/2023
T1152	Talek	9142	181	22	Female	8/1/2022	8/3/2022	Ntipilikwani	8/3/2022	8/3/2022	9/21/2022	10/19/2022	11/23/2022	11/23/2022	9/21/2022	10/19/2022	11/23/2022	9/21/2022	10/19/2022	11/23/2022	9/21/2022		1/25/2023	2/8/2023
T1153	Talek	9142	182	22	Male	7/26/2022	8/3/2022	Ndoinyio	8/3/2022	8/3/2022	8/3/2022	10/19/2022	11/16/2022	11/16/2022	8/3/2022	10/19/2022	11/16/2022	8/3/2022	10/19/2022	11/16/2022	9/21/2022			2/8/2023					-1.63029	36.95421
T1154	Talek	9143	183	22	Female	7/27/2022	8/3/2022	Ntipilikwani	8/3/2022	8/3/2022	9/21/2022	10/19/2022	11/16/2022	11/16/2022	9/21/2022	10/19/2022	11/16/2022	9/21/2022	10/19/2022	11/16/2022	9/21/2022		3/6/2023	2/8/2023
T1155	Talek	9144	184	22	Male	8/11/2022	8/17/2022	Ntipilikwani	8/17/2022	8/17/2022	9/21/2022	11/23/2022	11/23/2022	11/23/2022	9/21/2022	10/26/2022	11/23/2022	9/21/2022	10/26/2022	11/23/2022	9/21/2022		2/22/2023	2/8/2023
T1156	Talek	9145	185	22	Male	8/6/2022	8/17/2022	Ndoinyio	8/17/2022	8/17/2022	9/21/2022	10/19/2022	11/16/2022	11/16/2022	9/21/2022	10/19/2022	11/16/2022	9/21/2022	10/19/2022	11/16/2022	9/21/2022			2/8/2023					-1.63029	36.95421
T1157	Talek	9146	186	22	Female	8/2/2022	8/17/2022	Talek Centre	8/17/2022	8/17/2022	9/14/2022	10/12/2022	11/9/2022	11/9/2022	9/14/2022	10/12/2022	11/9/2022	9/14/2022	10/12/2022	11/9/2022	9/21/2022								-1.4468	35.21573
T1158	Talek	9147	187	22	Male	8/13/2022	8/17/2022	Mpuai	8/17/2022	8/17/2022	9/21/2022	10/19/2022	11/23/2022	11/23/2022	9/21/2022	10/19/2022	11/23/2022	9/21/2022	10/19/2022	11/23/2022	9/21/2022			5/24/2023					-1.4264415	35.2082205
T1159	Talek	9148	188	22	Female	8/12/2022	8/17/2022	Ndoinyio	8/17/2022	8/17/2022	9/28/2022	10/26/2022	11/23/2022	11/23/2022	9/28/2022	10/26/2022	11/23/2022	9/28/2022	10/26/2022	11/23/2022	9/21/2022		5/6/2023	5/10/2023					-1.63029	36.95421
T1160	Talek	9149	189	22	Male	8/4/2022	8/17/2022	Esilalei	8/17/2022	8/17/2022	10/21/2022	11/9/2022	11/1/2023	11/1/2023	10/21/2022	11/9/2022	11/1/2023	10/21/2022	11/9/2022	11/1/2023	9/21/2022		4/19/2023						-1.43112	35.25578
T1161	Talek	9150	190	22	Male	8/12/2022	8/17/2022	Kolong	8/17/2022	8/17/2022	9/28/2022	11/9/2022	11/23/2022	11/23/2022	9/28/2022	10/26/2022	11/23/2022	9/28/2022	10/26/2022	11/23/2022	9/21/2022		5/24/2023						-1.41356	35.20047
T1162	Talek	9151	191	22	Male	8/21/2022	8/24/2022	Ntipilikwani	8/24/2022	8/24/2022	10/5/2022	11/9/2022	12/14/2022	12/14/2022	10/5/2022	11/9/2022	12/14/2022	10/5/2022	11/9/2022	12/14/2022	9/21/2022		4/12/2023
T1163	Talek	9152	192	22	Male	8/11/2022	8/24/2022	Ntipilikwani	8/24/2022	8/24/2022	9/28/2022	11/9/2022	11/23/2022	11/23/2022	9/28/2022	10/26/2022	11/23/2022	9/28/2022	10/26/2022	11/23/2022	9/21/2022		3/8/2023
T1164	Talek	9153	193	22	Male	8/17/2022	8/24/2022	Ndoinyio	8/24/2022	8/24/2022	10/5/2022	11/9/2022	12/14/2022	12/14/2022	10/5/2022	11/9/2022	12/14/2022	10/5/2022	11/9/2022	12/14/2022	9/21/2022		2/22/2023	5/17/2023					-1.63029	36.95421
T1165	Talek	9154	194	22	Female	8/24/2022	8/24/2022	Ndoinyio	8/24/2022	8/24/2022	10/5/2022	11/2/2022	12/7/2022	12/7/2022	10/5/2022	11/2/2022	12/7/2022	10/5/2022	11/2/2022	12/7/2022	9/21/2022		3/8/2023	5/24/2023					-1.63029	36.95421
T1166	Talek	9155	195	22	Female	6/27/2022	8/31/2022	Ntipilikwani	8/31/2022	8/31/2022	10/12/2022	11/9/2022	12/7/2022	12/7/2022	10/12/2022	11/9/2022	12/7/2022	10/12/2022	11/9/2022	12/7/2022	9/21/2022		3/8/2023	5/31/2023
T1167	Talek	9156	196	22	Male	8/23/2022	8/31/2022	Mpuai	8/31/2022		10/5/2022	11/2/2022	11/30/2022	11/30/2022	10/5/2022	11/2/2022	11/30/2022	10/5/2022	11/2/2022	11/30/2022	9/21/2022		3/8/2023	5/24/2023					-1.4264415	35.2082205
T1168	Talek	9157	197	22	Female	8/27/2022	8/31/2022	Talek Centre	8/31/2022		10/12/2022	11/9/2022	12/14/2022	12/14/2022	10/12/2022	11/9/2022	12/14/2022	10/12/2022	11/9/2022	12/14/2022	9/21/2022								-1.4468	35.21573
T1169	Talek	9158	198	22	Male	8/28/2022	8/31/2022	Ndoinyio	8/31/2022		10/12/2022	11/9/2022	12/14/2022	12/14/2022	10/12/2022	11/9/2022	12/14/2022	10/12/2022	11/9/2022	12/14/2022	9/21/2022								-1.63029	36.95421
T1170	Talek	9159	199	22	Male	8/24/2022	8/31/2022	Ndoinyio	8/31/2022		11/2/2022	12/7/2022			11/2/2022	12/7/2022		11/2/2022	12/7/2022		9/21/2022		7/31/2023						-1.63029	36.95421
T1171	Talek	9160	200	22	Male	8/25/2022	8/31/2022	Ndoinyio	8/31/2022		10/5/2022	11/2/2022	11/30/2022	11/30/2022	10/5/2022	11/2/2022	11/30/2022	10/5/2022	11/2/2022	11/30/2022	9/21/2022		5/17/2023						-1.63029	36.95421
T1172	Talek	9161	201	22	Female	8/27/2022	8/31/2022	Talek Centre	8/31/2022	8/31/2022	10/12/2022	11/16/2022	12/14/2022	12/14/2022	10/2/2022	11/16/2022	12/14/2022	10/2/2022	11/16/2022	12/14/2022	9/21/2022		3/22/2023	6/28/2023					-1.4468	35.21573
T1173	Talek	9162	202	22	Male	9/6/2022	9/7/2022	Ngila	9/7/2022	9/7/2022	10/19/2022	11/23/2022	12/21/2022	12/21/2022	10/19/2022	11/23/2022	12/21/2022	10/19/2022	11/23/2022	12/21/2022	9/21/2022		3/22/2023						-1.3797716	35.2331218
T1174	Talek	9163	203	22	Male	9/2/2022	9/7/2022	Talek Centre	9/7/2022	9/7/2022	10/19/2022	11/16/2022	12/14/2022	12/14/2022	10/19/2022	11/16/2022	12/14/2022	10/19/2022	11/16/2022	12/14/2022	9/21/2022			6/14/2023					-1.4468	35.21573
T1175	Talek	9164	204	22	Female	9/1/2022	9/7/2022	Ngila	9/7/2022	9/7/2022	10/19/2022	11/16/2022	12/14/2022	12/14/2022	10/19/2022	11/16/2022	12/14/2022	10/19/2022	11/16/2022	12/14/2022	9/21/2022								-1.3797716	35.2331218
T1176	Talek	9165	205	22	Female	9/1/2022	9/7/2022	Irbaan	9/7/2022	9/7/2022	10/12/2022	11/23/2022	12/21/2022	12/21/2022	10/12/2022	11/23/2022	12/21/2022	10/12/2022	11/23/2022	12/21/2022	9/21/2022			6/25/2023					-1.463426794	35.28792458
T1177	Talek	9167	206	22	Male	8/29/2022	9/7/2022	Olesere	9/7/2022	9/7/2022																			-1.213679	35.270085
T1178	Talek	9168	207	22	Male	9/7/2022	9/7/2022	Olesere	9/7/2022	9/7/2022																			-1.213679	35.270085
T1179	Talek	9169	208	22	Male	8/1/2022	8/3/2022	Talek Centre	9/14/2022	9/14/2022	9/14/2022	10/12/2002	11/9/2022	11/9/2022	9/14/2022	10/12/2002	11/9/2022	9/14/2022	10/12/2002	11/9/2022	7/12/2023								-1.4468	35.21573
T1180	Talek	9170	209	22	Female	9/9/2022	9/14/2022	Esilalei	9/14/2022	9/14/2022	9/14/2022	11/23/2022	12/28/2022	12/28/2022	10/26/2022	11/23/2022	12/28/2022	10/26/2022	11/23/2022	12/28/2022	7/12/2023		5/17/2023						-1.43112	35.25578
T1181	Talek	9171	210	22	Male	9/12/2022	9/14/2022	Molibany	9/14/2022	9/14/2022	10/2/2022	11/23/2022	12/21/2022	12/21/2022	10/2/2022	11/23/2022	12/21/2022	10/2/2022	11/23/2022	12/21/2022	7/12/2023		4/5/2023						-1.43224	35.23519
T1182	Talek	9172	211	22	Male	9/4/2022	9/14/2022	Irbaan	9/14/2022	9/14/2022	10/12/2022	11/9/2022	12/14/2022	12/14/2022	10/12/2022	11/9/2022	12/14/2022	10/12/2022	11/9/2022	12/14/2022	7/12/2023		3/29/2023						-1.463426794	35.28792458
T1183	Talek	9173	212	22	Female	9/12/2022	9/14/2022	Singilayo	9/14/2022	9/14/2022	11/23/2022	4/23/2022	12/21/2022	12/21/2022	11/23/2022	4/23/2022	12/21/2022	11/23/2022	4/23/2022	12/21/2022	7/12/2023		3/8/2023
T1184	Talek	9174	213	22	Female	9/17/2022	9/14/2022	Olare-Orok	9/14/2022	9/14/2022	10/12/2022	11/4/2022	12/7/2022	12/7/2022	10/12/2022	11/4/2022	12/7/2022	10/12/2022	11/4/2022	12/7/2022	7/12/2023		4/5/2023	7/5/2023
T1185	Talek	9175	214	22	Female	9/13/2022	9/14/2022	Olare-Orok	9/14/2022	9/14/2022	10/26/2022	12/21/2022			10/26/2022	12/21/2022		10/26/2022	12/21/2022		7/12/2023
T1186	Talek	9176	215	22	Male	9/12/2022	9/14/2022	Talek Centre	9/14/2022	9/14/2022	10/19/2022	11/16/2022	12/14/2022	12/14/2022	10/19/2022	11/16/2022	12/14/2022	10/19/2022	11/16/2022	12/14/2022	7/12/2023		3/8/2023	6/28/2023					-1.4468	35.21573
T1187	Talek	9177	216	22	Female	9/20/2022	9/21/2022	Ntipilikwani	9/21/2022	9/21/2022	11/2/2022	11/30/2022	12/28/2022	12/28/2022	11/2/2022	11/30/2022	12/28/2022	11/2/2022	11/30/2022	12/28/2022	7/12/2023		3/29/2023	6/28/2023
T1188	Talek	9178	217	22	Female	9/14/2022	9/21/2022	Talek Centre	9/21/2022	9/21/2022	10/26/2022	11/23/2022	12/21/2022		10/26/2022	11/23/2022	12/21/2022	10/26/2022	11/23/2022	12/21/2022	7/12/2023			6/14/2023					-1.4468	35.21573
T1189	Talek	9179	218	22	Male	9/17/2022	9/21/2022	Talek Centre	9/21/2022	9/21/2022	1/11/2023	2/8/2023	3/22/2023		1/11/2023	2/8/2023	3/22/2023	1/11/2023	2/8/2023	3/22/2023	1/11/2023	2/5/2023	3/21/2023	6/21/2023					-1.4468	35.21573
T1190	Talek	9180	219	22	Male	9/16/2022	9/21/2022	Olare-Orok	9/21/2022	9/21/2022	11/2/2022	4/30/2022	12/28/2022	12/28/2022	11/2/2022	4/30/2022	12/28/2022	11/2/2022	4/30/2022	12/28/2022	1/11/2023	2/5/2023	3/22/2023	6/28/2023
T1191	Talek	9181	220	22	Female	9/18/2022	9/21/2022	Oltiameletei	9/21/2022	9/21/2022	11/2/2022	12/7/2022	1/4/2023	1/4/2023	11/2/2022	12/7/2022	1/4/2023	11/2/2022	12/7/2022	1/4/2023	1/11/2023	2/5/2023	2/8/2023	2/8/2023
T1192	Talek	9182	221	22	Female	9/11/2022	9/21/2022	Talek Centre	9/21/2022		10/26/2022	11/23/2022	12/28/2022	12/28/2022	10/26/2022	11/23/2022	12/28/2022	10/26/2022	11/23/2022	12/28/2022	1/11/2023	2/5/2023							-1.4468	35.21573
T1193	Talek	9183	222	22	Female	8/13/2022	9/28/2022	Oltiameletei	9/28/2022	9/28/2022	11/2/2022	11/30/2022	1/4/2023	11/30/2022	11/2/2022	11/30/2022	1/4/2023	11/2/2022	11/30/2022	1/4/2023	1/11/2023	2/5/2023	2/22/2023	6/14/2023
T1194	Talek	9184	223	22	Female	9/18/2022	9/28/2022	Oltiameletei	9/28/2022	9/28/2022	11/2/2022	11/30/2022	12/28/2022	11/30/2022	11/2/2022	11/30/2022	12/28/2022	11/2/2022	11/30/2022	12/28/2022	1/11/2023		3/22/2023
T1195	Talek	9185	224	22	Female	9/24/2022	9/28/2022	Ngila	9/28/2022	9/28/2022	11/9/2022	12/14/2022	10/14/2022	11/30/2022	11/9/2022	12/14/2022	3/29/2023	11/9/2022	12/14/2022	3/29/2023	1/11/2023		3/29/2023	6/28/2023					-1.3797716	35.2331218
T1196	Talek	9186	225	22	Female	10/4/2022	10/5/2022	Oltiameletei	10/5/2022	10/5/2022	11/16/2022	12/14/2022	1/11/2023	1/11/2023	11/16/2022	12/14/2022	1/11/2023	11/16/2022	12/14/2022	1/11/2023	1/11/2023		3/10/2022	6/23/2023
T1197	Talek	9187	226	22	Male	10/4/2022	10/5/2022	Olare-Orok	10/5/2022	10/5/2022	11/16/2022				11/16/2022			11/16/2022			1/11/2023
T1198	Talek	9188	227	22	Male	10/4/2022	10/5/2022	Ntipilikwani	10/5/2022	10/5/2022	11/16/2022	12/14/2022	1/11/2023	1/11/2023	11/16/2022	12/14/2022	1/11/2023	11/16/2022	12/14/2022	1/11/2023	7/5/2023		4/5/2023	7/5/2023
T1199	Talek	9189	228	22	Male	9/24/2022	10/5/2022	Irbaan	10/5/2022	10/5/2022	11/9/2022	12/7/2022	1/11/2023	1/11/2023	11/9/2022	12/7/2022	1/11/2023	11/9/2022	12/7/2022	1/11/2023	7/5/2023		3/8/2023						-1.463426794	35.28792458
T1200	Talek	9190	229	22	Male	10/2/2022	10/5/2022	Ndoinyio	10/5/2022	10/5/2022	11/16/2022	12/21/2022	1/18/2023		11/16/2022	12/21/2022	1/18/2023	11/16/2022	12/21/2022	1/18/2023	7/5/2023		4/12/2023						-1.63029	36.95421
T1201	Talek	9191	230	22	Female	9/24/2022	10/5/2022	Mpuai	10/5/2022	10/5/2022	11/9/2022	12/7/2022	1/4/2023	1/4/2023	11/9/2022	12/7/2022	1/4/2023	11/9/2022	12/7/2022	1/4/2023	7/5/2023		3/29/2023	7/5/2023					-1.4264415	35.2082205
T1202	Talek	9192	231	22	Male	9/29/2022	10/5/2022	Irbaan	10/5/2022	10/5/2022	11/16/2022	12/14/2022			11/16/2022	12/14/2022	1/18/2023	11/16/2022	12/14/2022	1/18/2023	7/5/2023		4/12/2023						-1.463426794	35.28792458
T1203	Talek	9193	232	22	Male	9/23/2022	10/5/2022	Olare-Orok	10/5/2022	10/5/2022	11/2/2022	12/7/2022	1/11/2023		11/2/2022	12/7/2022	1/11/2023	11/2/2022	12/7/2022	1/11/2023	7/12/2023		4/5/2023
T1204	Talek	9194	233	22	Female	10/4/2022	10/5/2022	Olare-Orok	10/5/2022	10/5/2022	11/16/2022	12/21/2022	1/11/2023	1/18/2023	11/16/2022	12/21/2022	1/18/2023	11/16/2022	12/21/2022	1/18/2023	7/12/2023		4/19/2023
T1205	Talek	9195	234	22	Female	10/5/2022	10/5/2022	Talek Centre	10/5/2022	10/5/2022	11/16/2022	12/16/2022	1/16/2022	1/16/2023	11/16/2022	12/16/2022	1/16/2022	11/16/2022	12/16/2022	1/16/2022	11/16/2023	12/16/2022	2/15/2023	4/5/2023					-1.4468	35.21573
T1206	Talek	9196	235	22	Male	10/7/2022	10/12/2022	Talek Centre	10/12/2022	10/12/2022	11/23/2022	12/21/2022	1/16/2022	1/18/2023	11/23/2022	12/21/2022	1/18/2023	11/23/2022	12/21/2022	1/18/2023	11/16/2023	12/16/2022	4/12/2023						-1.4468	35.21573
T1207	Talek	9197	236	22	Male	10/8/2022	10/12/2022	Ngila	10/12/2022	10/12/2022	11/23/2022	12/28/2022		1/25/2023	11/23/2022	12/28/2022	1/25/2023	11/23/2022	12/28/2022	1/25/2023	11/16/2023	12/16/2022	4/12/2023						-1.3797716	35.2331218
T1208	Talek	9197	237	22	Female	10/15/2022	10/19/2022	Oltiameletei	10/19/2022	10/19/2022	11/30/2022	1/4/2023			11/30/2022	1/4/2023	1/2/2023	11/30/2022	1/4/2023	1/2/2023	11/16/2023	12/16/2022	5/24/2023
T1209	Talek	9198	238	22	Female	10/15/2022	10/19/2022	Talek Centre	10/19/2022	10/19/2022	11/30/2022	12/28/2022		1/25/2023	11/30/2022	12/28/2022	1/25/2023	11/30/2022	12/28/2022	1/25/2023	11/16/2023	12/16/2022	4/19/2023						-1.4468	35.21573
T1210	Talek	9199	239	22	Female	9/21/2022	10/19/2022	Esilalei	10/19/2022	10/19/2022	11/2/2022	12/7/2022	1/4/2023	1/4/2023	11/2/2022	12/7/2022	1/4/2023	11/2/2022	12/7/2022	1/4/2023	11/16/2023	12/16/2022	5/24/2023						-1.43112	35.25578
T1211	Talek	9200	240	22	Female	10/12/2022	10/19/2022	Ndoinyio	10/19/2022	10/19/2022	11/23/2022	12/21/2022	7/12/2023	1/18/2023	11/23/2022	12/21/2022	1/18/2023	11/23/2022	12/21/2022	1/18/2023	7/12/2023	12/16/2022	4/19/2023	7/5/2023					-1.63029	36.95421
T1212	Talek	9201	241	22	Female	10/15/2022	10/19/2022	Talek Centre	10/19/2022	10/19/2022																			-1.4468	35.21573
T1213	Talek	9202	242	22	Female	10/13/2022	10/19/2022	Ngila	10/19/2022	10/19/2022	11/30/2022	12/28/2022	2/1/2023		11/30/2022	12/28/2022	2/1/2023	11/30/2022	12/28/2022				5/24/2023						-1.3797716	35.2331218
T1214	Talek	9203	243	22	Male	9/7/2022	9/7/2022	Olesere	9/7/2022	9/7/2022	10/19/2022	1/4/2023			10/19/2022	1/4/2023		10/19/2022	1/4/2023				3/15/2023						-1.213679	35.270085
T1215	Talek	9204	244	22	Male	10/15/2022	10/19/2022	Ngila	10/19/2022	10/19/2022	12/21/2022	2/22/2023			12/21/2022	2/22/2023		12/21/2022	2/22/2023			2/22/2023	4/19/2023						-1.3797716	35.2331218
T1216	Talek	9205	245	22	Male	7/28/2022	8/10/2022	Olesere	8/10/2022	8/10/2022	9/24/2022	10/19/2022			9/24/2022	10/19/2022		9/24/2022	10/19/2022										-1.213679	35.270085
T1217	Talek	9206	246	22	Female	10/24/2022	11/2/2022	Ndoinyio	11/2/2022	11/2/2022	11/30/2022				11/30/2022	1/25/2023	1/25/2023	11/30/2022	1/25/2023	1/25/2023			4/26/2023						-1.63029	36.95421
T1218	Talek	9207	247	22	Female	10/26/2022	4/2/2022	Ntipilikwani	4/2/2022	4/2/2022	12/7/2022	1/4/2023			12/7/2022	1/4/2023	2/1/2023	12/7/2022	1/4/2023	2/1/2023			5/10/2023
T1219	Talek	9208	248	22	Female	10/30/2022	11/2/2022	Oltiameletei	11/2/2022	11/2/2022	12/14/2022	1/11/2023			12/14/2022	1/11/2023	5/17/2023	12/14/2022	1/11/2023	5/17/2023
T1220	Talek	9209	249	22	Male	10/28/2022	11/2/2022	Mpuai	11/2/2022	11/2/2022	12/14/2022	1/11/2023	2/15/2023	2/15/2023	12/14/2022	1/11/2023	2/15/2023	12/14/2022	1/11/2023	2/15/2023		2/15/2023	5/17/2023						-1.4264415	35.2082205
T1221	Talek	9210	250	22	Female	10/26/2022	11/2/2022	Kolong	11/2/2022	11/2/2022	12/7/2022				12/7/2022		1/31/2023	12/7/2022		1/31/2023									-1.41356	35.20047
T1222	Talek	9211	251	22	Female	10/26/2022	11/2/2022	Talek Centre	11/2/2022	11/2/2022	12/7/2022	1/11/2023			12/7/2022	1/11/2023		12/7/2022	1/11/2023										-1.4468	35.21573
T1223	Talek	9212	252	22	Male	11/3/2022	11/9/2022	Mpuai	11/9/2022	11/9/2022	12/14/2022	1/11/2023	2/8/2023	1/11/2023	12/14/2022	1/11/2023	2/8/2023	12/14/2022	1/11/2023	2/8/2023		2/8/2023							-1.4264415	35.2082205
T1224	Talek	9213	253	22	Female	11/5/2022	11/9/2022	Ntipilikwani	11/9/2022	11/9/2022	12/21/2022	1/18/2023	2/15/2023	2/15/2023	12/21/2022	1/18/2023	2/15/2023	12/21/2022	1/18/2023	2/15/2023		2/15/2023	5/10/2023
T1225	Talek	9214	254	22	Female	11/4/2022	11/9/2022	Mpuai	11/9/2022	11/9/2022	12/21/2022	1/18/2023			12/21/2022	1/18/2023		12/21/2022	1/18/2023			2/15/2023	5/10/2023						-1.4264415	35.2082205
T1226	Talek	9215	255	22	Male	11/6/2022	11/9/2022	Talek Centre	11/9/2022	11/9/2022	12/21/2022	2/15/2023	2/15/2023	2/15/2023	12/21/2022	2/15/2023	2/15/2023	12/21/2022	2/15/2023	2/15/2023									-1.4468	35.21573
T1227	Talek	9216	256	22	Female	11/3/2022	11/9/2022	Mpuai	11/9/2022	11/9/2022	12/21/2022	2/15/2023			12/21/2022	1/18/2023		12/21/2022	1/18/2023			2/15/2023	5/3/2023						-1.4264415	35.2082205
T1228	Talek	9217	257	22	Female	11/11/2022	11/16/2022	Ntipilikwani	11/16/2022	11/16/2022	12/21/2022	2/15/2023	3/15/2023	2/15/2023	12/21/2022	2/15/2023	2/15/2023	12/21/2022	2/15/2023	2/15/2023			5/10/2023
T1229	Talek	9218	258	22	Female	11/9/2022	11/16/2022	Olare-Orok	11/16/2022	11/16/2022	1/4/2023				1/4/2023			1/4/2023				2/15/2023	6/21/2023
T1230	Talek	9219	259	22	Male	11/12/2022	11/16/2022	Talek Centre	11/16/2022	11/16/2022	12/21/2022				12/21/2022	1/25/2023	2/15/2023	12/21/2022	1/25/2023	2/15/2023									-1.4468	35.21573
T1231	Talek	9220	260	22	Female	11/11/2022	11/16/2022	Ndoinyio	11/16/2022	11/16/2022			2/15/2023	3/15/2023		1/18/2023	2/15/2023		1/18/2023	2/15/2023			5/24/2023						-1.63029	36.95421
T1232	Talek	9221	261	22	Female	11/11/2022	11/16/2022	Olkuroto	11/16/2022	11/16/2022	12/21/2022	7/5/2023			12/21/2022	7/5/2023		12/21/2022	7/5/2023			3/15/2023	3/29/2023	7/5/2023					-1.3602464	35.2439639
T1233	Talek	9222	262	22	Female	11/11/2022	11/16/2022	Oltiameletei	11/16/2022	11/16/2022	12/28/2022	7/5/2023		3/1/2023	12/28/2022	1/25/2023	3/1/2023	12/28/2022	1/25/2023	3/1/2023	7/5/2022		6/28/2023
T1234	Talek	9223	263	22	Female	11/16/2022	11/16/2022	Ngila	11/16/2022	11/16/2022	12/28/2022				12/28/2022	2/1/2023		12/28/2022	2/1/2023		7/5/2022		6/14/2023						-1.3797716	35.2331218
T1235	Talek	9224	264	22	Female	11/21/2022	11/23/2022	Molibany	11/23/2022	11/23/2022														5/31/2023					-1.43224	35.23519
T1236	Talek	9225	265	22	Male	11/20/2022	11/23/2022	Olare-Orok	11/23/2022	11/23/2022	1/4/2023				1/4/2023	2/1/2023	3/1/2023	1/4/2023	2/1/2023	3/1/2023			6/14/2023
T1237	Talek	9226	266	22	Male	11/22/2022	11/23/2022	Esilalei	11/23/2022	11/23/2022	1/4/2023				1/4/2023			1/4/2023											-1.43112	35.25578
T1238	Talek	9227	267	22	Male	11/23/2022	11/23/2022	Talek Centre	11/23/2022	11/23/2022	1/4/2023			4/19/2023	1/4/2023	2/8/2023	4/19/2023	1/4/2023	2/8/2023	4/19/2023		2/8/2023	5/24/2023						-1.4468	35.21573
T1239	Talek	9228	268	22	Female	11/26/2022	11/30/2022	Ndoinyio	11/30/2022	11/30/2022	1/11/2023	1/11/2023	2/8/2023	3/8/2023	1/11/2023	2/8/2023	3/8/2023	1/11/2023	2/8/2023	3/8/2023	7/8/2022	2/8/2023							-1.63029	36.95421
T1240	Talek	9229	269	22	Female	11/28/2022	11/30/2022	Ndoinyio	11/30/2022	11/30/2022	1/11/2023	2/8/2023	3/15/2023	3/15/2023	1/11/2023	2/8/2023	2/8/2023	1/11/2023	2/8/2023	2/8/2023	7/8/2022	2/8/2023	6/28/2023						-1.63029	36.95421
T1241	Talek	9230	270	22	Male	11/25/2022	11/30/2022	Ntipilikwani	11/30/2022	11/30/2022	1/11/2023	2/8/2023	3/8/2023	3/8/2023	1/11/2023	2/8/2023		1/11/2023	2/8/2023		7/8/2022	2/8/2023
T1242	Talek	9231	271	22	Female	11/24/2022	11/30/2022	Talek Centre	11/30/2022	11/30/2022	1/11/2023	2/8/2023	3/8/2023	3/8/2023	1/11/2023	2/8/2023	3/8/2023	1/11/2023	2/8/2023	3/8/2023	3/8/2022		5/25/2023						-1.4468	35.21573
T1243	Talek	9232	272	22	Male	11/24/2022	11/30/2022	Talek Centre	11/30/2022	11/30/2022	1/11/2023	2/8/2023	3/15/2023	3/15/2023	1/11/2023	2/8/2023	3/15/2023	1/11/2023	2/8/2023	3/15/2023	3/15/2022	3/15/2023	6/13/2023						-1.4468	35.21573
T1244	Talek	9233	273	22	Male	12/3/2022	12/7/2022	Ntipilikwani	12/7/2022	12/7/2022	1/18/2023	3/22/2023			1/18/2023	2/15/2023	3/22/2023	1/18/2023	2/15/2023	3/22/2023			6/6/2023
T1245	Talek	9234	274	22	Male	12/5/2022	12/7/2022	Ndoinyio	12/7/2022	12/7/2022					1/18/2023			1/18/2023											-1.63029	36.95421
T1246	Talek	9235	275	22	Female	4/28/2022	12/7/2022	Talek Centre	12/7/2022	12/7/2022																			-1.4468	35.21573
T1247	Talek	9236	276	22	Male	12/4/2022	12/7/2022	Talek Centre	12/7/2022	12/7/2022					1/25/2023	3/1/2023	3/29/2023	1/25/2023	3/1/2023	3/29/2023									-1.4468	35.21573
T1248	Talek	9237	277	22	Male	11/30/2022	12/7/2022	Ntipilikwani	12/7/2022	12/7/2022				1/8/2023	1/18/2023	3/29/2023	5/24/2023	1/18/2023	3/29/2023	5/24/2023
T1249	Talek	9238	278	22	Female	12/5/2022	12/7/2022	Isiketa	12/7/2022	12/7/2022		2/15/2023	3/22/2023		1/18/2023	2/15/2023	3/22/2023	1/18/2023	2/15/2023	3/22/2023	2/15/2023		6/21/2023						-1.3608708	35.2431412
T1250	Talek	9239	279	22	Female	12/4/2022	12/7/2022	Ntipilikwani	12/7/2022	12/7/2022		2/15/2023			1/18/2023	2/15/2023		1/18/2023	2/15/2023
T1251	Talek	9240	280	22	Female	12/2/2022	12/7/2022	Talek Centre	12/7/2022	12/7/2022		2/15/2023	3/22/2023		1/18/2023	2/15/2023	3/22/2023	1/18/2023	2/15/2023	3/22/2023	2/15/2023								-1.4468	35.21573
T1252	Talek	9241	281	22	Female	12/5/2022	12/14/2022	Ndoinyio	12/14/2022	12/14/2022				1/18/2023	1/18/2023			1/18/2023			2/15/2023		6/21/2023						-1.63029	36.95421
T1253	Talek	9242	282	22	Female	12/9/2022	12/14/2022	Mpuai	12/14/2022	12/14/2022				3/22/2023	1/25/2023	2/22/2023	3/22/2023	1/25/2023	2/22/2023	3/22/2023	3/22/2023	7/5/2023	7/5/2023						-1.4264415	35.2082205
T1254	Talek	9243	283	22	Female	12/13/2022	12/14/2022	Talek Centre	12/14/2022	12/14/2022		2/22/2023	3/22/2023	3/22/2023	1/25/2023	2/22/2023	3/22/2023	1/25/2023	2/22/2023	3/22/2023	2/22/2023	7/5/2023	6/13/2023						-1.4468	35.21573
T1255	Talek	9244	284	22	Male	11/14/2022	12/14/2022	Oltiameletei	12/14/2022	12/14/2022					1/28/2023	2/8/2023	3/15/2023	1/28/2023	2/8/2023	3/15/2023			6/7/2023
T1256	Talek	9245	285	22	Male	12/14/2022	12/14/2022	Ntipilikwani	12/14/2022	12/14/2022		2/15/2023	3/22/2023		1/25/3/15	2/15/2023	3/22/2023	1/25/3/15	2/15/2023	3/22/2023	2/15/2023		6/14/2023
T1257	Talek	9246	286	22	Male	12/8/2022	12/14/2022	Talek Centre	12/14/2022	12/14/2022	2/15/2023	3/22/2023			1/18/2023	3/22/2023		1/18/2023	3/22/2023		2/15/2023		6/14/2023						-1.4468	35.21573
T1258	Talek	9247	287	22	Female	12/7/2022	12/14/2022	Irbaan	12/14/2022	12/14/2022	2/15/2023	3/1/2023		4/5/2023	1/18/2023	3/1/2023	4/5/2023	1/18/2023	3/1/2023	4/5/2023	2/15/2023		5/10/2023						-1.463426794	35.28792458
T1259	Talek	9248	288	22	Female	12/13/2022	12/14/2022	Talek Centre	12/14/2022	12/14/2022	2/15/2023	2/15/2023	3/22/2023		1/25/2023	2/15/2023	3/22/2023	1/25/2023	2/15/2023	3/22/2023	2/15/2023	2/15/2023	6/29/2023						-1.4468	35.21573
T1260	Talek	9249	289	22	Female	12/12/2022	12/14/2022	Ndoinyio	12/14/2022	12/14/2022		2/22/2023		3/29/2023	1/25/2023	2/22/2023	3/29/2023	1/25/2023	2/22/2023	3/29/2023		2/22/2023	7/12/2023	7/12/2023					-1.63029	36.95421
T1261	Talek	9250	290	22	Female	12/14/2022	12/21/2022	Ntipilikwani	12/21/2022	12/21/2022		3/8/2023			1/25/2023	8/3/2023		1/25/2023	8/3/2023			3/8/2023	7/5/2023
T1262	Talek	9251	291	22	Female	12/10/2022	12/21/2022	Irbaan	12/21/2022	12/21/2022		3/8/2023		4/12/2023	5/8/2023	8/3/2023	4/12/2023	5/8/2023	8/3/2023	4/12/2023		3/8/2023	6/28/2023						-1.463426794	35.28792458
T1263	Talek	9252	292	22	Male	12/19/2022	12/21/2022	Oltiameletei	12/21/2022	12/21/2022	2/8/2023	3/8/2023		4/19/2023	2/1/2023	8/3/2023	4/19/2023	2/1/2023	8/3/2023	4/19/2023	2/8/2023	3/8/2023	6/21/2023
T1264	Talek	9253	293	22	Female	12/10/2022	12/21/2022	Isiketa	12/21/2022						2/1/2023	3/22/2023		2/1/2023	3/22/2023			6/21/2023	6/21/2023						-1.3608708	35.2431412
T1265	Talek	9254	294	22	Male	12/20/2022	12/21/2022	Ndoinyio	12/21/2022						2/1/2023	3/1/2023	3/28/2023	2/1/2023	3/1/2023	3/28/2023		3/1/2023	6/21/2023						-1.63029	36.95421
T1266	Talek	9255	295	22	Male	12/10/2022	12/21/2022	Talek Centre	12/21/2022					4/19/2023	2/1/2023	3/15/2023	4/19/2023	2/1/2023	3/15/2023	4/19/2023									-1.4468	35.21573
T1267	Talek	9256	296	22	Male	12/20/2022	12/21/2022	Singilayo	12/21/2022						2/8/2023	5/10/2023		2/8/2023	5/10/2023				6/14/2023
T1268	Talek	9257	297	22	Male	12/15/2022	12/28/2022	Oltiameletei	12/28/2022	12/28/2022		3/15/2023	4/12/2023	4/12/2023	1/18/2023	3/15/2023	4/12/2023	1/18/2023	3/15/2023	4/12/2023			6/28/2023
T1269	Talek	9258	298	22	Female	12/23/2022	12/28/2022	Kolong	12/28/2022	12/28/2022	2/15/2023	3/15/2023			2/8/2023	2/15/2023	3/1/2023	2/8/2023	2/15/2023	3/1/2023	2/15/2023	7/5/2023	7/5/2023						-1.41356	35.20047
T1270	Talek	9259	299	22	Male	12/26/2022	12/28/2022	Talek Centre	12/28/2022	12/28/2022	2/8/2023	2/15/2023		4/12/2023	2/8/2023	3/15/2023	4/12/2023	2/8/2023	3/15/2023	4/12/2023	2/8/2023	3/15/2023							-1.4468	35.21573
T1271	Talek	9260	300	22	Female	12/25/2022	12/28/2022	Kolong	12/28/2022	12/28/2022	2/8/2023	3/15/2023		4/12/2023		3/15/2023	4/12/2023		3/15/2023	4/12/2023	2/8/2023	3/15/2023							-1.41356	35.20047
T1272	Talek	9261	301	22	Female	12/27/2022	12/28/2023	Ndoinyio	12/28/2023	12/28/2023	2/8/2023	3/15/2023		4/12/2023	2/8/2023	3/15/2023	4/12/2023	2/8/2023	3/15/2023	4/12/2023	2/8/2023	3/15/2023	3/7/2023						-1.63029	36.95421
T1273	Talek	9262	302	22	Male	12/14/2022	12/28/2023	Talek Centre	12/28/2023	12/28/2023	2/25/2023	2/22/2023		3/29/2023	2/25/2023	2/22/2023	3/29/2023	2/25/2023	2/22/2023	3/29/2023	2/25/2023	2/22/2023							-1.4468	35.21573
T1274	Talek	9263	303	22	Male	12/22/2022	12/28/2023	Talek Centre	12/28/2023	12/28/2023	3/1/2023	3/1/2023		3/29/2023	3/1/2023	3/1/2023	3/29/2023	3/1/2023	3/1/2023	3/29/2023	2/25/2023	2/22/2023	6/22/2023						-1.4468	35.21573
T1275	Talek	9264	1	23	Female	12/29/2022	1/4/2023	Mpuai	1/4/2023	1/4/2023	3/8/2023	4/5/2023		4/5/2023	3/8/2023	4/5/2023	4/5/2023	3/8/2023	4/5/2023	4/5/2023	3/8/2023	4/5/2023							-1.4264415	35.2082205
T1276	Talek	9265	2	23	Female	1/2/2023	1/4/2023	Esilalei	1/4/2023	1/4/2023	2/22/2023				2/22/2023	5/10/2023		2/22/2023	5/10/2023		2/22/2023								-1.43112	35.25578
T1277	Talek	9266	3	23	Male	12/28/2022	1/4/2023	Talek Centre	1/4/2023	1/4/2023	4/8/2023			4/25/2023	4/8/2023	3/29/2023	4/25/2023	4/8/2023	3/29/2023	4/25/2023	7/5/2023		7/5/2023						-1.4468	35.21573
T1278	Talek	9267	4	23	Female	12/27/2022	1/4/2023	Ntipilikwani	1/4/2023	1/4/2023	3/22/2023		4/9/2023	4//19	3/22/2023		4/19/2023	3/22/2023		4/19/2023	2/8/2023	7/12/2023
T1279	Talek	9268	5	23	Female	12/22/2022	1/4/2023	Ngila	1/4/2023	1/4/2023	3/8/2023	3/22/2023	6/1/2023	6/1/2023	3/8/2023	3/22/2023	6/1/2023	3/8/2023	3/22/2023	6/1/2023	3/8/2023	7/12/2023							-1.3797716	35.2331218
T1280	Talek	9269	6	23	Female	1/2/2023	1/4/2023	Mpuai	1/4/2023	1/4/2023	3/22/2023	3/22/2023	6/1/2023	4/19/2023	3/22/2023	3/22/2023	4/19/2023	3/22/2023	3/22/2023	4/19/2023	3/22/2023	7/12/2023							-1.4264415	35.2082205
T1281	Talek	9270	7	23	Female	12/28/2022	1/4/2023	Ntipilikwani	1/4/2023	1/4/2023	2/8/2023	3/22/2023	4/19/2023	4/19/2023	2/8/2023	3/15/2023	4/19/2023	2/8/2023	3/15/2023	4/19/2023	3/22/2023	7/12/2023
T1282	Talek	9271	8	23	Male	12/31/2022	1/4/2023	Singilayo	1/4/2023	1/4/2023	2/15/2023	3/22/2023	4/19/2023	4/19/2023	2/15/2023	3/22/2023	4/19/2023	2/15/2023	3/22/2023	4/19/2023	2/15/2023	7/12/2023	6/28/2023
T1283	Talek	9272	9	23	Female	12/29/2022	1/4/2023	Mpuai	1/4/2023	1/4/2023																			-1.4264415	35.2082205
T1284	Talek	9273	10	23	Female	1/6/2023	1/1/2023	Ndoinyio	1/1/2023	1/1/2023	2/22/2023			4/26/2023	2/22/2023	3/29/2023	4/26/2023	2/22/2023	3/29/2023	4/26/2023	2/22/2023								-1.63029	36.95421
T1285	Talek	9274	11	23	Male	1/8/2023	1/1/2023	Kolong	1/1/2023	1/1/2023	2/22/2023	3/22/2023		4/19/2023	2/22/2023	3/22/2023	4/19/2023	2/22/2023	3/22/2023	4/19/2023	2/22/2023								-1.41356	35.20047
T1286	Talek	9275	12	23	Female	1/6/2023	1/1/2023	Esilalei	1/1/2023	1/1/2023																			-1.43112	35.25578
T1287	Talek	9276	13	23	Female	12/26/2022	1/1/2023	Ntipilikwani	1/1/2023	1/1/2023	2/8/2023	3/15/2023		4/12/2023	2/8/2023	3/15/2023	4/12/2023	2/8/2023	3/15/2023	4/12/2023	2/8/2023	3/15/2023
T1288	Talek	9277	14	23	Male	12/1/2022	1/1/2023	Talek Centre	1/1/2023	1/1/2023	1/11/2023	2/8/2023	3/8/2023	3/8/2023	1/11/2023	2/8/2023	3/8/2023	1/11/2023	2/8/2023	3/8/2023	2/8/2023	3/15/2023	7/8/2023						-1.4468	35.21573
T1289	Talek	9278	15	23	Female	1/11/2023	1/1/2023	Talek Centre	1/1/2023	1/1/2023	2/22/2023	3/20/2023			2/22/2023	3/20/2023		2/22/2023	3/20/2023		2/22/2023	3/20/2023							-1.4468	35.21573
T1290	Talek	9279	16	23	Male	1/8/2023	1/1/2023	Talek Centre	1/1/2023	1/1/2023	2/22/2023				2/22/2023			2/22/2023			2/22/2023								-1.4468	35.21573
T1291	Talek	9280	17	23	Female	1/7/2023	1/1/2023	Talek Centre	1/1/2023	1/1/2023	2/22/2023	3/22/2023		4/19/2023	2/22/2023	3/22/2023	4/19/2023	2/22/2023	3/22/2023	4/19/2023	2/22/2023								-1.4468	35.21573
T1292	Talek	9281	18	23	Male	1/5/2023	1/1/2023	Olare-Orok	1/1/2023	1/1/2023
T1293	Talek	9282	19	23	Female	1/9/2023	1/1/2023	Ndoinyio	1/1/2023	1/1/2023																			-1.63029	36.95421
T1294	Talek	9283	20	23	Female	1/4/2023	1/1/2023	Oltiameletei	1/1/2023	1/1/2023	2/15/2023	7/12/2023		5/31/2023	2/15/2023	7/12/2023	5/31/2023	2/15/2023	7/12/2023	5/31/2023	2/15/2023	7/12/2023	7/12/2023
T1295	Talek	9284	21	23	Female	1/6/2023	1/1/2023	Olare-Orok	1/1/2023	1/1/2023	2/22/2023				2/22/2023			2/22/2023			2/22/2023
T1296	Talek	9285	22	23	Male	1/1/2023	1/1/2023	Talek Centre	1/1/2023	1/1/2023	4/15/2023	3/22/2023		4/19/2023	4/15/2023	3/22/2023	4/15/2023	4/15/2023	3/22/2023	4/15/2023	4/15/2023								-1.4468	35.21573
T1297	Talek	9286	23	23	Female	1/12/2023	1/12/2023	Ngila	1/12/2023		3/1/2023			5/5/2023	3/1/2023	3/30/2023	5/5/2023	3/1/2023	3/30/2023	5/5/2023	3/1/2023		7/3/2023						-1.3797716	35.2331218
T1298	Talek	9287	24	23	Female	1/17/2023	1/18/2023	Ndoinyio	1/18/2023					4/26/2023	3/29/2023	4/12/2023	4/26/2023	3/29/2023	4/12/2023	4/26/2023	3/1/2023								-1.63029	36.95421
T1299	Talek	9288	25	23	Male	1/12/2023	1/18/2023	Esilalei	1/18/2023		3/22/2023				3/22/2023	5/10/2023		3/22/2023	5/10/2023										-1.43112	35.25578
T1300	Talek	9289	26	23	Male	12/23/2022	2/1/2023	Talek Centre	12/23/2023		2/1/2023				2/1/2023			2/1/2023											-1.4468	35.21573
T1301	Talek	9290	27	23	Male	12/29/2022	2/8/2023	Talek Centre	2/8/2023		3/15/2023			5/15/2023	3/15/2023	4/12/2023	5/10/2023	3/15/2023	4/12/2023	5/10/2023	3/15/2023								-1.4468	35.21573
T1302	Talek	9291	28	23	Male	12/29/2022	2/8/2023	Talek Centre	2/8/2023		2/8/2023	3/15/2023	7/12/2023		3/15/2023	4/26/2023	5/24/2023	3/15/2023	4/26/2023	5/24/2023	3/15/2023	7/12/2023							-1.4468	35.21573
T1303	Talek	9293	29	23	Male	1/4/2023	2/8/2023	Talek Centre	2/8/2023																				-1.4468	35.21573
T1304	Talek	9294	30	23	Male	1/27/2023	1/27/2023	Talek Centre	1/27/2023		3/15/2023				3/15/2023	4/12/2023	5/17/2023	3/15/2023	4/12/2023	5/17/2023	3/15/2023								-1.4468	35.21573
T1305	Talek	9296	31	23	Male	1/25/2023		Talek Centre			3/8/2023				3/8/2023	4/19/2023	5/24/2023	3/8/2023	4/19/2023	5/24/2023	3/8/2023								-1.4468	35.21573
T1306	Talek	9297	32	23	Male	1/29/2023	2/8/2023	Talek Centre	2/8/2023		3/8/2023				3/8/2023	4/19/2023	5/24/2023	3/8/2023	4/19/2023	5/24/2023	3/8/2023		7/4/2023						-1.4468	35.21573
T1307	Talek	9298	33	23	Male	1/25/2023	2/8/2023		2/8/2023		3/15/2023	7/12/2023			3/15/2023	4/26/2023	5/24/2023	3/15/2023	4/26/2023	5/24/2023	3/15/2023	7/12/2023
T1308	Talek	9299	34	23	Male	1/25/2023	2/8/2023		2/8/2023													7/5/2023	7/5/2023
T1309	Talek	9300	35	23	Female	2/26/2023	2/8/2023		2/8/2023		3/15/2023				3/15/2023	4/12/2023		3/15/2023	4/12/2023		3/15/2023	7/5/2023
T1310	Talek	9301	36	23	Male	1/27/2023	2/8/2023	Talek Centre	2/8/2023		3/15/2023				3/15/2023	4/12/2023	5/17/2023	3/15/2023	4/12/2023	5/17/2023		7/5/2023							-1.4468	35.21573
T1311	Talek	9302	37	23	Male	1/26/2023	2/8/2023	Talek Centre	2/8/2023		3/15/2023	4/12/2023	5/18/2023	5/18/2023	3/15/2023	4/12/2023	5/10/2023	3/15/2023	4/12/2023	5/10/2023	3/15/2023	7/12/2023							-1.4468	35.21573
T1312	Talek	9303	38	23	Male	1/22/2023	2/8/2023	Mpuai	2/8/2023		3/15/2023				3/15/2023	5/10/2023		3/15/2023	5/10/2023		3/15/2023								-1.4264415	35.2082205
T1313	Talek	9304	39	23	Male	1/22/2023	2/8/2023				3/15/2023				3/15/2023	4/12/2023	5/10/2023	3/15/2023	4/12/2023	5/10/2023	3/15/2023
T1314	Talek	9305	40	23	Male	1/15/2023	2/8/2023									4/19/2023	5/17/2023		4/19/2023	5/17/2023
T1315	Talek	9306	41	23	Male	1/15/2023	2/8/2023	Talek Centre	2/8/2023		3/22/2023				3/22/2023	4/19/2023		3/22/2023	4/19/2023										-1.4468	35.21573
T1316	Talek	9307	42	23	Male	1/18/2023	2/8/2023				3/22/2023				3/22/2023	4/19/2023	5/17/2023	3/22/2023	4/19/2023	5/17/2023
T1317	Talek	9308	43	23	Male	1/18/2023									3/22/2023	4/19/2023		3/22/2023	4/19/2023
T1318	Talek	9309	41	23	Male	1/18/2023					3/8/2023				3/8/2023	4/12/2023	5/10/2023	3/8/2023	4/12/2023	5/10/2023	3/8/2023
T1319	Talek	9310	42	23	Male	1/8/2023
T1320	Talek	9311	43	23	Male	1/4/2023	2/8/2023	Mpuai	2/8/2023	2/8/2023	3/15/2023				3/15/2023	4/12/2023	5/10/2023	3/15/2023	4/12/2023	5/10/2023	3/15/2023								-1.4264415	35.2082205
T1321	Talek	9312	44	23	Female	1/21/2023	2/8/2023	Talek Centre	1/21/2023	1/21/2023	3/15/2023				3/15/2023	4/12/2023	5/10/2023	3/15/2023	4/12/2023	5/10/2023	3/15/2023								-1.4468	35.21573
T1322	Talek	9313	45	23	Male	2/8/2023	2/8/2023	Talek Centre	2/8/2023	2/8/2023	2/15/2023	4/19/2023			2/15/2023	4/19/2023	5/17/2023	2/15/2023	4/19/2023	5/17/2023	2/15/2023								-1.4468	35.21573
T1323	Talek	9314	46	23	Female	1/19/2023	2/15/2023	Talek Centre	2/15/2023		2/15/2023	3/1/2023		4/24/2023	2/15/2023	3/1/2023	4/28/2023	2/15/2023	3/1/2023	4/28/2023	2/15/2023								-1.4468	35.21573
T1324	Talek	9315	47	23	Male	1/20/2023	2/15/2023	Talek Centre	2/15/2023	2/15/2023	3/15/2023	3/1/2023			3/15/2023	4/12/2023		3/15/2023	4/12/2023		3/15/2023								-1.4468	35.21573
T1325	Talek	9316	48	23	Male	2/14/2023	2/15/2023	Talek Centre	2/15/2023	2/15/2023	3/15/2023	3/1/2023			4/5/2023	5/31/2023	7/3/2023	4/5/2023	5/31/2023	7/3/2023	7/5/2023								-1.4468	35.21573
T1326	Talek	9317	49	23	Male	2/14/2023	2/15/2023	Talek Centre	2/15/2023	2/15/2023	3/3/2023	4/26/2023		6/26/2023	4/5/2023	5/5/2023	6/26/2023	4/5/2023	5/5/2023	6/26/2023	4/5/2023	7/5/2023							-1.4468	35.21573
T1327	Talek	9318	50	23	Female	2/14/2023	2/15/2023	Talek Centre	2/15/2023	2/15/2023					3/28/2023	4/26/2023		3/28/2023	4/26/2023										-1.4468	35.21573
T1328	Talek	9319	51	23	Male	2/16/2023	2/7/2023	Talek Centre	2/15/2023	2/15/2023																			-1.4468	35.21573
T1329	Talek	9320	52	23	Female	2/15/2023	2/23/2023	Talek Centre	2/22/2023	2/22/2023	4/5/2023				4/5/2023	5/5/2023		4/5/2023	5/5/2023		4/5/2023								-1.4468	35.21573
T1330	Talek	9321	53	23	Female	2/20/2023	1/16/2023	Talek Centre	1/16/2023	1/16/2023	2/22/2023	3/22/2023			2/22/2023	3/22/2023	4/19/2023	2/22/2023	3/22/2023	4/19/2023	2/22/2023								-1.4468	35.21573
T1331	Talek	9322	54	23	Male	1/14/2023	2/22/2023	Talek Centre	2/22/2023	2/22/2023	2/22/2023			6/14/2023	4/5/2023	5/10/2023	6/14/2023	4/5/2023	5/10/2023	6/14/2023	4/5/2023	6/10/2023							-1.4468	35.21573
T1332	Talek	9323	55	23	Male	2/20/2023	2/22/2023	Talek Centre	2/22/2023	2/22/2023																			-1.4468	35.21573
T1333	Talek	9324	56	23	Male	2/21/2023	2/22/2023	Olekasoe	2/22/2023	2/22/2023	4/5/2023	5/2/2023		6/6/2023	4/5/2023	5/2/2023	6/6/2023	4/5/2023	5/2/2023	6/6/2023	4/5/2023
T1334	Talek	9324	57	23	Female	2/16/2023	2/22/2023	Talek Centre	2/22/2023	2/22/2023																			-1.4468	35.21573
T1335	Talek	9325	58	23	Male	2/22/2023	2/22/2023	Talek Centre	2/22/2023	2/22/2023	4/5/2023				4/5/2023	5/10/2023	6/6/2023	4/5/2023	5/10/2023	6/6/2023									-1.4468	35.21573
T1336	Talek	9326	59	23	Female	2/21/2023	2/22/2023	Talek Centre	2/22/2023	2/22/2023				6/21/2023			6/21/2023			6/21/2023									-1.4468	35.21573
T1337	Talek	9327	59	23	Female	2/18/2023	2/22/2023	Talek Centre	2/22/2023	2/22/2023	4/5/2023				4/5/2023	5/5/2023		4/5/2023	5/5/2023		4/5/2023								-1.4468	35.21573
T1338	Talek	9328	60	23	Female	2/18/2023	2/22/2023	Talek Centre	2/22/2023	2/22/2023	4/5/2023				4/5/2023	5/8/2023		4/5/2023	5/8/2023		4/5/2023								-1.4468	35.21573
T1339	Talek	9329	61	23	Male	2/20/2023	2/22/2023	Talek Centre	2/22/2023	2/22/2023	4/5/2023				4/12/2023	5/17/2023	6/7/2023	4/12/2023	5/17/2023	6/7/2023	4/5/2023								-1.4468	35.21573
T1340	Talek	9330	62	23	Female	2/20/2023	2/22/2023	Talek Centre	2/22/2023	2/22/2023	4/5/2023			6/9/2023	4/5/2023	5/5/2023	6/9/2023	4/5/2023	5/5/2023	6/9/2023	4/5/2023								-1.4468	35.21573
T1341	Talek	9331	63	23	Female	1/20/2023	3/1/2023	Ntipilikwani	3/1/2023	3/1/2023
T1342	Talek	9332	64	23	Male	2/21/2023	3/1/2023	Talek Centre	3/1/2023	3/1/2023				6/15/2023	4/13/2023	5/11/2023	6/15/2023	4/13/2023	5/11/2023	6/15/2023									-1.4468	35.21573
T1343	Talek	9333	65	23	Female	2/26/2023	3/1/2023	Talek Centre	3/1/2023	3/1/2023				6/29/2023	4/12/2023	5/17/2023	6/28/2023	4/12/2023	5/17/2023	6/28/2023									-1.4468	35.21573
T1344	Talek	9334	66	23	Female	2/26/2023	3/1/2023	Ngila	3/1/2023		3/22/2023				3/22/2023			3/22/2023											-1.3797716	35.2331218
T1345	Talek	9335	67	23	Female	3/5/2023	3/6/2023	Talek Centre	3/6/2023	3/6/2023	4/19/2023			6/21/2023	4/19/2023	5/17/2023	6/21/2023	4/19/2023	5/17/2023	6/21/2023									-1.4468	35.21573
T1346	Talek	9336	68	23	Female	3/5/2023	3/6/2023	Singilayo	3/6/2023	3/6/2023	4/19/2023				4/26/2023	5/24/2023		4/26/2023	5/24/2023
T1347	Talek	9337	69	23	Male	3/5/2023	3/6/2023	Ndoinyio	3/6/2023	3/6/2023	4/19/2023				4/19/2023	5/17/2023	6/14/2023	4/19/2023	5/17/2023	6/14/2023									-1.63029	36.95421
T1348	Talek	9338	70	23	Female	1/23/2023	1/25/2023	Talek Centre	1/25/2023	1/25/2023	3/8/2023	4/4/2023	4/4/2023	5/4/2023	3/5/2023	4/4/2023	5/4/2023	3/5/2023	4/4/2023	5/4/2023	3/8/2023	4/4/2023							-1.4468	35.21573
T1349	Talek	9339	71	23	Male	3/5/2023	3/20/2023	Talek Centre	3/20/2023	3/20/2023	3/8/2023		6/28/2023	6/28/2023	4/19/2023	5/17/2023	6/28/2023	4/19/2023	5/17/2023	6/28/2023	3/8/2023	4/4/2023							-1.4468	35.21573
T1350	Talek	9340	72	23	Female	3/10/2023	3/19/2023	Talek Centre	3/19/2023	3/19/2023	3/8/2023		6/28/2023	6/22/2023	3/10/2023	5/25/2023	6/22/2023	3/10/2023	5/25/2023	6/22/2023	3/8/2023	4/4/2023							-1.4468	35.21573
T1351	Talek	9341	73	23	Female	3/13/2023	3/15/2023	Talek Centre	3/15/2023	3/15/2023	4/19/2023				4/19/2023	5/24/2023		4/19/2023	5/24/2023		3/8/2023	4/4/2023							-1.4468	35.21573
T1352	Talek	9342	74	23	Female	12/25/2022	12/26/2023	Talek Centre	12/26/2023	12/26/2023	2/1/2029	5/15/2023		4/12/2023	2/9/2023	5/15/2023	4/12/2023	2/9/2023	5/15/2023	4/12/2023	2/9/2023	3/15/2023	6/28/2023						-1.4468	35.21573
T1353	Talek	9343	80	23	Female	2/26/2023	3/22/2023	Ngila	3/22/2023	3/22/2023	2/1/2029	5/2/2023	6/6/2023	6/6/2023	4/5/2023	5/2/2023	6/6/2023	4/5/2023	5/2/2023	6/6/2023	2/9/2023	3/15/2023							-1.3797716	35.2331218
T1354	Talek	9344	81	23	Male	3/16/2023	3/22/2023	Ngila	3/22/2023	3/22/2023	3/22/2023	5/2/2023	7/5/2023		4/26/2023	5/24/2023	7/5/2023	4/26/2023	5/24/2023	7/5/2023	7/5/2023	3/15/2023							-1.3797716	35.2331218
T1356	Talek	9346	83	23	Male	2/6/2023	3/22/2023	Nusamba	3/22/2023		3/22/2023			4/28/2023	3/22/2023	4/17/2023	6/28/2023	3/22/2023	4/17/2023	6/28/2023
T1357	Talek	9347	84	23	Female	3/18/2023	3/22/2023	Talek Centre	3/22/2023	3/22/2023	3/22/2023		6/26/2023	6/26/2023	4/28/2023	5/29/2023	6/26/2023	4/28/2023	5/29/2023	6/26/2023									-1.4468	35.21573
T1358	Talek	9348	85	23	Female	3/22/2023	3/22/2023	Nkamuriak	3/22/2023
T1359	Talek	9349	86	23	Male	3/22/2023	3/29/2023	Ntipilikwani	3/29/2023						5/4/2023	6/6/2023		5/4/2023	6/6/2023
T1360	Talek	9350	87	23	Female	3/26/2023	3/29/2023	Ntipilikwani	3/29/2023						5/10/2023	6/6/2023		5/10/2023	6/6/2023
T1361	Talek	9351	88	23	Female	5/1/2023	4/5/2023	Talek Centre	4/5/2023		4/5/2023	7/12/2023		6/14/2023	4/5/2023	5/10/2023	6/13/2023	4/5/2023	5/10/2023	6/13/2023	7/12/2023								-1.4468	35.21573
T1362	Talek	9352	89	23	Male	3/8/2023	3/8/2023	Talek Centre	3/8/2023	3/8/2023					5/10/2023			5/10/2023											-1.4468	35.21573
T1363	Talek	9353	90	23	Male	2/7/2023	2/27/2023	Talek Centre	2/8/2023	2/8/2023	7/12/2023				4/5/2023	5/10/2023	7/12/2023	4/5/2023	5/10/2023	7/12/2023	7/12/2023								-1.4468	35.21573
T1364	Talek	9354	91	23	Male	3/24/2023	4/5/2023	Oltiameletei	4/5/2023				7/5/2023	7/5/2023	5/10/2023	6/6/2023	7/5/2023	5/10/2023	6/6/2023	7/5/2023	7/12/2023	7/5/2023
T1365	Talek	9355	92	23	Male	4/5/2023	4/5/2023	Talek Centre	4/5/2023						5/17/2023	6/29/2023		5/17/2023	6/29/2023		7/12/2023	7/5/2023							-1.4468	35.21573
T1366	Talek	9356	93	23	Female	3/31/2023	4/5/2023	Talek Centre	4/5/2023		7/12/2023				5/10/2023	6/14/2023	7/12/2023	5/10/2023	6/14/2023	7/12/2023	5/10/2023	6/14/2023							-1.4468	35.21573
T1367	Talek	9357	94	23	Female	3/30/2023	4/5/2023	Talek Centre	4/5/2023		7/12/2023				5/17/2023	6/14/2023	7/12/2023	5/17/2023	6/14/2023	7/12/2023	6/14/2023	7/12/2023							-1.4468	35.21573
T1368	Talek	9358	95	23	Female	3/30/2023	4/5/2023	Talek Centre	4/5/2023			7/5/2023			5/10/2023	7/5/2023		5/10/2023	7/5/2023		7/5/2023								-1.4468	35.21573
T1369	Talek	9359	96	23	Female	4/6/2023	4/7/2023	Talek Centre	6/7/2023			7/5/2023			5/19/2023	6/19/2023		5/19/2023	6/19/2023		7/5/2023								-1.4468	35.21573
T1370	Talek	9360	97	23	Male	4/6/2023	4/7/2023	Talek Centre	6/7/2023			7/5/2023			5/19/2023	6/19/2023		5/19/2023	6/19/2023		7/5/2023								-1.4468	35.21573
T1371	Talek	9361	98	23	Male	4/7/2023	4/7/2023	Talek Centre	6/7/2023			7/5/2023			5/15/2023	6/20/2023		5/15/2023	6/20/2023		7/5/2023								-1.4468	35.21573
T1372	Talek	9362	99	23	Female	4/11/2023	4/12/2023	Ntipilikwani	4/12/2023			7/5/2023			5/24/2023	6/21/2023		5/24/2023	6/21/2023		7/5/2023
T1373	Talek	9363	100	23	Female	4/11/2023	4/12/2023	Ntipilikwani	4/12/2023	7/6/2023					5/24/2023	7/6/2023		5/24/2023	7/6/2023		7/6/2023
T1374	Talek	9364	101	23	Male	4/5/2023	4/12/2023	Esilalei	4/12/2023	7/6/2023	7/12/2023				6/6/2023	7/12/2023		6/6/2023	7/12/2023		7/12/2023								-1.43112	35.25578
T1375	Talek	9365	102	23	Female	3/31/2023	4/12/2023	Ntipilikwani	4/12/2023	7/6/2023	7/5/2023				5/17/2023	7/15/2023		5/17/2023	7/15/2023		7/12/2023
T1376	Talek	9366	103	23	Female	4/12/2003	4/12/2023	Ndoinyio	4/12/2023	7/6/2023	7/5/2023				5/31/2023	6/28/2023		5/31/2023	6/28/2023		7/12/2023								-1.63029	36.95421
T1377	Talek	9367	104	23	Female	4/6/2023	4/12/2023	Oltiameletei	4/12/2023	7/6/2023					5/24/2023			5/24/2023			7/12/2023
T1378	Talek	9368	105	23	Female	4/8/2023	4/12/2023	Talek Centre	4/12/2023	7/6/2023					5/24/2023			5/24/2023											-1.4468	35.21573
T1379	Talek	9369	106	23	Male	3/13/2023	4/12/2023	Oldorekesi	4/12/2023	7/6/2023																			-1.684081415	35.5554342
T1380	Talek	9370	107	23	Male	3/29/2023	4/12/2023	Esilalei	4/12/2023	7/6/2023					5/17/2023	6/28/2023		5/17/2023	6/28/2023										-1.43112	35.25578
T1381	Talek	9371	108	23	Male	3/28/2023	4/12/2023	Esilalei	4/12/2023	7/6/2023					5/17/2023	6/21/2023		5/17/2023	6/21/2023										-1.43112	35.25578
T1382	Talek	9372	109	23	Female	4/12/2023	4/19/2023	Olare-Orok	4/19/2023	7/6/2023					5/24/2023	6/21/2023		5/24/2023	6/21/2023		7/12/2023
T1383	Talek	9373	110	23	Male	4/13/2023	4/19/2023	Mpuai	4/19/2023	7/6/2023	7/12/2023				5/31/2023	7/12/2023		5/31/2023	7/12/2023		7/5/2023								-1.4264415	35.2082205
T1384	Talek	9374	111	23	Male	4/13/2023	4/19/2023	Talek Centre	4/19/2023	7/6/2023	7/12/2023	7/5/2023			5/31/2023	7/5/2023		5/31/2023	7/5/2023		7/5/2023								-1.4468	35.21573
T1385	Talek	9375	112	23	Male	4/25/2023	4/26/2023	Ntipilikwani	4/26/2023	7/6/2023					6/7/2023			6/7/2023			6/7/2023	7/5/2023
T1386	Talek	9376	113	23	Female	4/19/2023	4/26/2023	Oltiameletei	4/26/2023	7/6/2023					6/7/2023	7/5/2023		6/7/2023	7/5/2023		6/7/2023
T1387	Talek	9377	114	23	Female	4/19/2023	4/26/2023	Mpuai	4/26/2023	7/6/2023					6/7/2023			6/7/2023			6/7/2023								-1.4264415	35.2082205
T1388	Talek	9378	115	23	Male	3/16/2023	3/17/2023	Talek Centre					O./S	6/4/2023	4/26/2023			4/26/2023		6/21/2023									-1.4468	35.21573
T1389	Talek	9379	116	23	Male	4/13/2023	4/26/2023	Mpuai	4/26/2023						6/7/2023			6/7/2023											-1.4264415	35.2082205
T1390	Talek	9380	117	23	Female	5/1/2023	5/3/2023	Molibany	4/26/2023												6/14/2023								-1.43224	35.23519
T1391	Talek	9381	118	23	Female	4/28/2023	5/10/2023	Oltiameletei	5/19/2023						6/14/2023			6/14/2023			6/14/2023	7/12/2023
T1392	Talek	9382	119	23	Female	5/6/2023	5/10/2023	Talek Centre	5/10/2023		6/14/2023	7/12/2023			6/21/2023	7/12/2023		6/21/2023	7/12/2023										-1.4468	35.21573
T1393	Talek	9383	120	23	Male	5/1/2023	5/10/2023	Ndoinyio	5/10/2023																				-1.63029	36.95421
T1394	Talek	9384	121	23	Male	5/9/2023	5/10/2023	Esilalei	5/10/2023						6/21/2023			6/21/2023											-1.43112	35.25578
T1395	Talek	9385	122	23	Male	5/7/2023	5/10/2023	Ndoinyio	5/10/2023						6/21/2023			6/21/2023											-1.63029	36.95421
T1396	Talek	9386	123	23	Female	4/30/2023	5/10/2023	Esilalei	5/10/2023																				-1.43112	35.25578
T1397	Talek	9387	124	23	Male	5/7/2023	5/10/2023	Oltiameletei	5/10/2023
T1398	Talek	9388	125	23	Male	5/5/2023	5/10/2023	Irbaan	5/10/2023						6/21/2023			6/21/2023											-1.463426794	35.28792458
T1399	Talek	9389	126	23	Male	4/30/2023	5/10/2023	Talek Centre	5/10/2023						6/21/2023			6/21/2023											-1.4468	35.21573
T1400	Talek	9390	127	23	Female	4/27/2023	5/10/2023	Oltiameletei	5/10/2023		7/12/2023				6/14/2023	7/12/2023		6/14/2023	7/12/2023		6/14/2023	7/12/2023
T1401	Talek	9391	128	23	Male	5/3/2023	5/10/2023	Ntipilikwani	5/10/2023
T1402	Talek	9392	129	23	Male	5/4/2023	5/10/2023	Kolong	5/10/2023		7/5/2023				6/21/2023			6/21/2023			6/21/2023								-1.41356	35.20047
T1403	Talek	9393	130	23	Male	5/1/2023	5/10/2023	Ngila	5/10/2023																				-1.3797716	35.2331218
T1404	Talek	9394	131	23	Female	5/4/2023	5/10/2023	Molibany	5/10/2023		6/7/2023																		-1.43224	35.23519
T1405	Talek	9395	132	23	Male	5/9/2023	5/10/2023	Ntipilikwani	5/10/2023
T1406	Talek	9396	133	23	Male	4/30/2023	5/10/2023	Olekasoe	5/10/2023
T1407	Talek	9397	134	23	Female	5/1/2023	5/10/2023	Molibany	5/10/2023						6/21/2023			6/21/2023											-1.43224	35.23519
T1408	Talek	9398	135	23	Male	5/16/2023	5/17/2023	Olare-Orok	5/17/2023
T1409	Talek	9399	136	23	Male	5/10/2023	5/17/2023	Ntipilikwani	5/17/2023						6/28/2023			6/28/2023
T1410	Talek	9400	137	23	Female	5/2/2023	5/17/2023	Ndoinyio	5/17/2023						6/28/2023			6/28/2023											-1.63029	36.95421
T1411	Talek	9401	138	23	Male	5/12/2023	5/17/2023	Ngila	5/17/2023						6/27/2023			6/27/2023											-1.3797716	35.2331218
T1412	Talek	9402	139	23	Female	5/9/2023	5/17/2023	Ngila	5/17/2023																				-1.3797716	35.2331218
T1413	Talek	9403	140	23	Male	5/20/2023	5/24/2023	Ngila	5/24/2023		7/5/2023				7/5/2023			7/5/2023			7/5/2023								-1.3797716	35.2331218
T1414	Talek	9404	141	23	Male	5/20/2023	5/24/2023	Ndoinyio	5/24/2023		7/5/2023				7/5/2023			7/5/2023			7/5/2023								-1.63029	36.95421
T1415	Talek	9405	142	23	Female	4/9/2023	4/10/2023	Ndoinyio	4/10/2023						5/24/2023			5/24/2023											-1.63029	36.95421
T1416	Talek	9406	143	23	Male	5/19/2023	5/24/2023	Irbaan	5/24/2023		7/5/2023				7/5/2023			7/5/2023			7/5/2023								-1.463426794	35.28792458
T1417	Talek	9407	144	23	Female	5/21/2023	5/24/2023	Oltiameletei	5/24/2023		7/5/2023				7/5/2023			7/5/2023			7/4/2023
T1418	Talek	9408	145	23	Male	2/11/2023	3/1/2023	Isiketa	3/1/2023	3/1/2023	7/12/2023			3/31/2023	3/29/2023	4/28/2023	5/31/2023	3/29/2023	4/28/2023	5/31/2023	7/12/2023								-1.3608708	35.2431412
T1419	Talek	9409	146	23	Male	5/28/2023	5/31/2023	Ntipilikwani	5/31/2023		7/12/2023				7/12/2023			7/12/2023			7/12/2023
T1420	Talek	9410	147	23	Male	5/27/2023	5/31/2023	Narosura	5/31/2023		7/12/2023				7/12/2023			7/12/2023			7/12/2023								-1.08315	35.86668
T1421	Talek	9411	148	23	Male	5/28/2023	5/31/2023	Esilalei	5/31/2023		7/12/2023				7/12/2023			7/12/2023			7/12/2023								-1.43112	35.25578
T1422	Talek	9412	149	23	Female	5/25/2023	6/6/2023	Talek Centre	6/7/2023																				-1.4468	35.21573
T1423	Talek	9413	150	23	Female	6/2/2023	6/6/2023	Talek Centre	6/7/2023																				-1.4468	35.21573
T1424	Talek	9414	151	23	Female	6/5/2023	6/6/2023	Molibany	6/7/2023																				-1.43224	35.23519
T1425	Talek	9415	152	23	Male	4/14/2023	4/15/2023	Chuka	6/7/2023
T1426	Talek	9416	153	23	Male	6/3/2023	6/6/2023	Olare-Orok	6/7/2023
T1427	Talek	9417	154	23	Female	6/7/2023	6/7/2023	Mpuai	6/7/2023																				-1.4264415	35.2082205
T1428	Talek	9418	156	23	Male	3/20/2023	3/20/2023	Ntipilikwani	3/20/2023	3/20/2023
T1429	Talek	9419	58	23	Male	1/6/2023	1/6/2023	Intesikira	1/6/2023	1/6/2023	3/9/2023	4/6/2023	5/4/2023	5/4/2023	3/9/2023	4/6/2023	5/4/2023	3/9/2023	4/6/2023	5/4/2023	3/9/2023	4/6/2023	6/14/2023						-1.859996	35.850037
T1430	Talek	9420	2018	23	Female	3/3/2023	3/4/2023	Talek Centre	3/4/2023	3/4/2023	6/3/2023	4/18/2023	5/17/2023		6/3/2023	4/18/2023	6/14/2023	6/3/2023	4/18/2023	6/14/2023									-1.4468	35.21573
T1431	Talek	9421	157	23	Male	6/11/2023	6/14/2023	Kolong	6/14/2023	6/14/2023																			-1.41356	35.20047
T1432	Talek	9422	158	23	Female	6/9/2023	6/14/2023	Talek Centre	6/14/2023	6/14/2023																			-1.4468	35.21573
T1433	Talek	9423	159	23	Female	6/6/2023	6/14/2023	Talek Centre	6/14/2023	6/14/2023																			-1.4468	35.21573
T1434	Talek	9424	160	23	Female	6/14/2023	6/14/2023	Talek Centre	6/14/2023	6/14/2023																			-1.4468	35.21573
T1435	Talek	9425	161	23	Male	6/14/2023	6/14/2023	Kolong	6/14/2023																				-1.41356	35.20047
T1436	Talek	9426	162	23	Male	6/14/2023	6/14/2023	Ntipilikwani	6/14/2023
T1437	Talek	9427	163	23	Male	6/18/2023	6/21/2023	Talek Centre	6/21/2023																				-1.4468	35.21573
T1438	Talek	9428	164	23	Male	4/30/2023	4/30/2023	Talek Centre	5/30/2023																				-1.4468	35.21573
T1439	Talek	9429	165	23	Female	6/4/2023	6/21/2023	Talek Centre																					-1.4468	35.21573
T1440	Talek	9430	166	23	Male	5/10/2023	5/11/2023	Talek Centre	5/11/2023	5/11/2023					6/26/2023			6/26/2023											-1.4468	35.21573
T1441	Talek	9431	167	23	Female	6/25/2023	6/28/2023	Mpuai	6/28/2023	5/11/2023																			-1.4264415	35.2082205
T1442	Talek	9432	168	23	Female	6/23/2023	6/28/2023	Mbitin	6/28/2023	5/11/2023
T1443	Talek	9433	169	23	Male	6/28/2023	6/28/2023	Ntipilikwani	6/28/2023	5/11/2023
T1444	Talek	9434	170	23	Female	6/26/2023	6/28/2023	Talek Centre	6/28/2023	5/11/2023																			-1.4468	35.21573
T1445	Talek	9435	171	23	Male	6/26/2023	6/28/2023	Irbaan	6/28/2023	5/11/2023																			-1.463426794	35.28792458
T1446	Talek	9436	172	23	Male	6/24/2023	6/28/2023	Ntipilikwani	6/28/2023	5/11/2023
T1447	Talek	9437	173	23	Female	6/24/2023	6/28/2023	Irbaan	6/28/2023	5/11/2023																			-1.463426794	35.28792458
T1448	Talek	9438	174	23	Female	6/22/2023	6/28/2023	Irbaan	6/28/2023	7/10/2023																			-1.463426794	35.28792458
T1449	Talek	9439	175	23	Female	6/23/2023	7/5/2023	Ntipilikwani	7/5/2023	7/5/2023
T1450	Talek	9440	176	23	Male	6/3/2023	7/5/2023	Enooronkon	7/5/2023	7/5/2023
T1451	Talek	9441	177	23	Male	6/13/2023	7/5/2023	Ntipilikwani	7/5/2023	7/5/2023
T1452	Talek	9442	178	23	Male	7/2/2023	7/5/2023	Mpuai	7/5/2023	7/5/2023																			-1.4264415	35.2082205
T1453	Talek	9443	179	23	Female	3/20/2023	3/20/2023	Ntipilikwani	3/20/2023	3/20/2023	7/11/2023				5/9/2023	6/12/2023	7/11/2023	5/9/2023	6/12/2023	7/11/2023
T1454	Talek	9444	180	23	Male	7/10/2023	7/12/2023	Ntipilikwani
T1455	Talek	9445	181	23	Female	7/6/2023	7/12/2023	Mpuai	7/12/2023		7/12/2023				5/10/2023			5/10/2023											-1.4264415	35.2082205
T1456	Talek	9446	182	23	Female	3/20/2023	3/20/2023	Ntipilikwani	3/20/2023	3/20/2023
T1457	Talek	9447	183	23	Male	7/10/2023	7/12/2023	Talek Centre	7/12/2023	7/12/2023																			-1.4468	35.21573
T1458	Talek	9448	184	23	Male	7/6/2023	7/12/2023	Talek Centre	7/12/2023	7/12/2023																			-1.4468	35.21573
T1459	Talek	9449	185	23	Male	1/8/2023	2/8/2023	Irbaan	2/8/2023	2/8/2023	3/17/2023	7/12/2023			5/17/2023	4/11/2023	5/24/2023	5/17/2023	4/11/2023	5/24/2023	3/17/2023	7/12/2023							-1.463426794	35.28792458
T1460	Talek	9450	186	23	Male	7/10/2023	7/12/2023	Ngila	7/12/2023	7/12/2023																			-1.3797716	35.2331218
T1461	Talek	9451	187	23	Male	7/6/2023	7/12/2023	Irbaan	7/12/2023	7/12/2023																			-1.463426794	35.28792458
T1462	Talek	9452	188	23	Male	7/8/2023	7/12/2023	Ngila	7/12/2023	7/12/2023																			-1.3797716	35.2331218
T1463	Talek	9453	189	23	Male	7/7/2023	7/12/2023	Ngila		7/12/2023																			-1.3797716	35.2331218
T1464	Talek	9454	190	23	Male	7/9/2023	7/12/2023	Olare-Orok		7/12/2023
T1465	Talek	9455	191	23	Female	7/5/2023	7/12/2023	Mpuai		7/12/2023																			-1.4264415	35.2082205
A1	Aitong	26	227	16	Female	7/29/2016	8/23/2016	Oloosokon	8/23/2016																				-1.2294048	35.2043115
A2	Aitong	27	228	16	Male	7/14/2016	8/23/2016	Osero	8/23/2016		9/13/2016	10/13/2016	11/17/2016	11/17/2016	9/13/2016	10/13/2016	11/17/2016	9/13/2016	10/13/2016	11/17/2016	9/13/2016	10/13/2016		5/23/2017	5/23/2017				-0.99272	34.9608
A3	Aitong	28	229	16	Female	7/9/2016	8/23/2016	Ngosuwani	8/23/2016		8/31/2016	10/5/2016	11/14/2016	11/14/2016	8/31/2016	10/5/2016	11/14/2016	8/31/2016	10/5/2016	11/14/2016	8/31/2016	10/5/2016	1/17/2017	5/16/2017	5/16/2017				-1.24356	35.35231
A4	Aitong	29	230	16	Female	7/24/2016	8/23/2016	Olkimitare	8/23/2016		8/2/2016	9/5/2016	11/7/2016		8/2/2016	9/5/2016	11/7/2016	8/2/2016	9/5/2016	11/7/2016	8/2/2016	9/5/2016							-1.16037	35.25592
A5	Aitong	30	231	16	Male	7/6/2016	8/30/2016	Rekero	8/30/2016		9/8/2016	10/11/2016	11/28/2016	11/28/2016	9/8/2016	10/11/2016	11/28/2016	9/8/2016	10/11/2016	11/28/2016	9/8/2016	10/11/2016	1/30/2017	4/6/2017					-1.17701	35.334
A6	Aitong	31	232	16	Male	8/2/2016	8/30/2016	Oloirien	8/30/2016		8/30/2016				8/30/2016			8/30/2016			8/30/2016								-0.979834	35.629961
A7	Aitong	32	233	16	Female	7/31/2016	8/30/2016	Olkuroto	8/30/2016		9/16/2016	10/17/2016	11/15/2016	11/15/2016	9/16/2016	10/17/2016	11/15/2016	9/16/2016	10/17/2016	11/15/2016	9/16/2016	10/17/2016		6/6/2017	6/6/2017				-1.3602464	35.2439639
A8	Aitong	33	234	16	Male	7/27/2016	8/30/2016	Oltorotua	8/30/2016		9/14/2016	10/20/2016	11/24/2016	11/24/2016	9/14/2016	10/20/2016	11/24/2016	9/14/2016	10/20/2016	11/24/2016	9/14/2016	10/20/2016	2/2/2017	5/4/2017	5/4/2017				-1.23721	35.25799
A9	Aitong	34	235	16	Female	7/19/2016	9/2/2016	Junction	7/22/2016		9/27/2016	10/26/2016	11/30/2016	11/30/2016	9/27/2016	10/26/2016	11/30/2016	9/27/2016	10/26/2016	11/30/2016	9/27/2016	10/26/2016							-1.08673	35.04162
A10	Aitong	35	236	16	Female	8/9/2016	9/5/2016	Oloirien	9/6/2016		9/2/2016	10/4/2016	11/4/2016	11/4/2016	9/2/2016	10/4/2016	11/4/2016	9/2/2016	10/4/2016	11/4/2016	9/2/2016	10/4/2016	6/15/2017	3/15/2017	3/15/2017				-0.979834	35.629961
A11	Aitong	36	237	16	Male	8/13/2016	9/6/2016	Osero	9/6/2016		9/28/2016	10/25/2016	11/30/2017	11/30/2017	9/28/2016	10/25/2016	11/30/2017	9/28/2016	10/25/2016	11/30/2017	9/28/2016	10/25/2016	2/15/2017						-0.99272	34.9608
A12	Aitong	37	238	16	Female	8/7/2016	9/6/2016	Oltorotua	9/6/2016		10/4/2016	11/3/2016	12/6/2016	12/6/2016	10/4/2016	11/3/2016	12/6/2016	10/4/2016	11/3/2016	12/6/2016	10/4/2016	11/3/2016	2/10/2017	5/4/2017	5/4/2017				-1.23721	35.25799
A13	Aitong	38	239	16	Male	8/18/2016	9/6/2016	Oloosokon	9/6/2016		9/27/2016	10/26/2016	12/1/2016	12/1/2016	9/27/2016	10/26/2016	12/1/2016	9/27/2016	10/26/2016	12/1/2016	9/27/2016	10/26/2016	3/3/2017						-1.2294048	35.2043115
A14	Aitong	39	240	16	Male	8/4/2016	9/6/2016	Olemoncho	9/6/2016		10/4/2016	11/7/2016	12/7/2016	12/7/2016	10/4/2016	11/7/2016	12/7/2016	10/4/2016	11/7/2016	12/7/2016	10/4/2016	11/7/2016	3/17/2017	6/6/2017	6/6/2017				-1.19975	35.28085
A15	Aitong	40	241	16	Female	6/26/2016	9/6/2016	Osero	9/6/2016		9/19/2016	10/19/2016	11/22/2016	11/22/2016	9/19/2016	10/19/2016	11/22/2016	9/19/2016	10/19/2016	11/22/2016	9/19/2016	10/19/2016	2/14/2017	6/1/2017	6/1/2017				-0.99272	34.9608
A16	Aitong	41	242	16	Male	8/6/2016	9/6/2016	Enkerende	9/6/2016		9/6/2016	10/6/2016	11/17/2016	11/17/2016	9/6/2016	10/6/2016	11/17/2016	9/6/2016	10/6/2016	11/17/2016	9/6/2016	10/6/2016	1/26/2017						-1.10979	35.15775
A17	Aitong	42	243	16	Male	8/19/2016	9/6/2016	Oloosokon	9/6/2016		9/21/2016	10/25/2016			9/21/2016	10/25/2016		9/21/2016	10/25/2016		9/21/2016	10/25/2016							-1.2294048	35.2043115
A18	Aitong	43	244	16	Male	8/18/2016	9/6/2016	Oloosokon	9/6/2016		10/5/2016	11/7/2016	12/8/2016	12/8/2016	10/5/2016	11/7/2016	12/8/2016	10/5/2016	11/7/2016	12/8/2016	10/5/2016	11/7/2016	2/22/2017	3/23/2017	3/23/2017				-1.2294048	35.2043115
A19	Aitong	44	245	16	Male	8/25/2016	9/13/2016	Aitong			10/3/2016	11/3/2016	12/5/2016	12/5/2016	10/3/2016	11/3/2016	12/5/2016	10/3/2016	11/3/2016	12/5/2016	10/3/2016	11/3/2016	2/23/2017	6/6/2017	6/6/2017				-2.90382	37.46777
A20	Aitong	45	246	16	Female	8/18/2016	9/13/2016	Oliopa			10/6/2016	11/7/2016	12/13/2016	12/13/2016	10/6/2016	11/7/2016	12/13/2016	10/6/2016	11/7/2016	12/13/2016	10/6/2016	11/7/2016	2/28/2017	5/30/2017	5/30/2017				-1.1304244	35.2665542
A21	Aitong	46	247	16	Female	8/23/2016	9/13/2016	Enkerende			10/3/2016	11/17/2016	12/17/2016	12/17/2016	10/3/2016	11/17/2016	12/17/2016	10/3/2016	11/17/2016	12/17/2016	10/3/2016	11/17/2016		5/14/2017	5/14/2017				-1.10979	35.15775
A22	Aitong	47	248	16	Male	8/6/2016	9/13/2016				10/11/2016	11/14/2016	12/14/2016	12/14/2016	10/11/2016	11/14/2016	12/14/2016	10/11/2016	11/14/2016	12/14/2016	10/11/2016	11/14/2016	5/10/2017	5/25/2017	5/25/2017
A23	Aitong	48	249	16	Female	9/13/2016	9/13/2016	Osero			10/12/2016				10/12/2016			10/12/2016			10/12/2016								-0.99272	34.9608
A24	Aitong	49	250	16	Female	9/13/2016	9/13/2016				9/27/2016	10/27/2016	12/1/2016	12/1/2016	9/27/2016	10/27/2016	12/1/2016	9/27/2016	10/27/2016	12/1/2016	9/27/2016	10/27/2016	2/7/2017	8/8/2017	8/8/2017
A25	Aitong	51	251	16	Male	8/20/2016	9/13/2016	Oloosokon	9/13/2016		10/4/2016	11/4/2016	12/7/2016	12/7/2016	10/4/2016	11/4/2016	12/7/2016	10/4/2016	11/4/2016	12/7/2016	10/4/2016	11/4/2016	3/3/2017	6/8/2017	6/8/2017				-1.2294048	35.2043115
A26	Aitong	52	252	16	Male	8/12/2016	9/13/2016	Ilchartuyiani	9/13/2016		10/10/2016	3/30/2016	5/4/2017	5/4/2017	10/10/2016	3/30/2016	5/4/2017	10/10/2016	3/30/2016	5/4/2017	10/10/2016	3/30/2016							-0.96222	34.88884
A27	Aitong	53	253	16	Female	8/29/2016	9/20/2016	Endonyo Erinka	9/20/2016		10/14/2016	11/21/2016	12/22/2016	12/22/2016	10/14/2016	11/21/2016	12/22/2016	10/14/2016	11/21/2016	12/22/2016	10/14/2016	11/21/2016	3/24/2017						-1.25281	35.3304
A28	Aitong	54	254	16	Female	9/4/2016	9/20/2016	Aitong	9/20/2016		10/19/2016	11/22/2016	12/22/2016	12/22/2016	10/19/2016	11/22/2016	12/22/2016	10/19/2016	11/22/2016	12/22/2016	10/19/2016	11/22/2016	3/13/2017	7/11/2017	7/11/2017				-2.90382	37.46777
A29	Aitong	55	255	16	Male	8/30/2016	9/20/2016	Aitong	9/20/2016		10/18/2016	11/18/2016	12/19/2016	12/19/2016	10/18/2016	11/18/2016	12/19/2016	10/18/2016	11/18/2016	12/19/2016	10/18/2016	11/18/2016	3/21/2017	6/13/2017	6/13/2017				-2.90382	37.46777
A30	Aitong	56	256	16	Female	8/19/2016	9/20/2016	Aitong	9/20/2016		10/5/2016	11/8/2016	12/8/2016	12/8/2016	10/5/2016	11/8/2016	12/8/2016	10/5/2016	11/8/2016	12/8/2016	10/5/2016	11/8/2016	2/13/2017	5/18/2017	5/18/2017				-2.90382	37.46777
A31	Aitong	57	257	16	Female	9/10/2016	9/20/2016	Ilchartuyiani	9/20/2016		11/10/2016	12/15/2016	1/19/2017	1/19/2017	11/10/2016	12/15/2016	1/19/2017	11/10/2016	12/15/2016	1/19/2017	11/10/2016	12/15/2016	2/16/2017	6/6/2017	6/6/2017				-0.96222	34.88884
A32	Aitong	58	258	16	Female	8/31/2016	9/20/2016	Oloosokon	9/20/2016		10/25/2016	11/30/2016	1/10/2017	1/10/2017	10/25/2016	11/30/2016	1/10/2017	10/25/2016	11/30/2016	1/10/2017	10/25/2016	11/30/2016	2/16/2017	6/5/2017	6/5/2017				-1.2294048	35.2043115
A33	Aitong	59	259	16	Male	9/4/2016	9/20/2016	Olemoncho	9/20/2016		10/19/2016	11/24/2016	12/23/2016	12/23/2016	10/19/2016	11/24/2016	12/23/2016	10/19/2016	11/24/2016	12/23/2016	10/19/2016	11/24/2016	3/10/2017	6/13/2017	6/13/2017				-1.19975	35.28085
A34	Aitong	60	260	16	Male	9/4/2016	9/20/2016	Aitong	9/20/2016		10/25/2016	11/30/2016	2/3/2017	2/3/2017	10/25/2016	11/30/2016	2/3/2017	10/25/2016	11/30/2016	2/3/2017	10/25/2016	11/30/2016	4/20/2017	7/27/2017	FIC				-2.90382	37.46777
A35	Aitong	61	261	16	Male	9/26/2016	9/27/2016	Aitong	9/27/2016		11/21/2016	1/10/2017			11/21/2016	1/10/2017		11/21/2016	1/10/2017		11/21/2016	1/10/2017							-2.90382	37.46777
A36	Aitong	62	262	16	Male	8/20/2016	9/27/2016	Olemoncho	9/27/2016		10/17/2016	11/15/2016	12/26/2016	12/26/2016	10/17/2016	11/15/2016	12/26/2016	10/17/2016	11/15/2016	12/26/2016	10/17/2016	11/15/2016	3/1/2017	7/11/2017	7/11/2017				-1.19975	35.28085
A37	Aitong	63	263	16	Female	9/11/2016	10/4/2016	Oltorotua	10/4/2016		10/27/2016	11/29/2016	12/29/2016	12/29/2016	10/27/2016	11/29/2016	12/29/2016	10/27/2016	11/29/2016	12/29/2016	10/27/2016	11/29/2016	4/3/2017	5/3/2017	5/3/2017	9/19/2018			-1.23721	35.25799
A38	Aitong	64	264	16	Female	9/1/2016	10/4/2016	Oloosokon	10/4/2016		10/24/2016	1/9/2017			10/24/2016	1/9/2017		10/24/2016	1/9/2017		10/24/2016	1/9/2017							-1.2294048	35.2043115
A39	Aitong	65	265	16	Female	7/26/2016	10/4/2016	Ilchartuyiani	10/4/2016		11/10/2016	12/15/2016	1/19/2017	1/19/2017	11/10/2016	12/15/2016	1/19/2017	11/10/2016	12/15/2016	1/19/2017	11/10/2016	12/15/2016							-0.96222	34.88884
A40	Aitong	66	266	16	Female	9/7/2016	10/4/2016	Oloosokon	10/4/2016		10/24/2016	11/25/2016	12/23/2016	12/23/2016	10/24/2016	11/25/2016	12/23/2016	10/24/2016	11/25/2016	12/23/2016	10/24/2016	11/25/2016	6/15/2017	6/15/2017	6/15/2017				-1.2294048	35.2043115
A41	Aitong	67	267	16	Female	9/19/2016	10/4/2016	Aitong	10/4/2016		11/2/2016	11/30/2016	12/28/2016	12/28/2016	11/2/2016	11/30/2016	12/28/2016	11/2/2016	11/30/2016	12/28/2016	11/2/2016	11/30/2016	3/13/2017	6/20/2017	6/20/2017				-2.90382	37.46777
A42	Aitong	68	268	16	Male	9/21/2016	10/4/2016	Aitong	10/4/2016		11/1/2016	12/20/2016	3/17/2017	3/17/2017	11/1/2016	12/20/2016	3/17/2017	11/1/2016	12/20/2016	3/17/2017	11/1/2016	12/20/2016	4/5/2017	9/11/2018	9/11/2018				-2.90382	37.46777
A43	Aitong	69	269	16	Male	9/18/2016	10/4/2016	Oltorotua	10/4/2016		11/3/2016	12/8/2016	1/10/2017	1/10/2017	11/3/2016	12/8/2016	1/10/2017	11/3/2016	12/8/2016	1/10/2017	11/3/2016	12/8/2016							-1.23721	35.25799
A44	Aitong	70	270	16	Female	9/12/2016	10/4/2016	Oloosokon	10/4/2016		10/28/2016	11/30/2016	1/18/2017	1/18/2017	10/28/2016	11/30/2016	1/18/2017	10/28/2016	11/30/2016	1/18/2017	10/28/2016	11/30/2016	3/21/2017						-1.2294048	35.2043115
A45	Aitong	71	271	16	Male	8/20/2016	10/5/2016	Intangurungueti	10/11/2016		10/5/2016	11/9/2016	12/8/2016	12/8/2016	10/5/2016	11/9/2016	12/8/2016	10/5/2016	11/9/2016	12/8/2016	10/5/2016	11/9/2016	2/21/2017
A46	Aitong	72	272	16	Male	10/2/2016	10/11/2016	Olemoncho	10/11/2016		11/21/2016	12/26/2016			11/21/2016	12/26/2016		11/21/2016	12/26/2016		11/21/2016	12/26/2016							-1.19975	35.28085
A47	Aitong	73	273	16	Male	10/2/2016	10/11/2016	Esanankururi	10/11/2016		11/16/2021	12/15/2016	1/18/2017	1/18/2017	11/16/2021	12/15/2016	1/18/2017	11/16/2021	12/15/2016	1/18/2017	11/16/2021	12/15/2016	3/14/2017	7/11/2017	7/11/2017
A48	Aitong	74	274	16	Female	10/3/2016	10/3/2016	Enkeju Enkorien	10/11/2016		11/15/2016	12/13/2016	1/1/2017	1/1/2017	11/15/2016	12/13/2016	1/1/2017	11/15/2016	12/13/2016	1/1/2017	11/15/2016	2/12/2017		6/29/2017	6/29/2017
A49	Aitong	76	275	16	Female	9/16/2016	10/11/2016	Oltorotua	10/11/2016		10/25/2016	12/14/2016	1/16/2017	1/16/2017	10/25/2016	12/14/2016	1/16/2017	10/25/2016	12/14/2016	1/16/2017	10/25/2016	12/14/2016		7/18/2017	7/18/2017				-1.23721	35.25799
A50	Aitong	77	276	16	Male	9/24/2016	10/11/2016	Oltorotua	10/11/2016		11/15/2016				11/15/2016			11/15/2016			11/15/2016								-1.23721	35.25799
A51	Aitong	78	277	16	Male	9/12/2016	10/11/2016	Enkeju Enkorien	10/11/2016		10/27/2016	11/29/2016	12/29/2016	12/29/2016	10/27/2016	11/29/2016	12/29/2016	10/27/2016	11/29/2016	12/29/2016	10/27/2016	11/29/2016	3/22/2017	7/27/2017	7/27/2017
A52	Aitong	79	278	16	Female	9/11/2016	10/11/2016	Oltorotua	10/11/2016		10/26/2016	12/1/2016	1/5/2017	1/5/2017	10/26/2016	12/1/2016	1/5/2017	10/26/2016	12/1/2016	1/5/2017	10/26/2016	12/1/2016		7/11/2017	7/11/2017				-1.23721	35.25799
A53	Aitong	80	279	16	Female	9/15/2016	10/11/2016	Oltorotua	10/11/2016		10/31/2016	12/1/2016	1/6/2017	1/6/2017	10/31/2016	12/1/2016	1/6/2017	10/31/2016	12/1/2016	1/6/2017	10/31/2016	12/1/2016	3/29/2017						-1.23721	35.25799
A54	Aitong	81	280	16	Male	9/1/2016	10/14/2016	Aitong	9/7/2016	9/7/2016	11/15/2016				11/15/2016			11/15/2016			11/15/2016						yes		-2.90382	37.46777
A55	Aitong	82	281	16	Male	9/12/2016	10/17/2016	Aitong	10/18/2016		11/1/2016	12/14/2016	4/18/2017	4/18/2017	11/1/2016	12/14/2016	4/18/2017	11/1/2016	12/14/2016	4/18/2017	11/1/2016	12/14/2016		8/1/2017					-2.90382	37.46777
A56	Aitong	83	282	16	Male	9/3/2016	10/18/2016	Ngosuwani	10/18/2016		11/3/2016	1/4/2017			11/3/2016	1/4/2017		11/3/2016	1/4/2017		11/3/2016	1/4/2017							-1.24356	35.35231
A57	Aitong	84	283	16	Male	9/15/2016	10/18/2016	Olemoncho	10/18/2016		11/11/2016	12/19/2016	1/31/2017	1/31/2017	11/11/2016	12/19/2016	1/31/2017	11/11/2016	12/19/2016	1/31/2017	11/11/2016	12/19/2016	1/17/1931	8/29/2017	7/28/2017				-1.19975	35.28085
A58	Aitong	85	284	16	Male	10/2/2016	10/18/2016	Enkerende	10/18/2016																				-1.10979	35.15775
A59	Aitong	86	285	16	Male	9/23/2016	10/18/2016	Endoonyo	10/18/2016		11/9/2016	12/13/2016	1/11/2017	1/11/2017	11/9/2016	12/13/2016	1/11/2017	11/9/2016	12/13/2016	1/11/2017	11/9/2016	12/13/2016	3/24/2017
A60	Aitong	87	286	16	Female	9/16/2016	10/18/2016	Oloosokon	10/18/2016		11/2/2016	12/5/2016	1/6/2017	1/6/2017	11/2/2016	12/5/2016	1/6/2017	11/2/2016	12/5/2016	1/6/2017	11/2/2016	12/5/2016	3/27/2017						-1.2294048	35.2043115
A61	Aitong	88	287	16	Female	9/28/2016	10/18/2016	Olemoncho	10/18/2016	9/28/2016	11/11/2016	12/14/2016	1/16/2017	1/16/2017	11/11/2016	12/14/2016	1/16/2017	11/11/2016	12/14/2016	1/16/2017	11/11/2016	12/14/2016	4/12/2017	7/7/2017	7/7/2017				-1.19975	35.28085
A62	Aitong	89	288	16	Male	6/15/2016	10/20/2016	Ngosuwani	10/25/2016		10/20/2016				10/20/2016			10/20/2016			10/20/2016								-1.24356	35.35231
A63	Aitong	90	289	16	Male	8/25/2016	10/24/2016	Olkimitare	9/9/2016	9/9/2016																			-1.16037	35.25592
A64	Aitong	91	290	16	Female	10/20/2016	10/25/2016	Oltorotua	10/25/2016	10/20/2016	12/7/2016	1/12/2017	2/15/2017	2/15/2017	12/7/2016	1/12/2017	2/15/2017	12/7/2016	1/12/2017	2/15/2017	12/7/2016	1/12/2017		8/8/2017	8/3/2017	6/7/2018			-1.23721	35.25799
A65	Aitong	92	291	16	Female	9/22/2016	10/25/2016	Olemoncho	10/25/2016		11/9/2016	12/16/2016	1/20/2017	1/20/2017	11/9/2016	12/16/2016	1/20/2017	11/9/2016	12/16/2016	1/20/2017	11/9/2016	12/16/2016							-1.19975	35.28085
A66	Aitong	93	292	16	Male	8/13/2016	10/25/2016	Rekero	10/25/2016		10/25/2016	12/5/2016	1/13/2017	1/13/2017	10/25/2016	12/5/2016	1/13/2017	10/25/2016	12/5/2016	1/13/2017	10/25/2016	12/5/2016		8/1/2017	8/1/2017				-1.17701	35.334
A67	Aitong	94	293	16	Female	9/19/2016	10/25/2016	Olare-Orok	10/25/2016		11/3/2016	12/16/2016	2/10/2017	2/10/2017	11/3/2016	12/16/2016	2/10/2017	11/3/2016	12/16/2016	2/10/2017	11/3/2016	12/16/2016		7/11/2017	7/11/2017				-1.36461	35.15504
A68	Aitong	96	294	16	Female	9/28/2016	11/1/2016	Enkipai	11/1/2016																				-1.03335	35.17045
A69	Aitong	97	295	16	Male	10/7/2016	11/1/2016	Aitong	11/1/2016		11/23/2016	12/23/2016	1/25/2017	1/25/2017	11/23/2016	12/23/2016	1/25/2017	11/23/2016	12/23/2016	1/25/2017	11/23/2016	12/23/2016	4/10/2017	7/11/2017	7/11/2017				-2.90382	37.46777
A70	Aitong	98	296	16	Female	10/11/2016	11/1/2016	Oltorotua	11/1/2016	1/11/2016	11/28/2016	12/28/2016	7/2/2017	7/2/2017	11/28/2016	12/28/2016	7/2/2017	11/28/2016	12/28/2016	7/2/2017	11/28/2016	12/28/2016	10/24/2017	10/24/2017	10/24/2017				-1.23721	35.25799
A71	Aitong	99	297	16	Female	10/5/2016	11/1/2016	Oliopa	11/1/2016		11/23/2016	12/22/2016	2/10/2017	2/10/2017	11/23/2016	12/22/2016	2/10/2017	11/23/2016	12/22/2016	2/10/2017	11/23/2016	12/22/2016	5/5/2017	8/3/2017	8/3/2017				-1.1304244	35.2665542
A72	Aitong	100	298	16	Female	9/28/2016	11/1/2016	Osanangururi	11/1/2016		11/14/2016	12/15/2016	1/19/2017	1/19/2017	11/14/2016	12/15/2016	1/19/2017	11/14/2016	12/15/2016	1/19/2017	11/14/2016	12/15/2016		7/5/2017	7/5/2017				-1.2458	35.22546
A73	Aitong	101	299	16	Female	9/19/2016	11/1/2016	Lemek	11/1/2016		11/11/2016				11/11/2016			11/11/2016			11/11/2016								-1.08913	35.3899
A74	Aitong	102	300	16	Male	10/9/2016	11/1/2016	Oloosokon	11/1/2016		11/24/2016	12/22/2016	1/25/2017	1/25/2017	11/24/2016	12/22/2016	1/25/2017	11/24/2016	12/22/2016	1/25/2017	11/24/2016	12/22/2016							-1.2294048	35.2043115
A75	Aitong	103	301	16	Male	10/6/2016	11/1/2016	Aitong	11/1/2016		11/21/2016	12/23/2016	1/23/2017	1/23/2017	11/21/2016	12/23/2016	1/23/2017	11/21/2016	12/23/2016	1/23/2017	11/21/2016	12/23/2016	5/8/2017	7/11/2017	7/11/2017				-2.90382	37.46777
A76	Aitong	104	302	16	Female	10/3/2016	11/1/2016	Oltorotua	11/1/2016		11/16/2016	12/16/2016	1/20/2017	1/20/2017	11/16/2016	12/16/2016	1/20/2017	11/16/2016	12/16/2016	1/20/2017	11/16/2016	12/16/2016		8/23/2017					-1.23721	35.25799
A77	Aitong	105	303	16	Female	9/22/2016	11/3/2016	Ngosuwani	11/3/2016		11/3/2016	12/29/2016			11/3/2016	12/29/2016		11/3/2016	12/29/2016		11/3/2016	12/29/2016							-1.24356	35.35231
A78	Aitong	106	304	16	Male	10/19/2016	11/8/2016	Aitong	11/1/2016		12/2/2016	1/13/2017	2/15/2017	2/15/2017	12/2/2016	1/13/2017	2/15/2017	12/2/2016	1/13/2017	2/15/2017	12/2/2016	1/13/2017							-2.90382	37.46777
A79	Aitong	107	305	16	Male	10/8/2016	11/8/2016	Endooto	11/8/2016		11/23/2016	12/22/2016	1/25/2017	1/25/2017	11/23/2016	12/22/2016	1/25/2017	11/23/2016	12/22/2016	1/25/2017	11/23/2016	12/22/2016							-1.17779	35.25779
A80	Aitong	108	306	16	Female	10/20/2016	11/8/2016	Osanangururi	11/8/2016		12/2/2016	1/4/2017	2/10/2017	2/10/2017	12/2/2016	1/4/2017	2/10/2017	12/2/2016	1/4/2017	2/10/2017	12/2/2016	1/4/2017							-1.2458	35.22546
A81	Aitong	109	307	16	Female	9/10/2016	11/8/2016	Enkeju Enkorien	11/8/2016		11/17/2016	12/22/2016	1/30/2017	1/30/2017	11/17/2016	12/22/2016	1/30/2017	11/17/2016	12/22/2016	1/30/2017	11/17/2016	12/22/2016	4/25/2017	7/13/2017	7/13/2017
A82	Aitong	110	308	16	Male	10/3/2016	11/8/2016	Oltorotua	11/8/2016		11/22/2016	12/23/2016	2/10/2017	2/10/2017	11/22/2016	12/23/2016	2/10/2017	11/22/2016	12/23/2016	2/10/2017	11/22/2016	12/23/2016							-1.23721	35.25799
A83	Aitong	112	309	16	Male	10/15/2016	11/15/2016	Olkimitare	11/15/2016		11/30/2016	2/29/2016	1/30/2017	1/30/2017	11/30/2016	2/29/2016	1/30/2017	11/30/2016	2/29/2016	1/30/2017	11/30/2016	2/29/2016	6/7/2017						-1.16037	35.25592
A84	Aitong	113	310	16	Female	10/16/2016	11/15/2016	Osanangururi	11/15/2016		1/31/2016	1/13/2017	2/16/2017	2/16/2017	1/31/2016	1/13/2017	2/16/2017	1/31/2016	1/13/2017	2/16/2017	1/31/2016	1/13/2017	5/8/2017	7/11/2017	7/11/2017				-1.2458	35.22546
A85	Aitong	114	311	16	Male	10/24/2016	11/15/2016	Olkuruto	11/15/2016		12/12/2016	1/19/2017			12/12/2016	1/19/2017		12/12/2016	1/19/2017		12/12/2016	1/19/2017							-1.31496	35.26445
A86	Aitong	115	312	16	Male	10/5/2016	11/15/2016	Osanangururi	11/15/2016		11/22/2016	12/12/2016	1/23/2017	1/23/2017	11/22/2016	12/12/2016	1/23/2017	11/22/2016	12/12/2016	1/23/2017	11/22/2016	12/12/2016	4/6/2017						-1.2458	35.22546
A87	Aitong	116	313	16	Female	9/11/2016	11/17/2016	Aitong	9/14/2016		10/19/2016	11/17/2016	12/19/2016	12/19/2016	10/19/2016	11/17/2016	12/19/2016	10/19/2016	11/17/2016	12/19/2016	10/19/2016	11/17/2016							-2.90382	37.46777
A88	Aitong	117	314	16	Female	10/13/2016	11/18/2016	Oltorotua	11/18/2016		12/2/2016	1/4/2017	2/17/2017	2/17/2017	12/2/2016	1/4/2017	2/17/2017	12/2/2016	1/4/2017	2/17/2017	12/2/2016	1/4/2017	5/5/2017	8/23/2017					-1.23721	35.25799
A89	Aitong	118	315	16	Male	10/13/2016	11/18/2016	Oltorotua	11/18/2016		12/2/2016	1/6/2017	2/10/2017	2/10/2017	12/2/2016	1/6/2017	2/10/2017	12/2/2016	1/6/2017	2/10/2017	12/2/2016	1/6/2017	5/5/2017	8/23/2017					-1.23721	35.25799
A90	Aitong	119	316	16	Male	10/13/2016	11/18/2016	Oltorotua	11/18/2016		12/2/2016	1/6/2017	2/17/2017	2/17/2017	12/2/2016	1/6/2017	2/17/2017	12/2/2016	1/6/2017	2/17/2017	12/2/2016	1/6/2017	5/5/2017	8/23/2017					-1.23721	35.25799
A91	Aitong	120	317	16	Female	10/23/2016	11/18/2016	Enkeju Enkorien	11/18/2016		12/14/2016	1/17/2017	2/21/2017	2/21/2017	12/14/2016	1/17/2017	2/21/2017	12/14/2016	1/17/2017	2/21/2017	12/14/2016	1/17/2017	5/6/2017	7/25/2017	7/25/2017
A92	Aitong	121	318	16	Female	10/23/2016	11/18/2016	Enkeju Enkorien	11/18/2016		12/14/2016	1/17/2017	2/21/2017	2/21/2017	12/14/2016	1/17/2017	2/21/2017	12/14/2016	1/17/2017	2/21/2017	12/14/2016	1/17/2017	5/6/2017	7/25/2017	7/25/2017
A93	Aitong	122	319	16	Female	11/11/2016	11/18/2016	Aitong	11/18/2016		12/11/2017	2/1/2017	3/7/2017	3/7/2017	12/11/2017	2/1/2017	3/7/2017	12/11/2017	2/1/2017	3/7/2017	12/11/2017	2/1/2017							-2.90382	37.46777
A94	Aitong	123	320	16	Male	11/14/2016	11/22/2016	Oloirien	11/22/2016	11/14/2016	1/9/2017	2/15/2017	3/15/2017	3/15/2017	1/9/2017	2/15/2017	3/15/2017	1/9/2017	2/15/2017	3/15/2017	1/9/2017	2/15/2017	10/24/2017						-0.979834	35.629961
A95	Aitong	124	321	16	Male	11/12/2016	11/22/2016	Rekero	11/22/2016	11/22/2016	1/10/2017	3/21/2017	5/10/2017	5/10/2017	1/10/2017	3/21/2017	5/10/2017	1/10/2017	3/21/2017	5/10/2017	1/10/2017	3/21/2017							-1.17701	35.334
A96	Aitong	125	322	16	Female	10/15/2016	11/22/2016	Enkeju Enkorien	11/22/2016		12/8/2016	1/12/2017	2/16/2017	2/16/2017	12/8/2016	1/12/2017	2/16/2017	12/8/2016	1/12/2017	2/16/2017	12/8/2016	1/12/2017	5/25/2017	10/26/2017	10/26/2017
A97	Aitong	126	323	16	Male	9/30/2016	11/23/2016	Rekero	11/29/2016		11/23/2016	12/22/2016	1/26/2017	1/26/2017	11/23/2016	12/22/2016	1/26/2017	11/23/2016	12/22/2016	1/26/2017	11/23/2016	12/22/2016		7/27/2017	FIC				-1.17701	35.334
A98	Aitong	128	325	16	Male	11/25/2016	11/29/2016	Rekero	11/29/2016	11/29/2016	1/10/2017	2/16/2017	3/23/2017	3/23/2017	1/10/2017	2/16/2017	3/23/2017	1/10/2017	2/16/2017	3/23/2017	1/10/2017	2/16/2017	6/22/2017	8/31/2017					-1.17701	35.334
A99	Aitong	129	326	16	Female	11/21/2016	11/29/2016	Aitong	11/29/2016	11/29/2016	1/5/2017				1/5/2017			1/5/2017			1/5/2017						yes		-2.90382	37.46777
A100	Aitong	130	327	16	Male	11/17/2016	11/29/2016	Oloosokon	11/29/2016	11/29/2016	1/3/2017	2/9/2017	3/16/2017	3/16/2017	1/3/2017	2/9/2017	3/16/2017	1/3/2017	2/9/2017	3/16/2017	1/3/2017	2/9/2017							-1.2294048	35.2043115
A101	Aitong	131	328	16	Male	11/7/2016	11/29/2016	Olemoncho	11/29/2016		12/22/2016	2/2/2017	3/2/2017	3/2/2017	12/22/2016	2/2/2017	3/2/2017	12/22/2016	2/2/2017	3/2/2017	12/22/2016	2/2/2017	5/11/2017	9/5/2017	FIC	6/7/2018			-1.19975	35.28085
A102	Aitong	132	329	16	Female	11/11/2016	11/29/2016	Oltorotua	11/29/2016		12/29/2016	2/2/2017	3/2/2017	3/2/2017	12/29/2016	2/2/2017	3/2/2017	12/29/2016	2/2/2017	3/2/2017	12/29/2016	2/2/2017	5/8/2017	10/10/2017					-1.23721	35.25799
A103	Aitong	133	330	16	Female	11/11/2016	11/29/2016	Junction	11/29/2016		1/17/2017	4/5/2017	5/10/2011	5/10/2011	1/17/2017	4/5/2017	5/10/2011	1/17/2017	4/5/2017	5/10/2011	1/17/2017	4/5/2017	5/10/2017	10/17/2017	10/17/2017				-1.08673	35.04162
A104	Aitong	134	331	16	Male	9/15/2016	12/1/2016	Aitong	12/6/2016		12/1/2016				12/1/2016			12/1/2016			12/1/2016						yes		-2.90382	37.46777
A105	Aitong	135	332	16	Male	10/22/2016	12/5/2016	Aitong	10/22/2016	10/22/2016	12/5/2016	1/10/2017	2/14/2017	2/14/2017	12/5/2016	1/10/2017	2/14/2017	12/5/2016	1/10/2017	2/14/2017	12/5/2016	1/10/2017	5/31/2017						-2.90382	37.46777
A106	Aitong	136	333	16	Female	11/3/2016	12/6/2016	Olemoncho	12/6/2016		12/19/2016	1/23/2017	2/23/2017	2/23/2017	12/19/2016	1/23/2017	2/23/2017	12/19/2016	1/23/2017	2/23/2017	12/19/2016	1/23/2017	5/18/2017	7/27/2017	FIC				-1.19975	35.28085
A107	Aitong	137	334	16	Male	11/29/2016	12/6/2016	Oloirien	12/6/2016	12/6/2016	1/16/2017	2/20/2017	3/20/2017	3/20/2017	1/16/2017	2/20/2017	3/20/2017	1/16/2017	2/20/2017	3/20/2017	1/16/2017	2/20/2017		11/14/2017					-0.979834	35.629961
A108	Aitong	138	335	16	Male	11/5/2016	12/6/2016	Oloosokon	12/6/2016		12/28/2016	1/30/2017	3/30/2017	3/30/2017	12/28/2016	1/30/2017	3/30/2017	12/28/2016	1/30/2017	3/30/2017	12/28/2016	1/30/2017							-1.2294048	35.2043115
A109	Aitong	139	336	16	Female	11/13/2016	12/6/2016	Enorongon	12/6/2016		1/3/2017	2/7/2017	3/8/2017	3/8/2017	1/3/2017	2/7/2017	3/8/2017	1/3/2017	2/7/2017	3/8/2017	1/3/2017	2/7/2017	6/8/2017
A110	Aitong	140	337	16	Female	11/16/2016	12/6/2016	Olemoncho	12/6/2016		1/3/2017	2/2/2017			1/3/2017	2/2/2017		1/3/2017	2/2/2017		1/3/2017	2/2/2017		3/16/2019	3/16/2019				-1.19975	35.28085
A111	Aitong	141	338	16	Male	11/30/2016	12/6/2016	Aitong	12/6/2016		1/18/2017	2/21/2017	3/29/2017	3/29/2017	1/18/2017	2/21/2017	3/29/2017	1/18/2017	2/21/2017	3/29/2017	1/18/2017	2/21/2017		9/29/2017	9/29/2017				-2.90382	37.46777
A112	Aitong	142	339	16	Male	11/14/2016	12/6/2016	Oloosokon	12/6/2016		1/8/2017	2/23/2017	7/14/2017		1/8/2017	2/23/2017	7/14/2017	1/8/2017	2/23/2017	7/14/2017	1/8/2017	2/23/2017	7/14/2017	7/18/2017	3/18/2017				-1.2294048	35.2043115
A113	Aitong	144	341	16	Female	11/3/2016	12/6/2016	Aitong	12/6/2016	12/6/2016	12/20/2016	2/6/2017			12/20/2016	2/6/2017		12/20/2016	2/6/2017		12/20/2016	2/6/2017							-2.90382	37.46777
A114	Aitong	145	342	16	Female	10/23/2016	12/12/2016	Rekero	12/27/2016		12/12/2016	1/16/2017	2/17/2017	2/17/2017	12/12/2016	1/16/2017	2/17/2017	12/12/2016	1/16/2017	2/17/2017	12/12/2016	1/16/2017	6/21/2018	11/14/2020	12/14/2017	8/21/2018			-1.17701	35.334
A115	Aitong	146	343	16	Female	11/17/2016	12/13/2016	Osero	12/13/2016		1/6/2017	2/7/2017	3/9/2017	3/9/2017	1/6/2017	2/7/2017	3/9/2017	1/6/2017	2/7/2017	3/9/2017	1/6/2017	2/7/2017	6/4/2018	8/31/2017	8/31/2017				-0.99272	34.9608
A116	Aitong	147	344	16	Male	10/25/2016	12/13/2016		12/13/2016		12/16/2016	2/6/2017	3/9/2017	3/9/2017	12/16/2016	2/6/2017	3/9/2017	12/16/2016	2/6/2017	3/9/2017	12/16/2016	2/6/2017	given	given		8/21/2018
A117	Aitong	148	345	16	Male	11/14/2016	12/13/2016		12/13/2016		12/29/2016	1/25/2017	2/27/2017	2/27/2017	12/29/2016	1/25/2017	2/27/2017	12/29/2016	1/25/2017	2/27/2017	12/29/2016	1/25/2017	8/17/2017	8/17/2017	FIC
A118	Aitong	149	346	16	Male	12/12/2016	12/13/2016		12/13/2016		1/19/2017	2/23/2017	5/4/2017	5/4/2017	1/19/2017	2/23/2017	5/4/2017	1/19/2017	2/23/2017	5/4/2017	1/19/2017	2/23/2017	6/8/2017	12/2/2017	FIC	1/5/2018
A119	Aitong	150	347	16	Male	11/1/2016	12/13/2016		12/13/2016		12/16/2016	2/8/2017	4/6/2017	4/6/2017	12/16/2016	2/8/2017	4/6/2017	12/16/2016	2/8/2017	4/6/2017	12/16/2016	2/8/2017	5/15/2017	2/8/2018	FIC	6/7/2018
A120	Aitong	151	348	16	Male	9/25/2016	12/15/2016	Oltorotua	12/27/2016		11/15/2016	12/22/2016			11/15/2016	12/22/2016		11/15/2016	12/22/2016		11/15/2016	12/22/2016							-1.23721	35.25799
A121	Aitong	152	349	16	Male	10/17/2016	12/15/2016	Enkeju Enkorien	12/20/2016		12/15/2016	1/23/2017	2/23/2017	2/23/2017	12/15/2016	1/23/2017	2/23/2017	12/15/2016	1/23/2017	2/23/2017	12/15/2016	1/23/2017	5/18/2017	8/8/2017	8/3/2017
A122	Aitong	153	350	16	Female	12/9/2016	12/20/2016	Enkeju Enkorien	12/19/2016		1/23/2017	2/23/2017	3/23/2017	3/23/2017	1/23/2017	2/23/2017	3/23/2017	1/23/2017	2/23/2017	3/23/2017	1/23/2017	2/23/2017	6/12/2017
A123	Aitong	154	351	16	Male	11/22/2016	12/20/2016	Olemoncho	12/20/2016		1/16/2017	2/16/2017		3/16/2017	1/16/2017	2/16/2017	3/16/2017	1/16/2017	2/16/2017	3/16/2017	1/16/2017	2/16/2017	9/5/2017	9/12/2017	9/5/2017				-1.19975	35.28085
A124	Aitong	155	352	16	Female	11/14/2016	12/20/2016	Oloosokon	12/20/2016		1/3/2017	2/6/2017	3/22/2017	3/22/2017	1/3/2017	2/6/2017	3/22/2017	1/3/2017	2/6/2017	3/22/2017	1/3/2017	2/6/2017	5/18/2017	9/12/2017					-1.2294048	35.2043115
A125	Aitong	156	353	16	Male	11/25/2016	12/20/2016	Oloosokon	12/20/2016		1/18/2017	2/23/2017	3/23/2017	3/23/2017	1/18/2017	2/23/2017	3/23/2017	1/18/2017	2/23/2017	3/23/2017	1/18/2017	2/23/2017							-1.2294048	35.2043115
A126	Aitong	157	354	16	Female	12/11/2016	12/20/2016	Morijoi	12/20/2016	12/20/2016																			-0.979111	35.339878
A127	Aitong	158	355	16	Male	12/3/2016	12/20/2016	Oltorotua	12/20/2016		1/19/2017	2/23/2017	4/13/2017	4/13/2017	1/19/2017	2/23/2017	4/13/2017	1/19/2017	2/23/2017	4/13/2017	1/19/2017	2/23/2017		12/19/2017	12/19/2017				-1.23721	35.25799
A128	Aitong	159	356	16		12/20/2016	12/20/2016	Oltorotua	12/20/2016	12/20/2016	1/31/2017	3/2/2017	4/5/2017	4/5/2017	1/31/2017	3/2/2017	4/5/2017	1/31/2017	3/2/2017	4/5/2017	1/31/2017	3/2/2017	6/20/2017	10/3/2017					-1.23721	35.25799
A129	Aitong	160	357	16		11/22/2016	11/25/2016	Olemoncho	12/22/2016		1/17/2017	3/6/2017	4/10/2017	4/10/2017	1/17/2017	3/6/2017	4/10/2017	1/17/2017	3/6/2017	4/10/2017	1/17/2017	3/6/2017		10/10/2017	10/10/2018	6/12/2018			-1.19975	35.28085
A130	Aitong	161	358	16		12/27/2016	12/27/2016		12/27/2016	12/27/2016
A131	Aitong	162	359	16		11/11/2016	12/29/2016	Olemoncho	12/29/2016	12/29/2016	1/26/2017	2/27/2017	4/10/2017	4/10/2017	1/26/2017	2/27/2017	4/10/2017	1/26/2017	2/27/2017	4/10/2017	1/26/2017	2/27/2017	6/2/2017	11/14/2017					-1.19975	35.28085
A132	Aitong	163	360	16		11/10/2016	12/29/2016	Olkuruto	12/29/2016	12/29/2016	12/29/2016	1/26/2017	3/2/2017	3/2/2017	12/29/2016	1/26/2017	3/2/2017	12/29/2016	1/26/2017	3/2/2017	12/29/2016	1/26/2017	6/1/2017	10/5/2017	10/5/2018	7/12/2018			-1.31496	35.26445
A133	Aitong	164	361	16		10/26/2016	12/29/2016				12/29/2016	1/26/2017	3/9/2017	3/9/2017	12/29/2016	1/26/2017	3/9/2017	12/29/2016	1/26/2017	3/9/2017	12/29/2016	1/26/2017	4/27/2017	7/27/2017	7/27/2017
A134	Aitong	165	362	16		11/17/2016	12/29/2016	Osero	12/29/2016		10/10/2017	2/13/2017	3/14/2017	3/14/2017	10/10/2017	2/13/2017	3/14/2017	10/10/2017	2/13/2017	3/14/2017	10/10/2017	2/13/2017							-0.99272	34.9608
A135	Aitong	166	1	17	Male	12/27/2016	1/2/2017	Olemoncho	1/10/2017		1/2/2017	2/13/2017	3/8/2017	3/8/2017	1/2/2017	2/13/2017	3/8/2017	1/2/2017	2/13/2017	3/8/2017	1/2/2017	2/13/2017	4/26/2017	8/3/2017	8/3/2017				-1.19975	35.28085
A136	Aitong	167	2	17	Male	12/31/2016	1/3/2017		1/13/2017	1/13/2017	2/14/2017	3/16/2017	4/21/2017	4/21/2017	2/14/2017	3/16/2017	4/21/2017	2/14/2017	3/16/2017	4/21/2017	2/14/2017	3/16/2017	7/13/2017	10/10/2017	10/10/2017	4/19/2018
A137	Aitong	168	3	17	Female	11/18/2016	11/18/2016	Oloturoto	11/18/2016	11/18/2016	1/3/2017	2/3/2017	3/10/2017	3/10/2017	1/3/2017	2/3/2017	3/10/2017	1/3/2017	2/3/2017	3/10/2017	1/3/2017	2/3/2017	5/10/2017	8/28/2017	8/28/2017	6/26/2018			-1.3602464	35.2439639
A138	Aitong	169	4	17	Female	12/3/2016	1/3/2017		1/3/2017	1/3/2017	1/12/2017	2/24/2017			1/12/2017	2/24/2017		1/12/2017	2/24/2017		1/12/2017	2/24/2017
A139	Aitong	170	5	17	Male	12/3/2016	1/3/2017		1/3/2017		1/17/2017	2/20/2017	3/20/2017	3/20/2017	1/17/2017	2/20/2017	3/20/2017	1/17/2017	2/20/2017	3/20/2017	1/17/2017	2/20/2017	6/8/2017	9/7/2017	9/6/2017
A140	Aitong	171	6	17	Female	11/8/2016	11/21/2016		1/3/2017		1/3/2017	3/2/2017	6/15/2017	6/15/2017	1/3/2017	3/2/2017	6/15/2017	1/3/2017	3/2/2017	6/15/2017	1/3/2017	3/2/2017	7/20/2017
A141	Aitong	172	7	17	Male	11/8/2016	1/5/2017	Olkarkar			1/5/2017				1/5/2017			1/5/2017			1/5/2017								-1.16535	35.25351
A142	Aitong	173	8	17	Male	11/19/2016	1/5/2017	Nkilenya			1/5/2017	2/8/2017	3/13/2017	3/13/2017	1/5/2017	2/8/2017	3/13/2017	1/5/2017	2/8/2017	3/13/2017	1/5/2017	2/8/2017							-1.12078	35.23419
A143	Aitong	174	9	17	Male	11/26/2016	11/28/2016	Aitong	11/28/2016	11/26/2016	1/9/2017	2/8/2017	3/9/2017	3/9/2017	1/9/2017	2/8/2017	3/9/2017	1/9/2017	2/8/2017	3/9/2017	1/9/2017	2/8/2017	7/6/2017	12/14/2017					-2.90382	37.46777
A144	Aitong	175	10	17	Female	11/27/2016	1/10/2017	Junction	1/10/2017		1/10/2017	2/14/2017	3/21/2017	3/21/2017	1/10/2017	2/14/2017	3/21/2017	1/10/2017	2/14/2017	3/21/2017	1/10/2017	2/14/2017		9/19/2017	9/19/2017				-1.08673	35.04162
A145	Aitong	176	11	17	Male	12/12/2016	1/10/2017	Oltorotua	1/10/2017		1/27/2017	2/28/2017	4/6/2017	4/6/2017	1/27/2017	2/28/2017	4/6/2017	1/27/2017	2/28/2017	4/6/2017	1/27/2017	2/28/2017		10/10/2017					-1.23721	35.25799
A146	Aitong	177	12	17	Male	12/25/2016	1/10/2017	Oloosokon	1/10/2017		2/10/2017	3/10/2017	4/14/2017	4/14/2017	2/10/2017	3/10/2017	4/14/2017	2/10/2017	3/10/2017	4/14/2017	2/10/2017	3/10/2017	6/29/2017						-1.2294048	35.2043115
A147	Aitong	178	13	17	Male	12/3/2016	1/10/2017	Oltorotua	1/10/2017		1/18/2017	2/20/2017	3/20/2017	3/20/2017	1/18/2017	2/20/2017	3/20/2017	1/18/2017	2/20/2017	3/20/2017	1/18/2017	2/20/2017	6/14/2017	9/26/2017					-1.23721	35.25799
A148	Aitong	179	14	17	Female	11/24/2016	1/11/2017	Aitong	11/24/2016	11/24/2016	1/11/2017	2/8/2017	3/13/2017	3/13/2017	1/11/2017	2/8/2017	3/13/2017	1/11/2017	2/8/2017	3/13/2017	1/11/2017	2/8/2017							-2.90382	37.46777
A149	Aitong	180	15	17	Male	11/29/2016	11/29/2016	Junction	11/29/2016	11/29/2016	1/16/2017	3/1/2017	4/3/2017	4/3/2017	1/16/2017	3/1/2017	4/3/2017	1/16/2017	3/1/2017	4/3/2017	1/16/2017	3/1/2017	6/20/2017	10/12/2017	10/12/2017	7/3/2018			-1.08673	35.04162
A150	Aitong	181	16	17	Male	12/17/2016	1/17/2017	Aitong	1/17/2017		2/1/2017				2/1/2017			2/1/2017			2/1/2017								-2.90382	37.46777
A151	Aitong	182	17	17	Male	1/8/2017	1/17/2017	Olemoncho	1/17/2017	1/17/2017	2/22/2017	3/23/2017	5/15/2017	5/15/2017	2/22/2017	3/23/2017	5/15/2017	2/22/2017	3/23/2017	5/15/2017	2/22/2017	3/23/2017	7/17/2017	10/17/2017					-1.19975	35.28085
A152	Aitong	183	18	17	Male	12/24/2016	1/17/2017	Olemoncho	1/17/2017	1/24/2017	2/9/2017	3/9/2017	9/8/2017		2/9/2017	3/9/2017	9/8/2017	2/9/2017	3/9/2017	9/8/2017	2/9/2017	3/9/2017	3/9/2017	9/12/2017	FIC	8/9/2018			-1.19975	35.28085
A153	Aitong	184	19	17	Female	12/20/2016	1/19/2017	Olkuruto																					-1.31496	35.26445
A154	Aitong	185	20	17	Male	1/6/2017	1/24/2017	Oloosokon	1/24/2017	1/24/2017	2/24/2017	4/3/2017	5/4/2017	5/4/2017	2/24/2017	4/3/2017	5/4/2017	2/24/2017	4/3/2017	5/4/2017	2/24/2017	4/3/2017		10/3/2017		7/10/2018			-1.2294048	35.2043115
A155	Aitong	186	21	17	Male	1/8/2017	1/24/2017	Rekero	1/24/2017	1/24/2017	2/23/2017	3/23/2017	4/27/2017	4/27/2017	2/23/2017	3/23/2017	4/27/2017	2/23/2017	3/23/2017	4/27/2017	2/23/2017	3/23/2017	7/10/2017	10/12/2017	10/12/2017	7/19/2018			-1.17701	35.334
A156	Aitong	187	22	17	Female	12/17/2016	1/24/2017	Olemoncho	1/24/2017		1/31/2017	3/16/2017	4/20/2017	4/20/2017	1/31/2017	3/16/2017	4/20/2017	1/31/2017	3/16/2017	4/20/2017	1/31/2017	3/16/2017	6/1/2017	10/3/2017					-1.19975	35.28085
A157	Aitong	188	23	17	Male	1/1/2017	1/23/2017	Ngosuwani	1/24/2017		2/16/2017	3/16/2017	4/20/2017	4/20/2017	2/16/2017	3/16/2017	4/20/2017	2/16/2017	3/16/2017	4/20/2017	2/16/2017	3/16/2017	7/6/2017	10/3/2017	10/3/2017	7/12/2018			-1.24356	35.35231
A158	Aitong	189	24	17	Female	12/20/2016	1/24/2017	Osanangururi	1/24/2017		2/10/2017	3/13/2017	5/16/2017	5/16/2017	2/10/2017	3/13/2017	5/16/2017	2/10/2017	3/13/2017	5/16/2017	2/10/2017	3/13/2017		11/9/2017	11/9/2017				-1.2458	35.22546
A159	Aitong	190	25	17	Male	1/9/2017	1/31/2017	Enkeju Enkorien	1/24/2017		3/2/2017	4/6/2017	5/11/2017	5/11/2017	3/2/2017	4/6/2017	5/11/2017	3/2/2017	4/6/2017	5/11/2017	3/2/2017	4/6/2017	7/21/2017	10/30/2017
A160	Aitong	191	26	17	Male	1/3/2017	1/31/2017	Enkeju Enkorien	1/31/2017		2/23/2017	3/27/2017	5/4/2017	5/4/2017	2/23/2017	3/27/2017	5/4/2017	2/23/2017	3/27/2017	5/4/2017	2/23/2017	3/27/2017	2/27/2017	12/28/2017	FIC	12/18/2018
A161	Aitong	192	27	17	Female	12/20/2016	1/31/2017	Ngosuwani	1/31/2017		2/8/2017	3/18/2017	4/24/2017	4/24/2017	2/8/2017	3/18/2017	4/24/2017	2/8/2017	3/18/2017	4/24/2017	2/8/2017	3/18/2017							-1.24356	35.35231
A162	Aitong	193	28	17	Female	1/1/2017	1/31/2017	Ngosuwani	1/31/2017		2/21/2017	3/30/2017	5/30/2017	5/30/2017	2/21/2017	3/30/2017	5/30/2017	2/21/2017	3/30/2017	5/30/2017	2/21/2017	3/30/2017	6/7/2017	11/14/2017					-1.24356	35.35231
A166	Aitong	194	29	17	Female	12/12/2016	2/2/2017	Rekero	2/14/2017		2/2/2017	3/23/2017	4/27/2017	4/27/2017	2/2/2017	3/23/2017	4/27/2017	2/2/2017	3/23/2017	4/27/2017	2/2/2017	3/23/2017		8/31/2017	8/31/2017				-1.17701	35.334
A167	Aitong	195	30	17	Female	12/11/2016	2/7/2017	Olkuruto	2/7/2017		2/7/2017	3/16/2017	8/11/2017	8/11/2017	2/7/2017	3/16/2017	8/11/2017	2/7/2017	3/16/2017	8/11/2017	2/7/2017	3/16/2017	10/5/2017			10/5/2017			-1.31496	35.26445
A168	Aitong	196	31	17	Female	2/5/2017	2/7/2017	Aitong	2/7/2017		3/22/2017	4/24/2017	6/16/2017	6/16/2017	3/22/2017	4/24/2017	6/16/2017	3/22/2017	4/24/2017	6/16/2017	3/22/2017	4/24/2017							-2.90382	37.46777
A169	Aitong	197	32	17	Female	12/9/2016	2/7/2017	Osanangururi	2/7/2017		2/7/2017	3/9/2017	4/14/2017	4/14/2017	2/7/2017	3/9/2017	4/14/2017	2/7/2017	3/9/2017	4/14/2017	2/7/2017	3/9/2017	7/6/2018	2/6/2018	2/6/2018				-1.2458	35.22546
A170	Aitong	198	33	17	Male	1/13/2017	2/7/2017	Oltorotua	2/7/2017		3/1/2017	4/3/2017	5/19/2017	5/19/2017	3/1/2017	4/3/2017	5/19/2017	3/1/2017	4/3/2017	5/19/2017	3/1/2017	4/3/2017	7/6/2017	11/2/2017	11/2/2017	7/19/2018			-1.23721	35.25799
A171	Aitong	199	34	17	Male	12/22/2016	2/7/2017	Enkeju Enkorien	2/7/2017		2/7/2017	3/9/2017	5/11/2017	5/11/2017	2/7/2017	3/9/2017	5/11/2017	2/7/2017	3/9/2017	5/11/2017	2/7/2017	3/9/2017	7/6/2017	2/11/2017	7/5/2018
A172	Aitong	200	35	17	Female	12/29/2016	2/7/2017	Oloosokon	2/7/2017		2/14/2017	3/15/2017	4/11/2017	4/11/2017	2/14/2017	3/15/2017	4/11/2017	2/14/2017	3/15/2017	4/11/2017	2/14/2017	3/15/2017	7/6/2017	10/3/2017	10/3/2017	7/10/2018			-1.2294048	35.2043115
A173	Aitong	201	36	17	Male	12/23/2016	2/7/2017	Oloosokon	2/7/2017		2/7/2017	3/23/2017	5/2/2017	5/2/2017	2/7/2017	3/23/2017	5/2/2017	2/7/2017	3/23/2017	5/2/2017	2/7/2017	3/23/2017	7/6/2017	10/3/2017	10/3/2017	7/10/2018			-1.2294048	35.2043115
A174	Aitong	202	37	17	Female	12/2/2016	2/7/2017	Oloosokon	2/7/2017		2/7/2017	3/9/2017	6/26/2017	6/26/2017	2/7/2017	3/9/2017	6/26/2017	2/7/2017	3/9/2017	6/26/2017	2/7/2017	3/9/2017	10/15/2017	11/11/2017	11/11/2017	7/10/2018			-1.2294048	35.2043115
A175	Aitong	203	38	17	Female	12/22/2016	2/7/2017	Ilchartuyiani	2/7/2017		2/7/2017	3/9/2017	5/8/2017	5/8/2017	2/7/2017	3/9/2017	5/8/2017	2/7/2017	3/9/2017	5/8/2017	2/7/2017	3/9/2017	6/27/2017						-0.96222	34.88884
A176	Aitong	204	39	17	Female	1/8/2017	2/7/2017	Olemoncho	2/7/2017		2/23/2017	4/20/2017	6/8/2017	6/8/2017	2/23/2017	4/20/2017	6/8/2017	2/23/2017	4/20/2017	6/8/2017	2/23/2017	4/20/2017	10/10/2017	11/9/2017	11/9/2017				-1.19975	35.28085
A177	Aitong	205	40	17	Female	1/31/2017	2/7/2017	Endooto	2/7/2017		3/16/2017	4/19/2017	7/11/2017	7/31/2017	3/16/2017	4/19/2017	7/11/2017	3/16/2017	4/19/2017	7/11/2017	3/16/2017	4/19/2017	7/31/2017	10/12/2017	10/12/2017				-1.17779	35.25779
A178	Aitong	206	41	17	Male	1/22/2017	2/10/2017	Endooto	2/14/2017	2/10/2017	3/14/2017	4/18/2017	5/22/2017	5/22/2017	3/14/2017	4/18/2017	5/22/2017	3/14/2017	4/18/2017	5/22/2017	3/14/2017	4/18/2017	11/21/2017	11/21/2017	1/21/2017	8/30/2018			-1.17779	35.25779
A179	Aitong	207	42	17	Female	12/19/2016	2/14/2017	Rekero	2/14/2017		2/16/2017	3/22/2017	4/27/2017	4/27/2017	2/16/2017	3/22/2017	4/27/2017	2/16/2017	3/22/2017	4/27/2017	2/16/2017	3/22/2017	9/28/2017	9/28/2017	FIC	8/16/2018			-1.17701	35.334
A180	Aitong	208	43	17	Male	1/10/2017	2/14/2017	Olemoncho	2/14/2017		3/2/2017	4/5/2017	5/8/2017	5/8/2017	3/2/2017	4/5/2017	5/8/2017	3/2/2017	4/5/2017	5/8/2017	3/2/2017	4/5/2017	7/18/2017						-1.19975	35.28085
A181	Aitong	209	44	17	Female	1/21/2017	2/14/2017	Oloosokon	2/14/2017		3/18/2017	4/21/2017	5/28/2017	5/28/2017	3/18/2017	4/21/2017	5/28/2017	3/18/2017	4/21/2017	5/28/2017	3/18/2017	4/21/2017		12/14/2017	12/14/2017	8/23/2018			-1.2294048	35.2043115
A182	Aitong	210	45	17	Male	2/8/2017	2/14/2017	Ngosuwani	2/14/2017		2/14/2017	3/16/2017	4/18/2017	4/18/2017	2/14/2017	3/16/2017	4/18/2017	2/14/2017	3/16/2017	4/18/2017	2/14/2017	3/16/2017							-1.24356	35.35231
A183	Aitong	211	46	17	Male	2/8/2017	2/14/2017	Oltorotua	2/14/2017	2/14/2017	3/27/2017	4/27/2017	5/30/2017	5/30/2017	3/27/2017	4/27/2017	5/30/2017	3/27/2017	4/27/2017	5/30/2017	3/27/2017	4/27/2017		2/6/2018	2/6/2018	7/19/2018			-1.23721	35.25799
A184	Aitong	212	47	17	Male	12/30/2016	2/14/2017	Oltorotua	2/14/2017		2/17/2017	3/17/2017	4/19/2017	4/19/2017	2/17/2017	3/17/2017	4/19/2017	2/17/2017	3/17/2017	4/19/2017	2/17/2017	3/17/2017	6/7/2017	11/7/2017					-1.23721	35.25799
A185	Aitong	213	48	17	Male	2/6/2017	2/15/2017	Olkimitare		2/15/2017	3/22/2017	4/24/2017	5/26/2017	5/26/2017	3/22/2017	4/24/2017	5/26/2017	3/22/2017	4/24/2017	5/26/2017	3/22/2017	4/24/2017		11/28/2017	11/28/2017	8/16/2018			-1.16037	35.25592
A186	Aitong	214	49	17	Female	1/7/2017	2/16/2017	Olkuruto	2/21/2017		3/2/2017	4/6/2017	5/18/2017	5/18/2017	3/2/2017	4/6/2017	5/18/2017	3/2/2017	4/6/2017	5/18/2017	3/2/2017	4/6/2017	7/6/2017	9/7/2017	9/7/2017				-1.31496	35.26445
A187	Aitong	215	50	17	Female	11/27/2016	2/16/2017	Olare-Orok			2/16/2017				2/16/2017			2/16/2017			2/16/2017								-1.36461	35.15504
A188	Aitong	216	51	17	Female	1/24/2017	2/21/2017	Osero	2/21/2017		3/13/2017	4/19/2017	5/25/2017	5/25/2017	3/13/2017	4/19/2017	5/25/2017	3/13/2017	4/19/2017	5/25/2017	3/13/2017	4/19/2017	8/3/2017	12/28/2017	12/28/2017	6/26/2018			-0.99272	34.9608
A189	Aitong	217	52	17	Female	11/14/2016	2/21/2017	Olemoncho	2/21/2017		1/20/2017	2/23/2017	3/29/2017	3/29/2017	1/20/2017	2/23/2017	3/29/2017	1/20/2017	2/23/2017	3/29/2017	1/20/2017	2/23/2017	6/8/2017	11/2/2017	11/22/2017	8/9/2018			-1.19975	35.28085
A190	Aitong	218	53	17	Male	1/17/2017	2/21/2017	Olemoncho	2/21/2017		2/28/2017	4/11/2017	7/6/2017	7/6/2017	2/28/2017	4/11/2017	7/6/2017	2/28/2017	4/11/2017	7/6/2017	2/28/2017	4/11/2017	10/6/2017	12/7/2017	12/7/2017	8/16/2018			-1.19975	35.28085
A191	Aitong	219	54	17	Male	1/24/2017	2/21/2017	Rekero	2/21/2017		3/30/2017	5/5/2017	6/15/2017	6/15/2017	3/30/2017	5/5/2017	6/15/2017	3/30/2017	5/5/2017	6/15/2017	3/30/2017	5/5/2017	8/31/2017						-1.17701	35.334
A192	Aitong	220	55	17	Male	2/4/2017	2/28/2017	Oliopa	2/28/2017		3/28/2017	4/28/2017	6/5/2017	6/5/2017	3/28/2017	4/28/2017	6/5/2017	3/28/2017	4/28/2017	6/5/2017	3/28/2017	4/28/2017	11/28/2017						-1.1304244	35.2665542
A193	Aitong	221	56	17	Male	2/14/2017	2/28/2017	Aitong	2/28/2017		3/28/2017	4/28/2017	5/30/2017	5/30/2017	3/28/2017	4/28/2017	5/30/2017	3/28/2017	4/28/2017	5/30/2017	3/28/2017	4/28/2017	8/16/2017	11/28/2017	11/28/2017	9/4/2018			-2.90382	37.46777
A194	Aitong	222	57	17	Female	2/20/2017	2/28/2017	Aitong	2/28/2017		4/4/2017	5/4/2017	6/6/2017	6/6/2017	4/4/2017	5/4/2017	6/6/2017	4/4/2017	5/4/2017	6/6/2017	4/4/2017	5/4/2017	8/17/2017	11/28/2017	11/28/2017	8/21/2018			-2.90382	37.46777
A195	Aitong	223	58	17	Female	1/23/2017	2/28/2017	Oltorotua	2/28/2017		3/20/2017	4/19/2017	5/31/2017	5/31/2017	3/20/2017	4/19/2017	5/31/2017	3/20/2017	4/19/2017	5/31/2017	3/20/2017	4/19/2017		11/2/2017	11/2/2017				-1.23721	35.25799
A196	Aitong	224	59	17	Female	2/4/2017	2/28/2017	Osanangururi	2/28/2017		3/21/2017	5/24/2017	5/25/2017	5/25/2017	3/21/2017	5/24/2017	5/25/2017	3/21/2017	5/24/2017	5/25/2017	3/21/2017	5/24/2017	8/24/2017	11/30/2017	11/30/2017				-1.2458	35.22546
A197	Aitong	225	60	17	Male	1/29/2017	2/28/2017	Osero	2/28/2017		3/21/2017	4/24/2017	5/25/2017	5/25/2017	3/21/2017	4/24/2017	5/25/2017	3/21/2017	4/24/2017	5/25/2017	3/21/2017	4/24/2017	7/27/2017	12/5/2017	12/5/2017				-0.99272	34.9608
A200	Aitong	226	61	17	Male	1/26/2017	3/7/2017	Olare-Orok	3/7/2017		3/16/2017	5/17/2017	6/22/2017	6/22/2017	3/16/2017	5/17/2017	6/22/2017	3/16/2017	5/17/2017	6/22/2017	3/16/2017	5/17/2017	7/27/2017	10/19/2017	10/19/2017	7/12/2018			-1.36461	35.15504
A201	Aitong	227	62	17	Male	2/16/2017	3/7/2017	Junction	3/7/2017		4/11/2017	5/10/2017	6/14/2017	6/14/2017	4/11/2017	5/10/2017	6/14/2017	4/11/2017	5/10/2017	6/14/2017	4/11/2017	5/10/2017	8/17/2017	12/12/2017	12/12/2017				-1.08673	35.04162
A202	Aitong	228	63	17	Male	1/27/2017	3/7/2017	Olemoncho	3/7/2017		3/14/2017	5/4/2017	6/22/2017	6/22/2017	3/14/2017	5/4/2017	6/22/2017	3/14/2017	5/4/2017	6/22/2017	3/14/2017	5/4/2017	9/6/2017	12/14/2017	12/14/2017				-1.19975	35.28085
A203	Aitong	229	64	17	Male	2/1/2017	3/7/2017	Olare-Orok	3/7/2017		3/16/2017	4/20/2017	5/25/2017	5/25/2017	3/16/2017	4/20/2017	5/25/2017	3/16/2017	4/20/2017	5/25/2017	3/16/2017	4/20/2017	11/2/2017	11/2/2017	11/2/2017	1/29/2019			-1.36461	35.15504
A204	Aitong	230	65	17	Female	2/6/2017	3/7/2017	Olkimitare	3/7/2017		3/21/2017	5/9/2017	6/15/2017	6/15/2017	3/21/2017	5/9/2017	6/15/2017	3/21/2017	5/9/2017	6/15/2017	3/21/2017	5/9/2017	11/30/2017	11/30/2017	FIC	9/23/2018			-1.16037	35.25592
A205	Aitong	231	66	17	Male	2/6/2017	3/14/2017		3/14/2017		3/22/2017	5/10/2017	6/13/2017	6/13/2017	3/22/2017	5/10/2017	6/13/2017	3/22/2017	5/10/2017	6/13/2017	3/22/2017	5/10/2017		8/7/2018	8/2/2018
A206	Aitong	231	67	17	Female	3/12/2017	3/14/2017	Oloosokon	3/14/2017	3/14/2017																			-1.2294048	35.2043115
A207	Aitong	232	68	17	Male	1/29/2017	3/14/2017	Oloosokon	3/14/2017		3/14/2017	4/11/2017	5/16/2017	5/16/2017	3/14/2017	4/11/2017	5/16/2017	3/14/2017	4/11/2017	5/16/2017	3/14/2017	4/11/2017	8/22/2017	12/19/2017	12/19/2017				-1.2294048	35.2043115
A208	Aitong	233	69	17	Female	1/21/2017	3/14/2017	Oltorotua	3/14/2017		3/14/2017				3/14/2017			3/14/2017			3/14/2017								-1.23721	35.25799
A209	Aitong	234	70	17	Female	2/21/2017	3/14/2017	Oltorotua	3/14/2017		4/11/2017	5/22/2017	6/27/2017	6/27/2017	4/11/2017	5/22/2017	6/27/2017	4/11/2017	5/22/2017	6/27/2017	4/11/2017	5/22/2017	6/24/2017	1/24/2018	1/24/2018	9/11/2018			-1.23721	35.25799
A210	Aitong	235	71	17	Male	2/18/2027	3/21/2017	Oloosokon	3/21/2017		4/6/2017	5/26/2017	7/7/2017		4/6/2017	5/26/2017	7/7/2017	4/6/2017	5/26/2017	7/7/2017	4/6/2017	5/26/2017	8/17/2017	11/21/2017	1/21/2019				-1.2294048	35.2043115
A211	Aitong	236	72	17	Female	3/17/2017	3/21/2017	Oltorotua	3/21/2017	3/21/2017	2/8/2017	6/23/2017	7/5/2017		2/8/2017	6/23/2017	7/5/2017	2/8/2017	6/23/2017	7/5/2017	2/8/2017	6/23/2017	10/4/2017	1/10/2018	1/10/2018	10/8/2018			-1.23721	35.25799
A212	Aitong	237	73	17	Female	2/11/2017	3/21/2017	Oltorotua	3/21/2017		3/29/2017	5/23/2017	6/23/2017	6/23/2017	3/29/2017	5/23/2017	6/23/2017	3/29/2017	5/23/2017	6/23/2017	3/29/2017	5/23/2017	10/5/2017	11/28/2017	1/28/2018				-1.23721	35.25799
A213	Aitong	238	74	17	Female	2/1/2017	3/24/2017	Endooto	4/1/2017		3/24/2017	4/27/2017	5/31/2017	5/31/2017	3/24/2017	4/27/2017	5/31/2017	3/24/2017	4/27/2017	5/31/2017	3/24/2017	4/27/2017	10/5/2017	11/28/2017	11/28/2017				-1.17779	35.25779
A214	Aitong	239	75	17	Female	1/9/2017	3/28/2017	Aitong	4/4/2017																				-2.90382	37.46777
A215	Aitong	240	76	17	Female	3/20/2017	3/28/2017	Aitong	4/4/2017	3/28/2017	5/4/2017	6/6/2017	7/6/2017	8/17/2017	5/4/2017	6/6/2017	7/6/2017	5/4/2017	6/6/2017	7/6/2017	5/4/2017	6/6/2017	9/21/2017	12/21/2017	12/12/2017	9/20/2018			-2.90382	37.46777
A216	Aitong	241	77	17	Male	2/15/2017	3/30/2017	Ngosuwani	4/4/2017		3/30/2017	5/4/2017	6/8/2017	6/8/2017	3/30/2017	5/4/2017	6/8/2017	3/30/2017	5/4/2017	6/8/2017	3/30/2017	5/4/2017							-1.24356	35.35231
A217	Aitong	242	78	17	Female	3/3/2017	4/4/2017	Oliopa	4/4/2017		4/25/2017	5/30/2017	7/4/2017	7/4/2017	4/25/2017	5/30/2017	7/4/2017	4/25/2017	5/30/2017	7/4/2017	4/25/2017	5/30/2017	9/5/2017	1/11/2018	1/11/2018				-1.1304244	35.2665542
A220	Aitong	243	79	17	Female	3/10/2017	4/4/2017	Oltorotua	4/4/2017		4/28/2017	6/1/2017	7/3/2017	7/3/2017	4/28/2017	6/1/2017	7/3/2017	4/28/2017	6/1/2017	7/3/2017	4/28/2017	6/1/2017							-1.23721	35.25799
A221	Aitong	244	80	17	Female	3/5/2017	4/4/2017	Oltorotua	4/4/2017		5/24/2017	6/7/2017	7/11/2017	NS	5/24/2017	6/7/2017	7/11/2017	5/24/2017	6/7/2017	7/11/2017	5/24/2017	6/7/2017	9/22/2017						-1.23721	35.25799
A222	Aitong	245	81	17	Male	2/20/2017	4/4/2017	Olkuruto	4/4/2017		5/4/2017	6/6/2017	7/10/2017	8/10/2017	5/4/2017	6/6/2017	7/10/2017	5/4/2017	6/6/2017	7/10/2017	5/4/2017	6/6/2017	9/6/2017	12/14/2017	12/14/2017				-1.31496	35.26445
A223	Aitong	246	82	17	Female	3/15/2017	4/11/2017	Oloosokon	4/11/2017		5/4/2017	6/15/2017	7/13/2017	NS	5/4/2017	6/15/2017	7/13/2017	5/4/2017	6/15/2017	7/13/2017	5/4/2017	6/15/2017	9/18/2017	12/7/2017	12/7/2017				-1.2294048	35.2043115
A224	Aitong	247	83	17	Male	3/11/2017	4/11/2017	Osanangururi	4/11/2017		5/9/2017	6/15/2017	7/13/2017	NS	5/9/2017	6/15/2017	7/13/2017	5/9/2017	6/15/2017	7/13/2017	5/9/2017	6/15/2017	9/7/2017	11/23/2017	11/23/2017				-1.2458	35.22546
A225	Aitong	248	84	17	Female	3/18/2017	4/11/2017	Oloosokon	4/11/2017		5/5/2017	6/6/2017	7/11/2017	NS	5/5/2017	6/6/2017	7/11/2017	5/5/2017	6/6/2017	7/11/2017	5/5/2017	6/6/2017	10/30/2017	1/2/2018	1/2/2018				-1.2294048	35.2043115
A226	Aitong	249	85	17	Female	2/25/2017	4/11/2017	Oltorotua	4/11/2017		6/4/2017	5/22/2017			6/4/2017	5/22/2017		6/4/2017	5/22/2017		6/4/2017	5/22/2017							-1.23721	35.25799
A227	Aitong	250	86	17	Male	3/25/2017	4/11/2017		4/11/2017		6/8/2017	7/31/2017	9/12/2017	9/12/2017	6/8/2017	7/31/2017	9/12/2017	6/8/2017	7/31/2017	9/12/2017	6/8/2017	7/31/2017
A228	Aitong	251	87	17	Male	3/27/2017	4/11/2017	Oltorotua	4/11/2017		5/11/2017	6/29/2017	7/31/2017	7/31/2017	5/11/2017	6/29/2017	7/31/2017	5/11/2017	6/29/2017	7/31/2017	5/11/2017	6/29/2017		1/2/2018	1/2/2018				-1.23721	35.25799
A229	Aitong	252	88	17	Female	3/25/2017	4/18/2017	Olemoncho	4/18/2017		5/10/2017	6/15/2017	7/13/2017	NS	5/10/2017	6/15/2017	7/13/2017	5/10/2017	6/15/2017	7/13/2017	5/10/2017	6/15/2017	9/26/2017	1/23/2018	1/23/2018				-1.19975	35.28085
A230	Aitong	253	89	17	Male	3/19/2017	4/18/2017	Oltorotua	4/18/2017		5/3/2017	6/5/2017	7/6/2017	7/6/2017	5/3/2017	6/5/2017	7/6/2017	5/3/2017	6/5/2017	7/6/2017	5/3/2017	6/5/2017	10/6/2017	1/9/2018	1/9/2018				-1.23721	35.25799
A231	Aitong	254	90	17	Male	3/19/2017	4/18/2017	Oltorotua	4/18/2017																				-1.23721	35.25799
A232	Aitong	255	91	17	Female	3/12/2017	4/18/2017	Olkimitare	4/18/2017		5/9/2017	6/21/2017	8/18/2017	8/18/2017	5/9/2017	6/21/2017	8/18/2017	5/9/2017	6/21/2017	8/18/2017	5/9/2017	6/21/2017	9/15/2017						-1.16037	35.25592
A233	Aitong	256	92	17	Female	4/20/2017	4/25/2017	Oltorotua	4/25/2017		5/2/2017	6/5/2017	7/5/2017		5/2/2017	6/5/2017	7/5/2017	5/2/2017	6/5/2017	7/5/2017	5/2/2017	6/5/2017	10/4/2017	1/9/2018	1/9/2018				-1.23721	35.25799
A234	Aitong	257	93	17	Female	4/20/2017	4/25/2017	Esukuta	4/25/2017		5/22/2017	6/27/2017	NS	8/1/2017	5/22/2017	6/27/2017	8/1/2017	5/22/2017	6/27/2017	8/1/2017	5/22/2017	6/27/2017	2/1/2018	3/13/2018	5/15/2018	11/13/2018
A235	Aitong	258	94	17	Male	3/25/2017	5/2/2017	Oliopa	5/2/2017		6/16/2017				6/16/2017			6/16/2017			6/16/2017								-1.1304244	35.2665542
A236	Aitong	260	95	17	Male	4/25/2017	5/2/2017	Aitong	5/2/2017	5/2/2017	6/12/2017	7/12/2017	8/17/2017	8/17/2017	6/12/2017	7/12/2017	8/17/2017	6/12/2017	7/12/2017	8/17/2017	6/12/2017	7/12/2017	10/25/2017	1/24/2018	1/24/2018				-2.90382	37.46777
A238	Aitong	262	97	17	Female	4/14/2017	5/2/2017	Endoonyo	5/2/2017	5/25/2017	5/25/2017	7/17/2018	8/18/2017	8/18/2017	5/25/2017	7/17/2018	8/18/2017	5/25/2017	7/17/2018	8/18/2017	5/25/2017	7/17/2018	10/17/2017
A239	Aitong	263	98	17	Male	4/3/2017	5/2/2017	Olemoncho	5/2/2017	5/17/2017	5/18/2017	5/20/2017	7/27/2017	7/27/2017	5/18/2017	5/20/2017	7/27/2017	5/18/2017	5/20/2017	7/27/2017	5/18/2017	5/20/2017	9/25/2017	1/4/2018	1/4/2018				-1.19975	35.28085
A240	Aitong	264	99	17	Male	4/4/2017	5/2/2017	Oloosokon	5/2/2017		5/22/2017	6/27/2017	7/27/2017	7/27/2017	5/22/2017	6/27/2017	7/27/2017	5/22/2017	6/27/2017	7/27/2017	5/22/2017	6/27/2017	10/10/2017	1/16/2018	1/16/2018	11/6/2018			-1.2294048	35.2043115
A241	Aitong	265	100	17	Male	5/25/2017	5/4/2017	Rekero	5/9/2017		5/9/2017				5/9/2017			5/9/2017			5/9/2017								-1.17701	35.334
A242	Aitong	266	101	17	Female	4/1/2017	5/9/2017	Osanangururi	5/9/2017		6/6/2017	9/20/2017			6/6/2017	9/20/2017		6/6/2017	9/20/2017		6/6/2017	9/20/2017							-1.2458	35.22546
A243	Aitong	267	102	17	Female	4/20/2017	5/9/2017	Enkeju Enkorien	5/9/2017		6/6/2017	7/10/2017	8/16/2017	8/16/2017	6/6/2017	7/10/2017	8/16/2017	6/6/2017	7/10/2017	8/16/2017	6/6/2017	7/10/2017	10/31/2017	2/6/2018	2/6/2018	10/25/2018
A244	Aitong	268	103	17	Male	4/10/2017	5/9/2017	Enkeju Enkorien	5/9/2017		5/25/2017	6/28/2017	7/28/2017	7/28/2017	5/25/2017	6/28/2017	7/28/2017	5/25/2017	6/28/2017	7/28/2017	5/25/2017	6/28/2017	10/27/2017	2/25/2018	1/25/2018	11/8/2018
A245	Aitong	269	104	17	Male	4/16/2017	5/9/2017	Enkeju Enkorien	5/9/2017		6/20/2017	7/22/2017	7/23/2017	7/23/2017	6/20/2017	7/22/2017	7/23/2017	6/20/2017	7/22/2017	7/23/2017	6/20/2017	7/22/2017	10/26/2017	1/24/2018	1/24/2018
A246	Aitong	270	105	17	Male	5/8/2017	5/9/2017	Oloturoto	5/9/2017		5/9/2017	6/6/2017	8/28/2017	8/28/2017	5/9/2017	6/6/2017	8/28/2017	5/9/2017	6/6/2017	8/28/2017	5/9/2017	6/6/2017							-1.3602464	35.2439639
A247	Aitong	271	106	17	Female	3/30/2017	5/9/2017	Olposimuru	5/9/2017		6/13/2017	10/12/2017			6/13/2017	10/12/2017		6/13/2017	10/12/2017		6/13/2017	10/12/2017							-0.563312	35.753744
A248	Aitong	272	107	17	Female	3/20/2017	5/9/2017	Mbitin	5/9/2017		5/9/2017				5/9/2017			5/9/2017			5/9/2017
A249	Aitong	273	108	17	Male	4/1/2017	5/9/2017	Rekero	5/9/2017		5/18/2017	7/13/2017	8/17/2017	8/17/2017	5/18/2017	7/13/2017	8/17/2017	5/18/2017	7/13/2017	8/17/2017	5/18/2017	7/13/2017	11/14/2018	10/11/2017	10/11/2018				-1.17701	35.334
A250	Aitong	274	109	17	Female	4/6/2017	5/9/2017	Oltorotua	5/9/2017		5/31/2017	7/4/2017	8/15/2017	8/15/2017	5/31/2017	7/4/2017	8/15/2017	5/31/2017	7/4/2017	8/15/2017	5/31/2017	7/4/2017	9/14/2017	2/6/2018	10/5/2018				-1.23721	35.25799
A251	Aitong	275	110	17	Female	3/27/2017	5/9/2017	Endoonyo	5/9/2017		5/15/2017	6/22/2017	7/24/2017	7/24/2017	5/15/2017	6/22/2017	7/24/2017	5/15/2017	6/22/2017	7/24/2017	5/15/2017	6/22/2017
A252	Aitong	276	111	17	Male	3/22/2017	5/11/2017	Olkuruto	5/16/2017		5/11/2017	6/15/2017	7/13/2017	NS	5/11/2017	6/15/2017	7/13/2017	5/11/2017	6/15/2017	7/13/2017	5/11/2017	6/15/2017	10/5/2017	12/14/2017	12/14/2017	11/29/2018			-1.31496	35.26445
A253	Aitong	277	112	17	Male	3/22/2017	5/11/2017	Olkuruto	5/16/2017		5/11/2017	6/15/2017	7/13/2017	NS	5/11/2017	6/15/2017	7/13/2017	5/11/2017	6/15/2017	7/13/2017	5/11/2017	6/15/2017	10/5/2017	12/14/2017	12/14/2017	11/29/2018			-1.31496	35.26445
A254	Aitong	278	113	17	Male	3/20/2017	5/11/2017	Olkuruto	5/16/2017		5/11/2017	6/15/2017	7/13/2017	NS	5/11/2017	6/15/2017	7/13/2017	5/11/2017	6/15/2017	7/13/2017	5/11/2017	6/15/2017	10/13/2017	12/21/2017		12/18/2018			-1.31496	35.26445
A255	Aitong	279	114	17	Male	4/19/2017	5/16/2017	Oloosokon	5/16/2017		6/5/2017	7/5/2017	8/23/2017	8/23/2017	6/5/2017	7/5/2017	8/23/2017	6/5/2017	7/5/2017	8/23/2017	6/5/2017	7/5/2017	11/10/2017	1/30/2018	1/30/2018	10/18/2018			-1.2294048	35.2043115
A256	Aitong	280	115	17	Female	4/23/2017	5/16/2017	Olemoncho	5/16/2017		6/7/2017	7/7/2017	8/24/2017	8/24/2017	6/7/2017	7/7/2017	8/24/2017	6/7/2017	7/7/2017	8/24/2017	6/7/2017	7/7/2017	11/2/2017	2/8/2018	FIC	11/8/2018			-1.19975	35.28085
A257	Aitong	281	116	17	Female	4/26/2017	5/16/2017	Olkuruto	5/16/2017		6/12/2017	7/12/2017	8/15/2017	8/15/2017	6/12/2017	7/12/2017	8/15/2017	6/12/2017	7/12/2017	8/15/2017	6/12/2017	7/12/2017	11/8/2017	2/13/2018					-1.31496	35.26445
A258	Aitong	282	117	17	Female	4/28/2017	5/16/2017	Olkuruto	5/16/2017		6/12/2017	7/12/2017	8/14/2017	8/14/2017	6/12/2017	7/12/2017	8/14/2017	6/12/2017	7/12/2017	8/14/2017	6/12/2017	7/12/2017	11/2/2017	2/8/2018	2/8/2018	11/1/2018			-1.31496	35.26445
A259	Aitong	283	118	17	Male	4/10/2017	5/16/2017	Olkuruto	5/16/2017		5/25/2017	6/22/2017	8/17/2017	8/17/2017	5/25/2017	6/22/2017	8/17/2017	5/25/2017	6/22/2017	8/17/2017	5/25/2017	6/22/2017	9/5/2018	2/16/2018					-1.31496	35.26445
A260	Aitong	284	119	17		4/26/2017	5/16/2017	Oloosokon	5/16/2017		6/12/2017	7/13/2017	8/16/2017	8/16/2017	6/12/2017	7/13/2017	8/16/2017	6/12/2017	7/13/2017	8/16/2017	6/12/2017	7/13/2017	11/7/2017	2/27/2018	2/27/2018	11/13/2018			-1.2294048	35.2043115
A261	Aitong	285	120	17		4/15/2017	5/16/2017	Oltorotua	5/16/2017		5/24/2017	6/26/2017	7/27/2017	7/27/2017	5/24/2017	6/26/2017	7/27/2017	5/24/2017	6/26/2017	7/27/2017	5/24/2017	6/26/2017	1/16/2018	1/16/2018	1/16/2018	10/10/2018			-1.23721	35.25799
A262	Aitong	286	121	17	Male	4/9/2017	5/16/2017	Oltorotua	5/16/2017		5/23/2017	7/7/2017	10/5/2017	10/5/2017	5/23/2017	7/7/2017	10/5/2017	5/23/2017	7/7/2017	10/5/2017	5/23/2017	7/7/2017	10/5/2017	2/8/2018	2/8/2018				-1.23721	35.25799
A263	Aitong	287	122	17	Male	3/19/2017	5/16/2017	Olkuruto	5/16/2017		6/6/2017	7/10/2017	8/15/2017	8/15/2017	6/6/2017	7/10/2017	8/15/2017	6/6/2017	7/10/2017	8/15/2017	6/6/2017	7/10/2017	10/24/2017	2/8/2018	2/8/2018	10/4/2018			-1.31496	35.26445
A264	Aitong	288	123	17	Female	4/20/2017	5/16/2017	Olemoncho	5/16/2017	5/16/2017	5/17/2017	7/18/2017	8/15/2017	8/15/2017	5/17/2017	7/18/2017	8/15/2017	5/17/2017	7/18/2017	8/15/2017	5/17/2017	7/18/2017	10/24/2017	1/30/2018	1/30/2018				-1.19975	35.28085
A265	Aitong	289	124	17	Female	2/22/2017	5/17/2017	Olemoncho			5/18/2017	6/22/2017	7/27/2017	7/27/2017	5/18/2017	6/22/2017	7/27/2017	5/18/2017	6/22/2017	7/27/2017	5/18/2017	6/22/2017	9/7/2017	12/14/2017	12/14/2017				-1.19975	35.28085
A266	Aitong	290	125	17	Female	3/14/2017	5/18/2017	Imbitin	5/14/2017	5/14/2017	6/21/2017	7/21/2017	8/28/2017	8/28/2017	6/21/2017	7/21/2017	8/28/2017	6/21/2017	7/21/2017	8/28/2017	6/21/2017	7/21/2017	11/3/2017
A267	Aitong	291	126	17	Female	4/27/2017	5/23/2017	Olemoncho	5/23/2017	5/23/2017	6/21/2017	7/19/2017	10/10/2017	10/10/2017	6/21/2017	7/19/2017	10/10/2017	6/21/2017	7/19/2017	10/10/2017	6/21/2017	7/19/2017	10/10/2017	2/13/2018	2/13/2018				-1.19975	35.28085
A269	Aitong	293	128	17	Male	4/26/2017	5/24/2017	Oloosokon	5/30/2017		6/20/2017	7/25/2017	8/25/2017	8/25/2017	6/20/2017	7/25/2017	8/25/2017	6/20/2017	7/27/2017	8/25/2017	6/20/2017	7/27/2017	1/6/2018	4/10/2018	FIC				-1.2294048	35.2043115
A270	Aitong	294	129	17	Male	5/5/2017	5/30/2017	Oltorotua	5/30/2017		6/20/2017	7/26/2017	9/4/2017	9/4/2017	6/20/2017	7/26/2017	9/4/2017	6/20/2017	7/26/2017	9/4/2017	6/20/2017	7/26/2017	2/13/2018	4/10/2018	FIC	11/20/2018			-1.23721	35.25799
A271	Aitong	295	130	17	Female	4/21/2017	5/31/2017	Oloosokon	6/30/2017		5/31/2017	7/29/2018	8/30/2017	8/30/2017	5/31/2017	7/29/2018	8/30/2017	5/31/2017	7/29/2018	8/30/2017	5/31/2017	7/29/2018	6/14/2018	4/10/2018	4/10/2018				-1.2294048	35.2043115
A272	Aitong	296	131	17	Female	3/30/2017	5/31/2017	Osero	6/6/2017		5/31/2017	9/14/2017			5/31/2017	9/14/2017		5/31/2017	9/14/2017		5/31/2017	9/14/2017							-0.99272	34.9608
A273	Aitong	297	132	17	Female	4/4/2017	5/31/2017	Ilchartuyiani			6/1/2017	7/6/2017			6/1/2017	7/6/2017		6/1/2017	7/6/2017		6/1/2017	7/6/2017	2/13/2018						-0.96222	34.88884
A274	Aitong	298	133	17	Male	4/15/2017	6/1/2017	Olkuruto	6/6/2017		6/2/2017	7/6/2017	8/17/2017	8/17/2017	6/2/2017	7/6/2017	8/17/2017	6/2/2017	7/6/2017	8/17/2017	6/2/2017	7/6/2017	10/30/2017	3/29/2018	3/29/2018				-1.31496	35.26445
A275	Aitong	299	134	17	Male	4/18/2017	6/2/2017	Olkimitare	4/18/2017	4/18/2017	6/26/2017	7/27/2017	8/28/2017	8/28/2017	6/26/2017	7/27/2017	8/28/2017	6/26/2017	7/27/2017	8/28/2017	6/26/2017	7/27/2017	11/8/2017	3/20/2018	3/20/2018	11/8/2018			-1.16037	35.25592
A276	Aitong	300	135	17	Female	5/7/2017	6/6/2017	Olkimitare	6/6/2017		6/6/2017	7/18/2017	9/13/2017	9/13/2017	6/6/2017	7/18/2017	9/13/2017	6/6/2017	7/18/2017	9/13/2017	6/6/2017	7/18/2017	1/30/2018	3/29/2018					-1.16037	35.25592
A277	Aitong	301	136	17	Male	3/23/2017	6/6/2017	Oltorotua	6/6/2017		7/1/1917	9/7/2017	10/10/2017	10/10/2017	7/1/1917	9/7/2017	10/10/2017	7/1/1917	9/7/2017	10/10/2017	7/1/1917	9/7/2017							-1.23721	35.25799
A278	Aitong	302	137	17	Male	5/15/2017	6/6/2017	Kileleoni	6/6/2017		6/6/2017	7/11/2017	8/18/2017	8/18/2017	6/6/2017	7/11/2017	8/18/2017	6/6/2017	7/11/2017	8/18/2017	6/6/2017	7/11/2017	11/23/2018	3/22/2018	3/22/2018	12/20/2018			-1.09939	35.24071
A279	Aitong	303	138	17	Male	3/24/2017	6/6/2017	Osero	6/6/2017		7/3/2017	8/3/2017	9/7/2017	9/7/2017	7/3/2017	8/3/2017	9/7/2017	7/3/2017	8/3/2017	9/7/2017	7/3/2017	8/3/2017							-0.99272	34.9608
A280	Aitong	304	139	17	Female	5/10/2017	6/6/2017	Olemoncho	6/6/2017		7/6/2017	8/10/2017	10/10/2017	10/10/2017	7/6/2017	8/10/2017	10/10/2017	7/6/2017	8/10/2017	10/10/2017	7/6/2017	8/10/2017	11/21/2017						-1.19975	35.28085
A281	Aitong	305	140	17	Female	5/10/2017	6/6/2017	Oltorotua	6/6/2017		6/28/2017	7/31/2017	8/31/2017	8/31/2017	6/28/2017	7/31/2017	8/31/2017	6/28/2017	7/31/2017	8/31/2017	6/28/2017	7/31/2017	11/2/2017	12/22/2018	12/22/2018	11/13/2018			-1.23721	35.25799
A282	Aitong	306	141	17	Male	5/8/2017	6/8/2017	Olemoncho	6/13/2017		7/10/2017	7/31/2017	8/31/2018	8/31/2018	7/10/2017	7/31/2017	8/31/2018	7/10/2017	7/31/2017	8/31/2018	7/10/2017	7/31/2017	2/8/2018	2/8/2018	2/8/2018				-1.19975	35.28085
A283	Aitong	307	142	17	Male	5/16/2017	6/13/2017	Ngosuwani	6/13/2017		7/10/2017	8/18/2017	10/3/2017	10/3/2017	7/10/2017	8/18/2017	10/3/2017	7/10/2017	8/18/2017	10/3/2017	7/10/2017	8/18/2017	11/28/2017	5/15/2018	5/15/2018				-1.24356	35.35231
A284	Aitong	308	143	17	Male	4/26/2017	6/13/2017	Oltorotua	6/13/2017		6/13/2017	7/14/2017	8/28/2017	8/28/2017	6/13/2017	7/14/2017	8/28/2017	6/13/2017	7/14/2017	8/28/2017	6/13/2017	7/14/2017	2/6/2018	5/8/2018	5/8/2018	12/18/2018			-1.23721	35.25799
A285	Aitong	309	144	17	Male	5/10/2017	6/13/2017	Oltorotua	6/13/2017		6/27/2017	7/26/2017	8/31/2017	8/31/2017	6/27/2017	7/26/2017	8/31/2017	6/27/2017	7/26/2017	8/31/2017	6/27/2017	7/26/2017	11/30/2017	5/8/2018	5/8/2018	11/20/2018			-1.23721	35.25799
A286	Aitong	310	145	17	Male	5/16/2017	6/13/2017	Osero	6/13/2017		7/3/2017	8/3/2017	9/5/2017	9/5/2017	7/3/2017	8/3/2017	9/5/2017	7/3/2017	8/3/2017	9/5/2017	7/3/2017	8/3/2017	12/28/2017	3/6/2018	3/6/2018				-0.99272	34.9608
A287	Aitong	311	146	17	Male	5/27/2017	6/13/2017	Aitong	6/13/2017		7/11/2017	8/15/2017	9/19/2017	9/19/2017	7/11/2017	8/15/2017	9/19/2017	7/11/2017	8/15/2017	9/19/2017	7/11/2017	8/15/2017	12/28/2017	3/6/2018	3/6/2018	1/10/2018			-2.90382	37.46777
A288	Aitong	312	147	17	Female	5/29/2017	6/13/2017	Aitong	6/13/2017		7/17/2017	Given	6/7/2018	6/7/2018	7/17/2017	Given	6/7/2018	7/17/2017	Given	6/7/2018	7/17/2017	Given	6/1/2018	6/5/2018	6/5/2018				-2.90382	37.46777
A289	Aitong	313	148	17	Female	6/5/2017	6/13/2017	Oloosokon	6/13/2017	5/29/2017	7/20/2017	8/22/2017	10/3/2017	10/3/2017	7/20/2017	8/22/2017	10/3/2017	7/20/2017	8/22/2017	10/3/2017	7/20/2017	8/22/2017	1/2/2018	2/20/2018	2/20/2018	10/1/2018			-1.2294048	35.2043115
A290	Aitong	314	149	17	Male	6/5/2017	6/13/2017	Oloosokon	6/13/2017	6/5/2017	7/19/2017	8/22/2017	9/26/2017	9/26/2017	7/19/2017	8/22/2017	9/26/2017	7/19/2017	8/22/2017	9/26/2017	7/19/2017	8/22/2017	1/2/2018	2/20/2018	2/20/2018	12/11/2018			-1.2294048	35.2043115
A291	Aitong	315	150	17	Male	4/24/2017	6/15/2017	Olkuruto	6/20/2017		6/15/2017	7/13/2017	8/17/2017	8/17/2017	6/15/2017	7/13/2017	8/17/2017	6/15/2017	7/13/2017	8/17/2017	6/15/2017	7/13/2017		2/1/2018	2/1/2018				-1.31496	35.26445
A292	Aitong	316	151	17	Male	6/6/2017	6/20/2017	Olemoncho	6/20/2017		7/20/2017	8/24/2017	9/27/2017	9/27/2017	7/20/2017	8/24/2017	9/27/2017	7/20/2017	8/24/2017	9/27/2017	7/20/2017	8/24/2017	1/4/2018	3/22/2018	3/22/2018	1/10/2019			-1.19975	35.28085
A293	Aitong	317	152	17	Female	5/14/2017	6/20/2017	Ngosuwani	6/20/2017		7/11/2017	8/15/2017	9/19/2017	9/19/2017	7/11/2017	8/15/2017	9/19/2017	7/11/2017	8/15/2017	9/19/2017	7/11/2017	8/15/2017	11/15/2017	4/12/2018	4/12/2018	11/5/2018			-1.24356	35.35231
A294	Aitong	318	153	17	Female	6/4/2017	6/20/2017	Osanangururi	6/20/2017		7/19/2017	9/5/2017	10/5/2017	10/5/2017	7/19/2017	9/5/2017	10/5/2017	7/19/2017	9/5/2017	10/5/2017	7/19/2017	9/5/2017	5/14/2018	5/14/2018	5/14/2018				-1.2458	35.22546
A295	Aitong	319	154	17	Female	5/17/2017	6/20/2017	Olkimitare	6/20/2017		7/18/2017	8/22/2017	9/18/2017	9/18/2017	7/18/2017	8/22/2017	9/18/2017	7/18/2017	8/22/2017	9/18/2017	7/18/2017	8/22/2017	12/11/2017	6/5/2018	6/5/2018				-1.16037	35.25592
A296	Aitong	320	155	17	Male	4/13/2017	6/21/2017	Enkerende	9/5/2017		6/21/2017	9/5/2017	Given	Given	6/21/2017	9/5/2017	Given	6/21/2017	9/5/2017	Given	6/21/2017	9/5/2017							-1.10979	35.15775
A297	Aitong	321	156	17	Male	5/11/2017	6/22/2017	Olkuruto			7/22/2017	8/24/2017	9/28/2017	9/28/2017	7/22/2017	8/24/2017	9/28/2017	7/22/2017	8/24/2017	9/28/2017	7/22/2017	8/24/2017	11/30/2017	3/15/2018	3/15/2018				-1.31496	35.26445
A298	Aitong	322	157	17	Female	5/23/2017	6/23/2017	Oltorotua	6/27/2017		7/10/2017	8/15/2017	9/15/2017	9/15/2017	7/10/2017	8/15/2017	9/15/2017	7/10/2017	8/15/2017	9/15/2017	7/10/2017	8/15/2017							-1.23721	35.25799
A299	Aitong	323	158	17	Female	6/1/2017	6/27/2017	Olemoncho	6/27/2017		7/17/2017	8/17/2017	9/21/2017	9/21/2017	7/17/2017	8/17/2017	9/21/2017	7/17/2017	8/17/2017	9/21/2017	7/17/2017	8/17/2017	12/7/2017	2/8/2018	2/8/2018				-1.19975	35.28085
A300	Aitong	324	159	17	Female	6/23/2017	6/27/2017	Aitong	6/27/2017	6/27/2017	6/27/2017	8/11/2017	10/9/2017	10/9/2017	6/27/2017	8/11/2017	10/9/2017	6/27/2017	8/11/2017	10/9/2017	6/27/2017	8/11/2017	12/27/2017	3/27/2018	3/27/2018				-2.90382	37.46777
A301	Aitong	325	160	17	Male	6/8/2017	6/27/2017	Oltorotua	6/27/2017		7/28/2017	8/28/2017	9/28/2018	9/28/2018	7/28/2017	8/28/2017	9/28/2018	7/28/2017	8/28/2017	9/28/2018	7/28/2017	8/28/2017		2/20/2018	2/20/2018	3/16/2019			-1.23721	35.25799
A302	Aitong	326	161	17	Male	5/26/2017	6/27/2017	Osanangururi	6/27/2017		7/11/2017	8/5/2017	9/7/2017	9/7/2017	7/11/2017	8/5/2017	9/7/2017	7/11/2017	8/5/2017	9/7/2017	7/11/2017	8/5/2017	2/11/2018	2/20/2018	2/20/2018				-1.2458	35.22546
A303	Aitong	327	162	17	Female	5/9/2017	6/29/2017	Eluai	7/18/2017		6/29/2017	8/1/2017	9/4/2017	9/4/2017	6/29/2017	8/1/2017	9/4/2017	6/29/2017	8/1/2017	9/4/2017	6/29/2017	8/1/2017	12/17/2017	2/22/2018	2/22/2018				-1.33678	34.99044
A310	Aitong	328	163	17	Female	6/4/2017	7/4/2017	Osentu	7/4/2017		7/19/2017	8/25/2017	10/4/2017	10/4/2017	7/19/2017	8/25/2017	10/4/2017	7/19/2017	8/25/2017	10/4/2017	7/19/2017	8/25/2017	12/5/2017	4/10/2018	4/10/2018	11/20/2018
A311	Aitong	329	164	17	Female	6/12/2017	7/4/2017	Olemoncho	7/4/2017		7/27/2017	8/31/2017	10/5/2017	10/5/2017	7/27/2017	8/31/2017	10/5/2017	7/27/2017	8/31/2017	10/5/2017	7/27/2017	8/31/2017	1/11/2018	4/26/2018	4/26/2018	1/17/2019			-1.19975	35.28085
A312	Aitong	330	165	17	Male	6/4/2017	7/4/2017	Osentu	7/4/2017		8/3/2017	9/6/2017	10/11/2017	10/11/2017	8/3/2017	9/6/2017	10/11/2017	8/3/2017	9/6/2017	10/11/2017	8/3/2017	9/6/2017	12/19/2017
A313	Aitong	331	166	17	Female	5/20/2017	7/4/2017	Oliopa	7/4/2017		7/6/2017	8/29/2018	10/17/2017	10/17/2017	7/6/2017	8/29/2018	10/17/2017	7/6/2017	8/29/2018	10/17/2017	7/6/2017	8/29/2018	10/17/2017	5/13/2018	5/13/2018				-1.1304244	35.2665542
A314	Aitong	332	167	17	Female	6/18/2017	7/5/2017	Oloosokon	7/11/2017		8/3/2017	9/5/2017	10/3/2017	10/3/2017	8/3/2017	9/5/2017	10/3/2017	8/3/2017	9/5/2017	10/3/2017	8/3/2017	9/5/2017	1/18/2018	4/24/2018					-1.2294048	35.2043115
A315	Aitong	333	168	17	Male	7/5/2017	7/6/2017	Aitong	7/18/2017	7/6/2017	8/29/2017				8/29/2017			8/29/2017											-2.90382	37.46777
A316	Aitong	334	169	17	Male	7/5/2017	7/6/2017	Aitong	7/18/2017	7/6/2017	8/29/2017				8/29/2017			8/29/2017											-2.90382	37.46777
A317	Aitong	335	170	17	Female	5/15/2017	7/11/2017	Kilomita	7/11/2017		7/11/2017	8/16/2017	10/24/2017	10/24/2017	7/11/2017	8/16/2017	10/24/2017	7/11/2017	8/16/2017	10/24/2017	7/11/2017	8/16/2017
A318	Aitong	336	171	17	Male	6/4/2017	7/11/2017	Enkeju Enkorien	7/11/2017		7/19/2017	8/24/2017	9/26/2017	9/26/2017	7/19/2017	8/24/2017	9/26/2017	7/19/2017	8/24/2017	9/26/2017	7/19/2017	8/24/2017	5/1/2018	5/1/2018	5/1/2018
A319	Aitong	337	172	17	Female	4/29/2017	7/11/2017	Oloosokon	7/11/2017		7/11/2017	8/22/2017	10/10/2017	10/10/2017	7/11/2017	8/22/2017	10/10/2017	7/11/2017	8/22/2017	10/10/2017	7/11/2017	8/22/2017	2/6/2018						-1.2294048	35.2043115
A320	Aitong	338	173	17	Female	6/25/2017	7/11/2017	Olemoncho	7/11/2017		8/14/2017	5/30/2018			8/14/2017	5/30/2018		8/14/2017	5/30/2018		8/14/2017	5/30/2018							-1.19975	35.28085
A321	Aitong	339	174	17	Male	5/22/2017	7/11/2017	Enkeju Enkorien	7/11/2017		7/11/2017	8/14/2017	9/14/2017	9/14/2017	7/11/2017	8/14/2017	9/14/2017	7/11/2017	8/14/2017	9/14/2017	7/11/2017	8/14/2017	3/22/2018	3/22/2018	3/22/2018
A322	Aitong	340	175	17	Male	6/15/2017	7/11/2017	Olkuruto	7/11/2017		8/3/2017	9/7/2017	10/26/2017	10/26/2017	8/3/2017	9/7/2017	10/26/2017	8/3/2017	9/7/2017	10/26/2017	8/3/2017	9/7/2017	12/14/2017	3/29/2018	3/29/2018				-1.31496	35.26445
A323	Aitong	341	176	17	Female	6/9/2017	7/18/2017	Olemoncho	7/18/2017		7/24/2017	1/8/2018		Given	7/24/2017	1/8/2018		7/24/2017	1/8/2018		7/24/2017	1/8/2018							-1.19975	35.28085
A324	Aitong	342	177	17	Male	6/29/2017	7/18/2017	Olkarkar	7/18/2017																				-1.16535	35.25351
A325	Aitong	343	178	17	Male	6/9/2017	7/18/2017	Osero	7/18/2017		8/17/2017	9/21/2017	10/30/2017	10/30/2017	8/17/2017	9/21/2017	10/30/2017	8/17/2017	9/21/2017	10/30/2017	8/17/2017	9/21/2017	12/21/2018	4/18/2018	4/18/2018	1/22/2018			-0.99272	34.9608
A326	Aitong	344	179	17	Male	6/19/2017	7/18/2017	Aitong	7/18/2017		8/3/2017	9/5/2017	11/7/2017	11/7/2017	8/3/2017	9/5/2017	11/7/2017	8/3/2017	9/5/2017	11/7/2017	8/3/2017	9/5/2017							-2.90382	37.46777
A327	Aitong	345	180	17	Male	5/22/2017	7/18/2017	Aitong	7/18/2017		8/18/2017	9/7/2017	11/2/2017	11/2/2017	8/18/2017	9/7/2017	11/2/2017	8/18/2017	9/7/2017	11/2/2017	8/18/2017	9/7/2017	12/28/2017	4/5/2018	4/5/2018	1/31/2018			-2.90382	37.46777
A328	Aitong	346	181	17	Female	6/16/2017	7/18/2017	Aitong	7/18/2017		8/7/2017	9/4/2017	10/4/2017	10/4/2017	8/7/2017	9/4/2017	10/4/2017	8/7/2017	9/4/2017	10/4/2017	8/7/2017	9/4/2017	12/14/2017	4/5/2018	4/5/2018	1/15/2018			-2.90382	37.46777
A329	Aitong	347	182	17	Female	6/17/2017	7/18/2017	Aitong	7/18/2017		8/7/2017	9/4/2017	10/4/2017	10/4/2017	8/7/2017	9/4/2017	10/4/2017	8/7/2017	9/4/2017	10/4/2017	8/7/2017	9/4/2017							-2.90382	37.46777
A330	Aitong	348	183	17	Male	6/3/2017	7/18/2017	Aitong	6/3/2017		7/18/2017	8/21/2017	9/22/2017	9/22/2017	7/18/2017	8/21/2017	9/22/2017	7/18/2017	8/21/2017	9/22/2017	7/18/2017	8/21/2017							-2.90382	37.46777
A331	Aitong	349	184	17	Male	7/19/2017	7/19/2017	Oloirien		7/19/2017																			-0.979834	35.629961
A332	Aitong	350	185	17	Female	7/25/2017	7/25/2017	Aitong	7/25/2017		9/8/2017	10/9/2017	11/10/2017	11/10/2017	9/8/2017	10/9/2017	11/10/2017	9/8/2017	10/9/2017	11/10/2017	9/8/2017	10/9/2017	3/1/2018	5/3/2018	5/3/2018				-2.90382	37.46777
A333	Aitong	351	186	17	Female	7/25/2017	7/25/2017	Aitong	7/25/2017		9/8/2017	10/9/2017	11/10/2017	11/10/2017	9/8/2017	10/9/2017	11/10/2017	9/8/2017	10/9/2017	11/10/2017	9/8/2017	10/9/2017	1/26/2018	5/24/2018	FIC	2/26/2019			-2.90382	37.46777
A335	Aitong	352	187	17	Female	7/7/2017	7/25/2017	Osero	7/25/2017		8/22/2017	9/26/2017	10/31/2017	10/31/2017	8/22/2017	9/26/2017	10/31/2017	8/22/2017	9/26/2017	10/31/2017	8/22/2017	9/26/2017	2/1/2018						-0.99272	34.9608
A336	Aitong	353	188	17	Female	6/30/2017	7/25/2017	Oltorotua	7/25/2017		8/24/2017	10/2/2017	11/6/2017	11/6/2017	8/24/2017	10/2/2017	11/6/2017	8/24/2017	10/2/2017	11/6/2017	8/24/2017	10/2/2017	2/20/2018	5/8/2018	5/8/2018				-1.23721	35.25799
A337	Aitong	354	189	17	Male	6/2/2017	7/25/2017	Rekero	7/25/2017		7/25/2017	8/28/2017	10/5/2017	10/5/2017	7/25/2017	8/28/2017	10/5/2017	7/25/2017	8/28/2017	10/5/2017	7/25/2017	8/28/2017	11/16/2017	3/27/2018		2/21/2018			-1.17701	35.334
A338	Aitong	355	190	17	Male	6/18/2017	7/25/2017	Oltorotua	7/25/2017		8/18/2017	9/22/2017	10/25/2017	10/25/2017	8/18/2017	9/22/2017	10/25/2017	8/18/2017	9/22/2017	10/25/2017	8/18/2017	9/22/2017	12/20/2017	4/10/2018	FIC	12/18/2018			-1.23721	35.25799
A339	Aitong	356	191	17	Female	7/5/2017	7/25/2017	Oloosokon	7/25/2017		8/21/2017	9/21/2017	10/23/2017	10/23/2017	8/21/2017	9/21/2017	10/23/2017	8/21/2017	9/21/2017	10/23/2017	8/21/2017	9/21/2017	1/25/2018	4/18/2018	4/18/2018	1/24/2019			-1.2294048	35.2043115
A340	Aitong	357	192	17	Male	6/30/2017	7/25/2017	Junction	7/25/2017		8/14/2017	9/18/2017	10/19/2017	10/19/2017	8/14/2017	9/18/2017	10/19/2017	8/14/2017	9/18/2017	10/19/2017	8/14/2017	9/18/2017	4/4/2018	5/1/2018	5/1/2018	1/24/2019			-1.08673	35.04162
A341	Aitong	358	193	17	Male	6/27/2017	7/25/2017	Oltorotua	7/25/2017		8/14/2017	9/14/2017	10/16/2017	10/16/2017	8/14/2017	9/14/2017	10/16/2017	8/14/2017	9/14/2017	10/16/2017	8/14/2017	9/14/2017	12/28/2017	5/1/2018	5/1/2018				-1.23721	35.25799
A342	Aitong	359	194	17	Male	7/26/2017	7/26/2017	Oloirien		7/26/2017	Given	Given	Given			Given	Given	Given	Given	Given	Given	Given	Given						-0.979834	35.629961
A343	Aitong	360	195	17	Female	6/1/2017	7/26/2017	Ngosuwani	8/1/2017		7/26/2017	8/31/2017			7/26/2017	8/31/2017		7/26/2017	8/31/2017		7/26/2017	8/31/2017							-1.24356	35.35231
A344	Aitong	361	196	17	Female	7/26/2017	7/26/2017	Aitong		7/26/2017																			-2.90382	37.46777
A350	Aitong	362	197	17	Male	7/4/2017	8/1/2017	Oloosokon	8/1/2017		8/18/2017	9/22/2017	10/25/2017	10/25/2017	8/18/2017	9/22/2017	10/25/2017	8/18/2017	9/22/2017	10/25/2017	8/18/2017	9/22/2017	1/9/2018	4/12/2018	4/12/2018				-1.2294048	35.2043115
A351	Aitong	363	198	17	Male	7/14/2017	8/1/2017	Olemoncho	8/1/2017		8/29/2017	9/29/2017	10/31/2017	10/31/2017	8/29/2017	9/29/2017	10/31/2017	8/29/2017	9/29/2017	10/31/2017			2/6/2018	5/8/2018	5/8/2018				-1.19975	35.28085
A352	Aitong	364	199	17	Male	7/1/2017	8/1/2017		8/1/2017		9/21/2017	11/15/2017			9/21/2017	11/15/2017		9/21/2017	11/15/2017		9/21/2017	11/15/2017		8/16/2018
A353	Aitong	365	200	17	Male	6/20/2017	8/1/2017	Oltorotua	8/1/2017		8/14/2017	9/13/2017	11/28/2017	11/28/2017	8/14/2017	9/13/2017	11/28/2017	8/14/2017	9/13/2017	11/28/2017	8/14/2017	9/13/2017	2/19/2018	1/5/2018	7/5/2018	3/19/2019			-1.23721	35.25799
A354	Aitong	366	201	17	Female	7/5/2017	8/1/2017	Oltorotua	8/1/2017		8/28/2017	9/22/2017	10/25/2017	10/25/2017	8/28/2017	9/22/2017	10/25/2017	8/28/2017	9/22/2017	10/25/2017	8/28/2017	9/22/2017	1/17/2018	4/12/2018	4/12/2018	3/26/2019			-1.23721	35.25799
A355	Aitong	367	202	17	Female	7/26/2017	8/1/2017	Aitong	8/1/2017	7/26/2017																			-2.90382	37.46777
A356	Aitong	368	203	17	Male	7/26/2017	7/26/2017	Oloirien	8/1/2017	7/26/2017	9/18/2017	10/31/2017	11/30/2017	11/30/2017	9/18/2017	10/31/2017	11/30/2017	9/18/2017	10/31/2017	11/30/2017	9/18/2017	10/31/2017	1/13/2018	5/29/2018	5/29/2018				-0.979834	35.629961
A357	Aitong	369	203	17	Female	6/22/2017	8/1/2017	Osero	8/1/2017	8/1/2017	8/15/2017	9/19/2017	10/19/2017	10/19/2017	8/15/2017	9/19/2017	10/19/2017	8/15/2017	9/19/2017	10/19/2017	8/15/2017	9/19/2017	3/9/2018	4/10/2018	4/10/2018				-0.99272	34.9608
A358	Aitong	370	204	17	Female	7/16/2017	8/1/2017	Oloosokon	8/1/2017	8/1/2017	8/29/2017	9/29/2017	11/10/2017	11/10/2017	8/29/2017	9/29/2017	11/10/2017	8/29/2017	9/29/2017	11/10/2017	8/29/2017	9/29/2017	2/12/2018	6/5/2018	6/5/2018	5/2/2019			-1.2294048	35.2043115
A359	Aitong	371	205	17	Male	8/1/2017	8/1/2017	Oltorotua	8/1/2017	8/1/2017	9/29/2017	12/18/2017	1/12/2018	1/12/2018	9/29/2017	12/18/2017	1/12/2018	9/29/2017	12/18/2017	1/12/2018	9/29/2017	12/18/2017							-1.23721	35.25799
A360	Aitong	372	206	17	Male	4/27/2017	8/3/2017	Osero	8/3/2017		8/3/2017				8/3/2017			8/3/2017			8/3/2017								-0.99272	34.9608
A361	Aitong	373	207	17	Male	6/16/2017	8/3/2017	Osero	8/3/2017		8/3/2017	9/7/2017	10/12/2017	10/12/2017	8/3/2017	9/7/2017	10/12/2017	8/3/2017	9/7/2017	10/12/2017	8/3/2017	9/7/2017							-0.99272	34.9608
A362	Aitong	374	208	17	Female	7/2/2017	8/3/2017	Ngosuwani	8/3/2017		8/21/2017	9/25/2017	11/3/2017	11/3/2017	8/21/2017	9/25/2017	11/3/2017	8/21/2017	9/25/2017	11/3/2017	8/21/2017	9/25/2017	5/8/2018	5/8/2018	5/8/2018	3/13/2019			-1.24356	35.35231
A363	Aitong	375	209	17	Male	6/15/2017	8/3/2017	Ngirngir	8/3/2017		8/3/2017	9/7/2017	10/12/2017	10/12/2017	8/3/2017	9/7/2017	10/12/2017	8/3/2017	9/7/2017	10/12/2017	8/3/2017	9/7/2017	10/10/2018	10/10/2018	10/10/2018
A364	Aitong	376	210	17	Female	6/12/2017	8/3/2017	Olesere	8/3/2017		8/3/2017				8/3/2017			8/3/2017			8/3/2017								-1.32668	35.34977
A365	Aitong	377	211	17	Female	7/4/2017	8/15/2017	Olesere	8/15/2017		8/22/2017	9/22/2017	10/23/2017	10/23/2017	8/22/2017	9/22/2017	10/23/2017	8/22/2017	9/22/2017	10/23/2017	8/22/2017	9/22/2017	2/1/2018	4/18/2018	4/18/2018	5/29/2019			-1.32668	35.34977
A366	Aitong	378	212	17	Male	7/7/2017	8/15/2017	Olemoncho	8/15/2017		9/19/2017	10/24/2017	12/7/2017	12/7/2017	9/19/2017	10/24/2017	12/7/2017	9/19/2017	10/24/2017	12/7/2017	9/19/2017	10/24/2017	2/1/2018	5/17/2018	5/17/2018				-1.19975	35.28085
A367	Aitong	379	213	17	Male	7/3/2017	8/15/2017		8/15/2017		8/22/2017	9/25/2017	11/2/2017	11/2/2017	8/22/2017	9/25/2017	11/2/2017	8/22/2017	9/25/2017	11/2/2017	8/22/2017	9/25/2017	1/11/2018	4/18/2018	4/18/2018
A368	Aitong	380	214	17	Female	7/1/2017	8/15/2017	Olare-Orok	8/15/2017		8/5/2017	9/14/2017			8/5/2017	9/14/2017		8/5/2017	9/14/2017		8/5/2017	9/14/2017							-1.36461	35.15504
A369	Aitong	381	215	17	Male	7/4/2017	8/15/2017	Oloosokon	8/15/2017		8/21/2017	9/21/2017	10/24/2017	10/24/2017	8/21/2017	9/21/2017	10/24/2017	8/21/2017	9/21/2017	10/24/2017	8/21/2017	9/21/2017	1/8/2018	4/18/2018	4/18/2018	1/24/2019			-1.2294048	35.2043115
A370	Aitong	382	216	17	Female	6/22/2017	8/15/2017	Ngosuwani	7/18/2017		8/15/2017	9/15/2017			8/15/2017	9/15/2017		8/15/2017	9/15/2017		8/15/2017	9/15/2017							-1.24356	35.35231
A371	Aitong	383	217	17	Female	6/7/2017	8/15/2017	Oliopa	8/15/2017		8/15/2017	6/13/2018			8/15/2017	6/13/2018		8/15/2017	6/13/2018		8/15/2017	6/13/2018	6/5/2018	6/5/2018					-1.1304244	35.2665542
A372	Aitong	384	218	17	Female	7/7/2017	8/15/2017	Oltorotua	8/15/2017		8/24/2017	9/29/2017	11/15/2017	11/15/2017	8/24/2017	9/29/2017	11/15/2017	8/24/2017	9/29/2017	11/15/2017	8/24/2017	9/29/2017	1/15/2017	5/3/2018	FIC	1/24/2019			-1.23721	35.25799
A373	Aitong	385	219	17	Male	6/26/2017	8/15/2017	Oliopa	8/15/2017		8/15/2017	9/21/2017	5/13/2018	5/13/2018	8/15/2017	9/21/2017	5/13/2018	8/15/2017	9/21/2017	5/13/2018	8/15/2017	9/21/2017	5/15/2018	5/15/2018	5/15/2018				-1.1304244	35.2665542
A374	Aitong	386	220	17	Male	6/9/2017	8/17/2017	Olkuruto	8/22/2017		8/17/2017	9/21/2017	10/19/2017	10/19/2017	8/17/2017	9/21/2017	10/19/2017	8/17/2017	9/21/2017	10/19/2017	8/17/2017	9/21/2017	12/7/2017	5/17/2018	5/17/2018	1/31/2019			-1.31496	35.26445
A375	Aitong	387	221	17	Male	6/7/2017	8/17/2017	Ngirngir	10/10/2017		8/17/2017	9/21/2017	9/21/2012	9/21/2012	8/17/2017	9/21/2017	9/21/2012	8/17/2017	9/21/2017	9/21/2012	8/17/2017	9/21/2017	12/8/2017
A376	Aitong	388	222	17	Male	7/1/2017	8/17/2017	Rekero	7/5/2017		8/17/2017	9/21/2017	1/2/2018	1/2/2018	8/17/2017	9/21/2017	1/2/2018	8/17/2017	9/21/2017	1/2/2018	8/17/2017	9/21/2017	3/27/2018		3/27/2018				-1.17701	35.334
A377	Aitong	389	223	17	Female	7/22/2017	8/18/2017	Osero	8/22/2017																				-0.99272	34.9608
A378	Aitong	390	224	17	Female	8/10/2017	8/22/2017	Aitong	8/22/2017		9/15/2017	10/25/2017	11/27/2017	11/27/2017	9/15/2017	10/25/2017	11/27/2017	9/15/2017	10/25/2017	11/27/2017	9/15/2017	10/25/2017	4/10/2018	5/10/2018	5/10/2018				-2.90382	37.46777
A379	Aitong	391	225	17	Female	7/4/2017	8/22/2017	Endooto	7/4/2017	7/4/2017	8/22/2017	9/26/2017	11/8/2017	11/8/2017	8/22/2017	9/26/2017	11/8/2017	8/22/2017	9/26/2017	11/8/2017	8/22/2017	9/26/2017	2/10/2018	3/10/2018	3/10/2018	2/7/2019			-1.17779	35.25779
A380	Aitong	392	226	17	Female	8/1/2017	8/22/2017	Olkimitare	8/22/2017		10/3/2017	11/6/2017	12/8/2017	12/8/2017	10/3/2017	11/6/2017	12/8/2017	10/3/2017	11/6/2017	12/8/2017	10/3/2017	11/6/2017	2/15/2018	4/17/2018	4/17/2018				-1.16037	35.25592
A381	Aitong	393	227	17	Female	7/7/2017	8/22/2017	Osero	8/22/2017		8/22/2017	9/21/2017	10/23/2017	10/23/2017	8/22/2017	9/21/2017	10/23/2017	8/22/2017	9/21/2017	10/23/2017	8/22/2017	9/21/2017	5/29/2018	5/29/2018	5/29/2018	2/21/2018			-0.99272	34.9608
A382	Aitong	394	228	17	Male	7/17/2017	8/22/2017	Olkuruto	8/22/2017		9/14/2017	10/16/2017	11/23/2017	11/23/2017	9/14/2017	10/16/2017	11/23/2017	9/14/2017	10/16/2017	11/23/2017	9/14/2017	10/16/2017	2/1/2018	6/12/2018	6/12/2018				-1.31496	35.26445
A383	Aitong	395	229	17	Male	7/17/2017	8/22/2017	Oltorotua	8/22/2017		9/12/2017	11/7/2017	12/21/2017	12/21/2017	9/12/2017	11/7/2017	12/21/2017	9/12/2017	11/7/2017	12/21/2017	9/12/2017	11/7/2017	5/17/2018	5/17/2018	5/17/2018	7/22/2019			-1.23721	35.25799
A384	Aitong	396	230	17	Female	7/10/2017	8/22/2017	Aitong	7/11/2017		8/24/2017	9/26/2017	10/25/2017	10/25/2017	8/24/2017	9/26/2017	10/25/2017	8/24/2017	9/26/2017	10/25/2017	8/24/2017	9/26/2017							-2.90382	37.46777
A385	Aitong	397	231	17	Male	7/13/2017	8/22/2017	Olkimitare	8/22/2017		8/29/2017	10/3/2017	11/6/2017	11/6/2017	8/29/2017	10/3/2017	11/6/2017	8/29/2017	10/3/2017	11/6/2017	8/29/2017	10/3/2017	1/29/2018						-1.16037	35.25592
A386	Aitong	398	232	17	Female	7/8/2017	8/22/2017	Osero	8/22/2017		8/22/2017	9/26/2017	4/8/2017	4/8/2017	8/22/2017	9/26/2017	4/8/2017	8/22/2017	9/26/2017	4/8/2017	8/22/2017	9/26/2017		4/13/2018	9/13/2018				-0.99272	34.9608
A387	Aitong	399	233	17	Male	8/16/2017	8/22/2017	Olkimitare	8/22/2017	8/16/2017	9/12/2017	Given	Given	Given	9/12/2017	11/2/2017	Given	9/12/2017	11/2/2017	Given	9/12/2017								-1.16037	35.25592
A388	Aitong	400	234	17	Female	7/28/2017	8/29/2017	Enkeju Enkorien	8/29/2017		9/12/2017	10/12/2017	11/14/2017	11/14/2017	9/12/2017	10/12/2017	11/14/2017	9/12/2017	10/12/2017	11/14/2017	9/12/2017	10/12/2017	1/29/2018	5/3/2018
A389	Aitong	401	235	17	Female	8/4/2017	8/29/2017	Ngosuwani	8/29/2017		9/19/2017	10/19/2017	11/28/2017	11/28/2017	9/19/2017	10/19/2017	11/28/2017	9/19/2017	10/19/2017	11/28/2017	9/19/2017	10/19/2017	2/20/2018	6/12/2018	6/12/2018				-1.24356	35.35231
A390	Aitong	402	236	17	Male	8/19/2017	8/29/2017	Oloosokon	8/29/2017	8/29/2017	10/3/2017	11/3/2017	12/7/2017	12/7/2017	10/3/2017	11/3/2017	12/7/2017	10/3/2017	11/3/2017	12/7/2017	10/3/2017	11/3/2017	3/5/2018	5/29/2018					-1.2294048	35.2043115
A391	Aitong	403	237	17	Male	8/11/2017	8/29/2017	Olemoncho	8/29/2017		9/28/2017	10/30/2017	12/7/2017	12/7/2017	9/28/2017	10/30/2017	12/7/2017	9/28/2017	10/30/2017	12/7/2017	9/28/2017	10/30/2017	3/15/2018	8/14/2018	FIC				-1.19975	35.28085
A392	Aitong	404	238	17	Male	7/10/2017	8/29/2017	Rekero	8/29/2017		8/29/2017	10/2/2017	8/29/2017	8/29/2017	8/29/2017	10/2/2017	8/29/2017	8/29/2017	10/2/2017	8/29/2017	8/29/2017	10/2/2017	1/24/2018	4/12/2018	4/12/2018				-1.17701	35.334
A393	Aitong	405	239	17	Female	7/1/2017	8/29/2017	Oloosokon	8/29/2017		8/29/2017	11/8/2017	12/11/2017	12/11/2017	8/29/2017	11/8/2017	12/11/2017	8/29/2017	11/8/2017	12/11/2017	8/29/2017	11/8/2017				9/9/2018			-1.2294048	35.2043115
A394	Aitong	406	240	17	Female	7/11/2017	8/29/2017	Olare-Orok	7/17/2017		8/29/2017	10/2/2017	11/7/2017	11/7/2017	8/29/2017	10/2/2017	11/7/2017	8/29/2017	10/2/2017	11/7/2017	8/29/2017	10/2/2017	3/22/2018	5/17/2018	5/17/2018	5/9/2019			-1.36461	35.15504
A395	Aitong	407	241	17	Male	8/3/2017	8/29/2017	Oltorotua	8/29/2017		9/22/2017	10/23/2017	12/8/2017	12/8/2017	9/22/2017	10/23/2017	12/8/2017	9/22/2017	10/23/2017	12/8/2017	9/22/2017	10/23/2017	2/4/2018	9/11/2018	1/1/2019	3/14/2017			-1.23721	35.25799
A396	Aitong	408	242	17	Female	8/8/2017	8/30/2017	Aitong	9/5/2017		9/25/2017	10/25/2017	11/29/2017	11/29/2017	9/25/2017	10/25/2017	11/29/2017	9/25/2017	10/25/2017	11/29/2017	9/25/2017	10/25/2017	1/12/2018	6/26/2018	6/26/2018				-2.90382	37.46777
A397	Aitong	409	243	17	Male	6/20/2017	8/31/2017				8/31/2017	9/26/2017			8/31/2017	9/26/2017		8/31/2017	9/26/2017		8/31/2017	9/26/2017
A398	Aitong	410	244	17	Female	6/5/2017	8/31/2017	Enchoro-Esidan	9/5/2017		8/31/2017	10/5/2017			8/31/2017	10/5/2017		8/31/2017	10/5/2017		8/31/2017	10/5/2017							-1.3230101	35.3658388
A399	Aitong	411	245	17	Male	8/12/2017	9/5/2017	Olemoncho	9/5/2017		9/27/2017	10/30/2017	11/29/2017	11/29/2017	9/27/2017	10/30/2017	11/29/2017	9/27/2017	10/30/2017	11/29/2017	9/27/2017	10/30/2017	2/2/218	6/14/2018	6/14/2018				-1.19975	35.28085
A400	Aitong	412	246	17	Female	8/8/2017	9/5/2017	Aitong	9/5/2017																				-2.90382	37.46777
A401	Aitong	413	247	17	Female	8/27/2017	9/5/2017	Aitong	9/5/2017	9/5/2017	10/11/2017	11/13/2017	12/13/2017	12/13/2017	10/11/2017	11/13/2017	12/13/2017	10/11/2017	11/13/2017	12/13/2017	10/11/2017	11/13/2017	2/28/2018	6/7/2018	6/7/2018	5/9/2019			-2.90382	37.46777
A402	Aitong	415	248	17	Male	7/29/2017	9/5/2017	Oloosokon	9/5/2017		9/14/2017	10/16/2017	11/16/2017	11/16/2017	9/14/2017	10/16/2017	11/16/2017	9/14/2017	10/16/2017	11/16/2017	9/14/2017	10/16/2017	2/6/2018	5/29/2018	5/29/2018				-1.2294048	35.2043115
A403	Aitong	416	249	17	Male	7/21/2017	9/5/2017	Olchoro-Losoit	9/5/2017		9/14/2017	10/16/2017	11/16/2017	11/16/2017	9/14/2017	10/16/2017	11/16/2017	9/14/2017	10/16/2017	11/16/2017	9/14/2017	10/16/2017	3/1/2018
A404	Aitong	417	250	17	Female	8/5/2017	9/5/2017	Osero	9/5/2017		9/26/2017	11/6/2017	12/14/2017	12/14/2017	9/26/2017	11/6/2017	12/14/2017	9/26/2017	11/6/2017	12/14/2017	9/26/2017	11/6/2017	10/12/2018	9/27/2018	9/27/2018				-0.99272	34.9608
A405	Aitong	418	251	17	Female	8/7/2017	9/5/2017	Osero	9/5/2017		9/26/2017	10/25/2017	11/28/2017	11/28/2017	9/26/2017	10/25/2017	11/28/2017	9/26/2017	10/25/2017	11/28/2017	9/26/2017	10/25/2017	4/12/2018						-0.99272	34.9608
A406	Aitong	419	252	17	Female	8/2/2017	9/5/2017	Olkuruto	9/5/2017		9/26/2017	11/1/2017	12/4/2017	12/4/2017	9/26/2017	11/1/2017	12/4/2017	9/26/2017	11/1/2017	12/4/2017	9/26/2017	11/1/2017							-1.31496	35.26445
A407	Aitong	420	253	17	Male	8/28/2017	9/5/2017	Oltorotua	9/5/2017	9/5/2017	10/3/2017	11/19/2017	12/19/2017	12/19/2017	10/3/2017	11/19/2017	12/19/2017	10/3/2017	11/19/2017	12/19/2017	10/3/2017	11/19/2017	6/14/2018	6/14/2018	6/14/2018	2/7/2019			-1.23721	35.25799
A408	Aitong	421	254	17	Male	7/29/2017	9/5/2017	Ngosuwani	9/5/2017		10/5/2017	11/6/2017			10/5/2017	11/6/2017		10/5/2017	11/6/2017		10/5/2017	11/6/2017							-1.24356	35.35231
A409	Aitong	422	255	17	Female	8/7/2017	9/6/2017	Kilomita	9/6/2017
A410	Aitong	423	256	17	Female	7/25/2017	9/25/2017	Aitong					Given	Given			Given			Given									-2.90382	37.46777
A411	Aitong	424	257	17	Female	8/1/2017	9/12/2017	Aitong	9/12/2017		9/12/2017				9/12/2017			9/12/2017			9/12/2017			8/14/2018					-2.90382	37.46777
A412	Aitong	425	258	17	Female	8/7/2017	9/12/2017	Kilomita	9/12/2017		9/21/2017	10/23/2017	11/27/2017	11/27/2017	9/21/2017	10/23/2017	11/27/2017	9/21/2017	10/23/2017	11/27/2017	9/21/2017	10/23/2017	9/25/2018	9/25/2018	9/25/2018
A413	Aitong	426	259	17	Male	8/7/2017	9/12/2017	Kilomita	9/12/2017		9/25/2017	10/25/2017	11/28/2017	11/28/2017	9/25/2017	10/25/2017	11/28/2017	9/25/2017	10/25/2017	11/28/2017	9/25/2017	10/25/2017	2/6/2018	7/5/2018	7/5/2018
A414	Aitong	427	260	17	Female	8/20/2017	9/12/2017	Oloosokon	9/12/2017		10/10/2017	11/10/2017	12/15/2017	12/15/2017	10/10/2017	11/10/2017	12/15/2017	10/10/2017	11/10/2017	12/15/2017	10/10/2017	11/10/2017	3/20/2018	7/3/2018	7/3/2018				-1.2294048	35.2043115
A415	Aitong	428	261	17	Female	8/9/2017	9/12/2017	Esanankururi	9/12/2017		9/28/2017	11/2/2017	12/5/2017	12/5/2017	9/28/2017	11/2/2017	12/5/2017	9/28/2017	11/2/2017	12/5/2017	9/28/2017	11/2/2017	2/23/2018	5/24/2018	5/24/2018	3/5/2019
A416	Aitong	429	262	17	Male	7/30/2017	9/12/2017	Esanankururi	9/12/2017		9/12/2017	10/12/2017	12/21/2017	12/21/2017	9/12/2017	10/12/2017	12/21/2017	9/12/2017	10/12/2017	12/21/2017	9/12/2017	10/12/2017	4/10/2018	5/10/2018	5/10/2018	2/19/2019
A417	Aitong	430	263	17	Male	6/21/2017	9/12/2017	Oltorotua	9/12/2017		9/12/2017	10/13/2017	11/10/2017	11/10/2017	9/12/2017	10/13/2017	11/10/2017	9/12/2017	10/13/2017	11/10/2017	9/12/2017	10/13/2017	8/21/2018						-1.23721	35.25799
A418	Aitong	431	264	17	Female	8/10/2017	9/12/2017	Oltorotua	9/12/2017		9/25/2017	11/2/2017	12/28/2018	12/28/2018	9/25/2017	11/2/2017	12/28/2018	9/25/2017	11/2/2017	12/28/2018	9/25/2017	11/2/2017	5/8/2018	5/8/2018	5/8/2018				-1.23721	35.25799
A419	Aitong	432	265	17	Male	8/24/2017	9/12/2017	Kilomita	9/12/2017		10/10/2017	11/24/2017	12/29/2017	12/29/2017	10/10/2017	11/24/2017	12/29/2017	10/10/2017	11/24/2017	12/29/2017	10/10/2017	11/24/2017	3/5/2018	6/5/2018	6/5/2018
A420	Aitong	433	266	17		8/13/2017	9/19/2017	Enkeju Enkorien	9/19/2017		9/27/2017	11/1/2017	12/4/2017	12/4/2017	9/27/2017	11/1/2017	12/4/2017	9/27/2017	11/1/2017	12/4/2017	9/27/2017	11/1/2017	2/27/2018	5/29/2018	5/29/2018
A421	Aitong	434	267	17		9/11/2017	9/19/2017	Aitong	9/19/2017		10/25/2017	11/27/2017	12/28/2017	12/28/2017	10/25/2017	11/27/2017	12/28/2017	10/25/2017	11/27/2017	12/28/2017	10/25/2017	11/27/2017	1/31/2018	6/21/2018	6/21/2018	4/11/2019			-2.90382	37.46777
A422	Aitong	435	268	17		8/28/2017	9/19/2017	Aitong	9/19/2017		10/17/2017	11/21/2017	1/4/2018	1/4/2018	10/17/2017	11/21/2017	1/4/2018	10/17/2017	11/21/2017	1/4/2018	10/17/2017	11/21/2017							-2.90382	37.46777
A423	Aitong	436	269	17		8/18/2017	9/19/2017	Olare-Orok	9/19/2017		10/5/2017	11/9/2017	12/14/2017	12/14/2017	10/5/2017	11/9/2017	12/14/2017	10/5/2017	11/9/2017	12/14/2017	10/5/2017	11/9/2017	2/8/2018	6/7/2018	6/7/2018	2/21/2019			-1.36461	35.15504
A424	Aitong	437	270	17		8/30/2017	9/19/2017	Olare-Orok	9/19/2017		10/17/2017	11/16/2017	12/27/2017	12/27/2017	10/17/2017	11/16/2017	12/27/2017	10/17/2017	11/16/2017	12/27/2017	10/17/2017	11/16/2017							-1.36461	35.15504
A425	Aitong	438	271	17		8/23/2017	9/19/2017	Oloosokon	9/19/2017		10/12/2017	11/14/2017	12/19/2017	12/19/2017	10/12/2017	11/14/2017	12/19/2017	10/12/2017	11/14/2017	12/19/2017	10/12/2017	11/14/2017	3/22/2018						-1.2294048	35.2043115
A426	Aitong	439	272	17		8/17/2017	9/19/2017	Olemoncho																					-1.19975	35.28085
A427	Aitong	440	273	17		8/31/2017	9/19/2017	Kilomita	9/19/2017		10/17/2017	11/16/2017	1/5/2018	1/5/2018	10/17/2017	11/16/2017	1/5/2018	10/17/2017	11/16/2017	1/5/2018	10/17/2017	11/16/2017	8/23/2018	3/16/2019	3/16/2019	3/18/2019
A428	Aitong	442	274	17		8/19/2017	9/26/2017	Kilomita	9/26/2017		10/5/2017	11/8/2017	1/2/2018	1/2/2018	10/5/2017	11/8/2017	1/2/2018	10/5/2017	11/8/2017	1/2/2018	10/5/2017	11/8/2017	4/6/2018	6/14/2018	6/14/2018	3/7/2019
A429	Aitong	443	275	17		8/11/2017	9/26/2017	Oloosokon	9/26/2017		9/26/2017	10/30/2017	1/16/2018	1/16/2018	9/26/2017	10/30/2017	1/16/2018	9/26/2017	10/30/2017	1/16/2018	9/26/2017	10/30/2017							-1.2294048	35.2043115
A430	Aitong	444	276	17		9/7/2017	9/26/2017	Olkuruto	9/26/2017		10/24/2017	11/23/2017	12/21/2017	12/21/2017	10/24/2017	11/23/2017	12/21/2017	10/24/2017	11/23/2017	12/21/2017	10/24/2017	11/23/2017	3/6/2018	5/8/2018	5/8/2018				-1.31496	35.26445
A431	Aitong	445	277	17		6/13/2017	9/28/2017	Olesere			9/28/2017				9/28/2017			9/28/2017			9/28/2017								-1.32668	35.34977
A432	Aitong	446	278	17		6/26/2017	9/28/2017	Ngosuwani	10/3/2017		9/28/2017	10/30/2017	12/7/2017	12/7/2017	9/28/2017	10/30/2017	12/7/2017	9/28/2017	10/30/2017	12/7/2017	9/28/2017	10/30/2017	3/7/2018						-1.24356	35.35231
A433	Aitong	449	279	17	Male	8/29/2017	10/3/2017	Ngirngir	10/3/2017		10/19/2017	11/21/2017	12/29/2017	12/29/2017	10/19/2017	11/21/2017	12/29/2017	10/19/2017	11/21/2017	12/29/2017	10/19/2017	11/21/2017	3/29/2018	8/16/2018	FIC
A434	Aitong	450	280	17	Female	9/13/2017	10/3/2017	Aitong	10/3/2017		10/30/2017	11/16/2017	1/8/2018	1/8/2018	10/30/2017	11/16/2017	1/8/2018	10/30/2017	11/16/2017	1/8/2018	10/30/2017	11/16/2017	6/12/2018	6/12/2018	6/12/2018	8/10/2019			-2.90382	37.46777
A435	Aitong	451	281	17	Male	8/28/2017	10/3/2017	Aitong	10/3/2017		10/16/2017	11/7/2017	1/9/2018	1/9/2018	10/16/2017	11/7/2017	1/9/2018	10/16/2017	11/7/2017	1/9/2018	10/16/2017	11/7/2017	4/4/2018	6/5/2018	6/5/2018	2/26/2019			-2.90382	37.46777
A436	Aitong	452	282	17	Female	8/5/2017	10/3/2017	Olkimitare	10/3/2017		10/5/2017	11/6/2017	12/7/2017	12/7/2017	10/5/2017	11/6/2017	12/7/2017	10/5/2017	11/6/2017	12/7/2017	10/5/2017	11/6/2017	8/7/2018	8/7/2018	8/7/2018	4/11/2019			-1.16037	35.25592
A437	Aitong	453	283	17	Female	8/16/2017	8/22/2017	Olkimitare	8/22/2017		10/3/2017	12/12/2017	12/7/2018	12/7/2018	10/3/2017	12/12/2017	12/7/2018	10/3/2017	12/12/2017	12/7/2018	10/3/2017	12/12/2017	2/15/2018	6/7/2018	6/7/2018				-1.16037	35.25592
A438	Aitong	454	284	17	Female	9/15/2017	10/3/2017	Olkimitare	10/3/2017		10/25/2017	12/12/2017	1/15/2017	1/15/2017	10/25/2017	12/12/2017	1/15/2017	10/25/2017	12/12/2017	1/15/2017	10/25/2017	12/12/2017	2/15/2018	6/19/2018	6/19/2018				-1.16037	35.25592
A439	Aitong	455	285	17	Female	9/4/2017	10/3/2017	Oloosokon	10/3/2017		10/17/2017	11/16/2017	1/8/2018	1/8/2018	10/17/2017	11/16/2017	1/8/2018	10/17/2017	11/16/2017	1/8/2018	10/17/2017	11/16/2017	4/9/2018	6/12/2018	6/12/2018	3/5/2019			-1.2294048	35.2043115
A440	Aitong	456	286	17	Male	8/30/2017	10/3/2017	Rekero	10/3/2017	8/30/2017	10/17/2017	11/16/2017	12/18/2017	12/18/2017	10/17/2017	11/16/2017	12/18/2017	10/17/2017	11/16/2017	12/18/2017	10/17/2017	11/16/2017	4/9/2018	6/14/2018	6/14/2018				-1.17701	35.334
A441	Aitong	457	287	17	Male	8/23/2017	10/3/2017	Olkuruto	10/3/2017		10/11/2017	11/14/2017	12/15/2017	12/15/2017	10/11/2017	11/14/2017	12/15/2017	10/11/2017	11/14/2017	12/15/2017	10/11/2017	11/14/2017	6/7/2018	6/7/2018	6/7/2018	3/12/2019			-1.31496	35.26445
A442	Aitong	458	289	17	Female	9/19/2017	10/3/2017	Endooto	10/3/2017	10/3/2017	11/10/2017	12/8/2017	12/20/2017	12/20/2017	11/10/2017	12/8/2017	12/20/2017	11/10/2017	12/8/2017	12/20/2017	11/10/2017	12/8/2017		1/17/2019	1/17/2019				-1.17779	35.25779
A443	Aitong	459	290	17	Male	5/26/2017	10/3/2017	Endonyo Erinka	10/3/2017		10/5/2017	11/16/2017			10/5/2017	11/16/2017		10/5/2017	11/16/2017		10/5/2017	11/16/2017	3/13/2018	7/3/2018	4/3/2018				-1.25281	35.3304
A444	Aitong	460	291	17	Female	8/18/2017	10/5/2017	Imbitin	10/10/2017		10/5/2017	11/9/2017	12/21/2017	12/21/2017	10/5/2017	11/9/2017	12/21/2017	10/5/2017	11/9/2017	12/21/2017	10/5/2017	11/9/2017
A445	Aitong	461	292	17	Female	8/13/2017	10/5/2017	Rekero			10/5/2017	11/9/2017			10/5/2017	11/9/2017		10/5/2017	11/9/2017		10/5/2017	11/9/2017							-1.17701	35.334
A446	Aitong	462	293	17	Female	9/18/2017	10/10/2017	Oltorotua	10/10/2017		11/6/2017	12/7/2017	1/11/2018	1/11/2018	11/6/2017	12/7/2017	1/11/2018	11/6/2017	12/7/2017	1/11/2018	11/6/2017	12/7/2017	5/17/2018	8/3/2018	8/30/2018				-1.23721	35.25799
A447	Aitong	463	294	17	Female	9/21/2017	10/10/2017	Olemoncho	10/10/2017		11/6/2017	12/8/2017			11/6/2017	12/8/2017		11/6/2017	12/8/2017		11/6/2017	12/8/2017	5/17/2018						-1.19975	35.28085
A448	Aitong	464	295	17	Male	8/31/2017	10/12/2017	Rekero	11/21/2017		10/12/2017	11/21/2017	1/23/2018	1/23/2018	10/12/2017	11/21/2017	1/23/2018	10/12/2017	11/21/2017	1/23/2018	10/12/2017	11/21/2017	2/22/2018	6/26/2018	6/26/2018				-1.17701	35.334
A449	Aitong	465	296	17	Female	10/16/2017	10/16/2017	Aitong	10/17/2017	10/16/2017	11/29/2017	1/5/2018	2/6/2018	2/6/2018	11/29/2017	1/5/2018	2/6/2018	11/29/2017	1/5/2018	2/6/2018	11/29/2017	1/5/2018	5/15/2018	8/23/2018	FIC	5/30/2019			-2.90382	37.46777
A450	Aitong	466	297	17	Male	10/17/2017	10/17/2017	Oltorotua	10/17/2017	10/17/2017	12/7/2017	1/8/2018	2/21/2018	2/21/2018	12/7/2017	1/8/2018	2/21/2018	12/7/2017	1/8/2018	2/21/2018	12/7/2017	1/8/2018	7/19/2018	7/19/2018	7/19/2018				-1.23721	35.25799
A451	Aitong	467	298	17	Female	9/29/2017	10/17/2017	Kileleoni	10/17/2017																				-1.09939	35.24071
A452	Aitong	468	299	17	Female	9/7/2017	10/17/2017	Nkilenya	10/17/2017		10/26/2017	11/25/2017	1/4/2018	1/4/2018	10/26/2017	11/25/2017	1/4/2018	10/26/2017	11/25/2017	1/4/2018	10/26/2017	11/25/2017	4/12/2017						-1.12078	35.23419
A453	Aitong	469	300	17	Female	6/19/2017	10/19/2017	Osero			10/19/2017	12/1/2017	4/6/2018	4/6/2018	10/19/2017	12/1/2017	4/6/2018	10/19/2017	12/1/2017	4/6/2018	10/19/2017	12/1/2017	4/6/2018						-0.99272	34.9608
A454	Aitong	470	301	17	Female	10/8/2017	10/24/2017	Oltorotua	10/24/2017		11/23/2017	12/27/2017	1/30/2018	1/30/2018	11/23/2017	12/27/2017	1/30/2018	11/23/2017	12/27/2017	1/30/2018	11/23/2017	12/27/2017	4/10/2018	9/25/2018	4/25/2018	4/9/2019			-1.23721	35.25799
A455	Aitong	471	302	17	Male	9/30/2017	10/24/2017	Osero	10/24/2017		11/14/2017	12/14/2017	1/18/2018	1/18/2018	11/14/2017	12/14/2017	1/18/2018	11/14/2017	12/14/2017	1/18/2018	11/14/2017	12/14/2017	5/15/2018	7/12/2018	7/12/2018				-0.99272	34.9608
A456	Aitong	472	303	17	Female	9/29/2017	10/24/2017	Oloosokon	10/24/2017		11/14/2017	12/14/2017	1/23/2018	1/23/2018	11/14/2017	12/14/2017	1/23/2018	11/14/2017	12/14/2017	1/23/2018	11/14/2017	12/14/2017	3/29/2018	7/5/2018	7/3/2018				-1.2294048	35.2043115
A457	Aitong	473	304	17	Female	10/5/2017	10/24/2017	Oloosokon	10/24/2017		10/24/2017	11/27/2017	12/28/2018	12/28/2018	10/24/2017	11/27/2017	12/28/2018	10/24/2017	11/27/2017	12/28/2018	10/24/2017	11/27/2017	4/18/2018	9/13/2018	9/13/2018				-1.2294048	35.2043115
A458	Aitong	474	305	17	Male	9/21/2017	10/24/2017	Aitong	11/24/2017		11/14/2017	12/15/2017	1/16/2018	1/16/2018	11/14/2017	12/15/2017	1/16/2018	11/14/2017	12/15/2017	1/16/2018	11/14/2017	12/15/2017	4/17/2018	7/24/2018	7/24/2018	4/16/2019			-2.90382	37.46777
A459	Aitong	475	306	17	Male	9/6/2017	10/27/2017	Aitong	9/15/2017	9/15/2017	10/24/2017	10/29/2017	2/28/2017	2/28/2017	10/24/2017	10/29/2017	2/28/2017	10/24/2017	10/29/2017	2/28/2017	10/24/2017	10/29/2017	2/23/2018	6/12/2018	6/12/2018				-2.90382	37.46777
A460	Aitong	476	307	17	Female	9/10/2017	10/30/2017	Aitong	9/11/2017	9/11/2017	10/30/2017	12/4/2018	1/9/2018	1/9/2018	10/30/2017	12/4/2018	1/9/2018	10/30/2017	12/4/2018	1/9/2018	10/30/2017	12/4/2018	3/9/2016	3/21/2018	3/21/2018	3/21/2019			-2.90382	37.46777
A461	Aitong	477	308	17	Male	9/16/2017	10/31/2017	Oloosokon	10/31/2017		11/13/2017	2/1/2018	3/6/2018	3/6/2018	11/13/2017	2/1/2018	3/6/2018	11/13/2017	2/1/2018	3/6/2018	11/13/2017	2/1/2018	4/5/2018	6/26/2018	6/26/2018	5/23/2017			-1.2294048	35.2043115
A462	Aitong	478	309	17	Female	10/31/2017	10/31/2017	Olare-Orok	10/31/2017	10/31/2017	12/21/2017	2/1/2018			12/21/2017	2/1/2018		12/21/2017	2/1/2018		12/21/2017	2/1/2018							-1.36461	35.15504
[truncated: 6,587 more rows]
